# Supplementary material for: Molecular hallmarks of excitatory and inhibitory neuronal resilience to Alzheimer’s disease
Source: Mol Neurodegener. 2025 Oct 1;20:103. doi: 10.1186/s13024-025-00892-3 (PMC12487324; doi:10.1186/s13024-025-00892-3)
Supplement: Supplementary file 2 — Supplementary Table: Table S1: Differentially expressed genes in AD compared to cognitive resilience in bulk DLPFC tissue. Differential gene expression analysis was performed between AD and resilient subjects (ADvsRES) using ROSMAP bulk RNAseq data. Significant differential expression was determined using adjusted p-value (FDR) < 0.1 (highlighted in red) and |FC| >1.1 criteria. P-values were determined using a linear regression model accounting for confounding covariates such as sequencing batch, RNA integrity number, and postmortem interval. The column “Direction” shows significant upregulation (“UP”) or downregulation (“DOWN”) in AD versus resilience as defined above. The column “Unique ADvsRES” reports genes that were differentially expressed in ADvsRES and not in ADvsCTRL or RESvsCTRL. The column “Cognitive loss” reports genes also associated with loss of cognition (related with Table S5). Table S2: Differentially expressed genes in AD compared to cognitively healthy controls in bulk DLPFC tissue. Differential gene expression analysis was performed between AD and control subjects (ADvsCTRL) using ROSMAP bulk RNAseq data. Significant differential expression was determined using adjusted p-value (FDR) < 0.1 (highlighted in red) and |FC| >1.1 criteria. P-values were determined using a linear regression model accounting for confounding covariates such as sequencing batch, RNA integrity number, and postmortem interval. The column “Direction” shows significant upregulation (“UP”) or downregulation (“DOWN”) in AD versus controls as defined above. Table S3: Differentially expressed genes in resilient subjects compared to cognitively healthy controls in bulk DLPFC tissue. Differential gene expression analysis was performed between resilient and control subjects (RESvsCTRL) using ROSMAP bulk RNAseq data. Significant differential expression was determined using adjusted p-value (FDR) < 0.1 (highlighted in red) and |FC| >1.1 criteria. P-values were determined using a linear [file 13024_2025_892_MOESM2_ESM.xlsx]

## Sheet: Tables description
Table	Title
S1	Differentially expressed genes in AD compared to cognitive resilience in bulk DLPFC tissue.
S2	Differentially expressed genes in AD compared to cognitively healthy controls in bulk DLPFC tissue.
S3	Table S3. Differentially expressed genes in resilient subjects compared to cognitively healthy controls in bulk DLPFC tissue.
S4	Differentially expressed genes in AD compared to subjects classified as presymptomatic in bulk DLPFC tissue.
S5	Genes associated with loss of cognition from bulk RNAseq data.
S6	Dysregulated pathways in AD compared to cognitive resilience in bulk DLPFC.
S7	Unsupervised clusters of dysregulated pathways in AD compared to cognitive resilience from bulk DLPFC.
S8	Dysregulated pathways in AD compared to cognitively healthy controls in bulk DLPFC.
S9	Results for the pathway activity analysis in resilient individuals compared to subjects classified as presymptomatic in bulk DLPFC.
S10	Results for the pathway activity analysis in AD compared to presymptomatic subjects in bulk DLPFC tissue.
S11	Number of subjects and number of cells per group defined in this study for snRNAseq data.
S12	Distributions for differentially expressed genes per comparison, identified from snRNAseq data for each major cell type in each brain region investigated.
S13	Selected differentially expressed genes for major cell types.
S14	Cell annotations for cell subtypes for each brain region.
S15	GO enrichment results for the single PPI module of upregulated genes in resilient DLPFC excitatory neurons compared to AD.
S16	GO enrichment results for the single PPI module of upregulated genes in resilient DLPFC excitatory neurons compared to controls.
S17	Results for cell proportion analysis per major cell types for each brain region investigated.
S18	Selected differentially expressed genes for cell subtypes.
S19	Phenotypic and clinical characteristics of the BIDMC cohort.
S20	Ligand-receptor results from CellChat for the SST signaling pathway in the EC.
S21	Interaction partners of RBFOX1 identified as rare variant-associated genes and marker genes for DLPFC:Inh1 neurons.
S22	Functional enrichment of RBFOX1 partners, also identified as rare variant associated genes and marker genes for DLPF C:Inh1 neurons.

## Sheet: S1 - bulk DEGs ADvsRES
Ensembl gene ID	logFC	Average Expression	P.Value	adj.P.Val	hgnc_symbol	Direction	Unique ADvsRES	Cognitive loss
ENSG00000155980	0.281732	7.9213	2.51656e-07	0.00393112	KIF5A	UP		TRUE
ENSG00000130294	0.0847957	6.25305	5.51944e-07	0.00431096	KIF1A	NONE
ENSG00000103502	-0.0716242	4.52276	1.10178e-06	0.00573697	CDIPT	NONE
ENSG00000105419	-0.203381	4.07306	1.91125e-06	0.00746392	MEIS3	DOWN		TRUE
ENSG00000136490	-0.125776	3.06907	8.19475e-06	0.0250747	LIMD2	NONE
ENSG00000079432	0.0845275	4.06216	9.63116e-06	0.0250747	CIC	NONE
ENSG00000180777	-0.205393	2.08098	1.38613e-05	0.0309326	ANKRD30B	DOWN
ENSG00000105518	-0.0727011	3.85631	2.15232e-05	0.0346172	TMEM205	NONE
ENSG00000136895	-0.102456	3.48163	2.53647e-05	0.0346172	GARNL3	NONE
ENSG00000100897	-0.0543388	3.9693	2.56695e-05	0.0346172	DCAF11	NONE
ENSG00000136826	0.358022	1.92746	2.49982e-05	0.0346172	KLF4	UP
ENSG00000166012	-0.1046	3.48379	2.86194e-05	0.0346172	TAF1D	NONE
ENSG00000149809	-0.125252	3.82322	3.00739e-05	0.0346172	TM7SF2	NONE
ENSG00000249436	-0.235687	3.59339	3.23281e-05	0.0346172		DOWN
ENSG00000198624	0.152297	3.10767	3.59573e-05	0.0346172	CCDC69	UP
ENSG00000054523	0.065667	5.33545	3.85984e-05	0.0346172	KIF1B	NONE
ENSG00000087116	0.256082	1.30309	3.45704e-05	0.0346172	ADAMTS2	UP		TRUE
ENSG00000154845	0.075868	3.32344	4.34018e-05	0.0346172	PPP4R1	NONE
ENSG00000135372	-0.0656095	3.91908	4.34024e-05	0.0346172	NAT10	NONE
ENSG00000142949	-0.0776218	4.29372	4.43213e-05	0.0346172	PTPRF	NONE
ENSG00000100139	0.113299	2.53654	5.51668e-05	0.040077	MICALL1	NONE
ENSG00000101417	-0.0883079	2.87071	5.71038e-05	0.040077	PXMP4	NONE
ENSG00000111481	-0.051965	4.39386	5.90084e-05	0.040077	COPZ1	NONE
ENSG00000079462	0.102204	4.00231	6.63375e-05	0.0431774	PAFAH1B3	NONE
ENSG00000204219	0.154663	2.41621	7.42522e-05	0.0463957	TCEA3	UP	TRUE	TRUE
ENSG00000140564	0.0883124	3.95272	8.45686e-05	0.0508094	FURIN	NONE
ENSG00000153721	0.150413	1.84158	9.14334e-05	0.0528993	CNKSR3	UP	TRUE
ENSG00000134215	0.179858	1.83237	0.000102471	0.0568116	VAV3	UP	TRUE	TRUE
ENSG00000236609	0.0933427	3.90915	0.000105469	0.0568116	ZNF853	NONE
ENSG00000235423	0.169574	1.86863	0.000115176	0.059972		UP
ENSG00000127528	0.256303	3.40661	0.000125971	0.0631656	KLF2	UP	TRUE
ENSG00000228395	0.112921	2.26899	0.00013545	0.0631656		NONE
ENSG00000205352	-0.0913426	3.96855	0.000130574	0.0631656	PRR13	NONE
ENSG00000166716	0.0773385	3.50894	0.000139474	0.0631656	ZNF592	NONE
ENSG00000111269	0.0846354	4.65501	0.000142313	0.0631656	CREBL2	NONE
ENSG00000164576	0.0915071	3.56495	0.000145571	0.0631656	SAP30L	NONE
ENSG00000260495	-0.127908	2.46672	0.000155315	0.0648902		NONE
ENSG00000111358	-0.0835982	3.45543	0.000157853	0.0648902	GTF2H3	NONE
ENSG00000102547	0.125892	4.37535	0.000175355	0.0689197	CAB39L	NONE
ENSG00000187984	-0.130312	3.73542	0.000176725	0.0689197	ANKRD19P	NONE
ENSG00000171757	-0.0954879	1.81415	0.000185925	0.0689197	LRRC34	NONE
ENSG00000116661	0.129364	5.80457	0.000182209	0.0689197	FBXO2	NONE
ENSG00000166169	-0.0754085	2.91568	0.000208394	0.0689197	POLL	NONE
ENSG00000188783	0.205302	3.67782	0.000202191	0.0689197	PRELP	UP
ENSG00000186188	-0.191626	1.73816	0.000211725	0.0689197	FFAR4	DOWN		TRUE
ENSG00000128298	-0.104194	3.39736	0.000208151	0.0689197	BAIAP2L2	NONE
ENSG00000110880	0.0601328	4.16761	0.000208923	0.0689197	CORO1C	NONE
ENSG00000172239	0.0614998	4.3941	0.000211775	0.0689197	PAIP1	NONE
ENSG00000177096	0.145915	1.10489	0.000219815	0.0700007	FAM109B	UP	TRUE
ENSG00000260328	-0.197615	2.73158	0.000255428	0.0700007		DOWN
ENSG00000099999	-0.0666019	2.76033	0.000253924	0.0700007	RNF215	NONE
ENSG00000107263	0.070521	4.50736	0.000238034	0.0700007	RAPGEF1	NONE
ENSG00000136048	0.140769	1.80039	0.000255042	0.0700007	DRAM1	UP	TRUE
ENSG00000105696	-0.0929512	6.32271	0.000249426	0.0700007	TMEM59L	NONE
ENSG00000170919	-0.0782274	2.94462	0.00025263	0.0700007	TPT1-AS1	NONE
ENSG00000113384	0.0778925	4.46526	0.000241172	0.0700007	GOLPH3	NONE
ENSG00000124214	0.0488283	4.84057	0.000245541	0.0700007	STAU1	NONE
ENSG00000240370	0.130317	1.67724	0.000265086	0.0709759		NONE
ENSG00000196415	-0.279883	1.44176	0.000268073	0.0709759	PRTN3	DOWN	TRUE	TRUE
ENSG00000196295	-0.0907934	3.12347	0.000285477	0.0732133		NONE
ENSG00000103111	-0.058129	3.57863	0.000285898	0.0732133	MON1B	NONE
ENSG00000028310	-0.088394	3.34807	0.000306755	0.0763578	BRD9	NONE
ENSG00000165406	0.102142	3.26056	0.0003116	0.0763578	MARCH8	NONE
ENSG00000074964	0.0676823	3.32041	0.000312842	0.0763578	ARHGEF10L	NONE
ENSG00000173269	0.187569	2.54273	0.00035516	0.0791497	MMRN2	UP	TRUE
ENSG00000157426	-0.0707667	2.94536	0.00035656	0.0791497	AASDH	NONE
ENSG00000111181	0.191298	3.67577	0.000340787	0.0791497	SLC6A12	UP	TRUE
ENSG00000168591	-0.0537757	4.04256	0.0003438	0.0791497	TMUB2	NONE
ENSG00000178104	0.131894	4.16	0.000348713	0.0791497	PDE4DIP	NONE
ENSG00000108828	0.0908768	4.13971	0.000350145	0.0791497	VAT1	NONE
ENSG00000196517	0.162844	2.72701	0.000381474	0.0791497	SLC6A9	UP		TRUE
ENSG00000166831	0.164635	2.20827	0.00039131	0.0791497	RBPMS2	UP
ENSG00000162139	-0.0938208	2.58096	0.000394064	0.0791497	NEU3	NONE
ENSG00000164741	0.088693	3.36301	0.000371388	0.0791497	DLC1	NONE
ENSG00000198185	-0.137062	2.52728	0.000413396	0.0791497	ZNF334	NONE
ENSG00000116212	0.0865099	2.91432	0.000406125	0.0791497	LRRC42	NONE
ENSG00000196967	-0.0674325	2.25884	0.000418527	0.0791497	ZNF585A	NONE
ENSG00000067113	0.132118	4.0031	0.00039378	0.0791497	PLPP1	NONE
ENSG00000123144	0.0477987	5.76077	0.000408854	0.0791497	C19orf43	NONE
ENSG00000108622	0.211866	1.97161	0.000442725	0.0791497	ICAM2	UP	TRUE
ENSG00000134262	-0.0790918	3.14648	0.000421912	0.0791497	AP4B1	NONE
ENSG00000160131	-0.0484648	4.12078	0.000411836	0.0791497	VMA21	NONE
ENSG00000106665	0.0810541	5.22328	0.000427381	0.0791497	CLIP2	NONE
ENSG00000134294	0.190087	4.68309	0.000426056	0.0791497	SLC38A2	UP
ENSG00000116649	-0.0590312	4.64963	0.000430496	0.0791497	SRM	NONE
ENSG00000133069	0.101438	4.93758	0.000434707	0.0791497	TMCC2	NONE
ENSG00000131650	-0.175011	1.82669	0.000479154	0.0791497	KREMEN2	DOWN
ENSG00000177731	0.0572774	3.81675	0.000439622	0.0791497	FLII	NONE
ENSG00000143633	-0.0651138	2.29375	0.000490275	0.0791497	C1orf131	NONE
ENSG00000181690	-0.108743	1.36734	0.00048723	0.0791497	PLAG1	NONE
ENSG00000126218	0.122038	1.69689	0.00049918	0.0791497	F10	NONE
ENSG00000168958	0.0469189	4.499	0.00045403	0.0791497	MFF	NONE
ENSG00000157483	0.114899	2.36657	0.000510429	0.0791497	MYO1E	NONE
ENSG00000105617	0.0824048	2.94867	0.000500753	0.0791497	LENG1	NONE
ENSG00000130522	0.0914739	6.06566	0.000495889	0.0791497	JUND	NONE
ENSG00000233123	-0.269702	2.48902	0.000536487	0.0791497	LINC01007	DOWN	TRUE
ENSG00000162520	0.162697	1.17883	0.000530688	0.0791497	SYNC	UP	TRUE
ENSG00000162923	0.0418894	4.01951	0.000492178	0.0791497	WDR26	NONE
ENSG00000171311	-0.0582475	3.50992	0.000506831	0.0791497	EXOSC1	NONE
ENSG00000177683	-0.0517721	3.37996	0.000520872	0.0791497	THAP5	NONE
ENSG00000111266	0.0830466	3.42317	0.000519819	0.0791497	DUSP16	NONE
ENSG00000204130	-0.0594742	3.69674	0.000518946	0.0791497	RUFY2	NONE
ENSG00000171388	0.245377	3.40518	0.00053379	0.0791497	APLN	UP		TRUE
ENSG00000234420	-0.0718268	3.59839	0.000528223	0.0791497	ZNF37BP	NONE
ENSG00000197226	0.070352	4.24961	0.000522991	0.0791497	TBC1D9B	NONE
ENSG00000120129	0.221795	4.76393	0.000537089	0.0791497	DUSP1	UP	TRUE
ENSG00000137809	0.127	1.30373	0.000543907	0.0794053	ITGA11	NONE
ENSG00000247137	-0.0954458	2.05443	0.000563108	0.081052		NONE
ENSG00000139636	-0.0523899	3.52745	0.000565563	0.081052	LMBR1L	NONE
ENSG00000135269	0.188143	1.27459	0.000579618	0.082311	TES	UP	TRUE
ENSG00000267710	-0.122938	1.56809	0.000633073	0.087311		NONE
ENSG00000006047	-0.147444	1.30886	0.000639506	0.087311	YBX2	DOWN	TRUE
ENSG00000187867	0.122685	2.73953	0.000640796	0.087311	PALM3	NONE
ENSG00000130363	-0.0649444	3.374	0.000626762	0.087311	RSPH3	NONE
ENSG00000164402	0.107345	4.84082	0.00064888	0.087311	SEPT8	NONE
ENSG00000215039	-0.0750759	3.84224	0.000653952	0.087311	CD27-AS1	NONE
ENSG00000170464	-0.0577481	4.04573	0.000653467	0.087311	DNAJC18	NONE
ENSG00000138336	-0.154607	0.482153	0.000662082	0.0876473	TET1	DOWN
ENSG00000145041	0.0601685	2.85752	0.000681024	0.0879197	DCAF1	NONE
ENSG00000117461	0.101297	3.50275	0.000680865	0.0879197	PIK3R3	NONE
ENSG00000099942	0.0611656	4.75273	0.000678121	0.0879197	CRKL	NONE
ENSG00000160055	-0.0775601	2.2433	0.000700156	0.088577	TMEM234	NONE
ENSG00000161249	-0.146467	2.14332	0.00072477	0.088577	DMKN	DOWN	TRUE
ENSG00000170791	-0.0876952	3.14376	0.000693294	0.088577	CHCHD7	NONE
ENSG00000127666	0.0756339	3.12137	0.000703996	0.088577	TICAM1	NONE
ENSG00000115255	-0.0920735	3.24855	0.000723208	0.088577	REEP6	NONE
ENSG00000092201	-0.0457129	4.34545	0.000711902	0.088577	SUPT16H	NONE
ENSG00000079841	-0.0999493	3.79346	0.000725809	0.088577	RIMS1	NONE
ENSG00000088836	0.222907	1.73782	0.00075952	0.0886205	SLC4A11	UP
ENSG00000185379	-0.0645546	2.3871	0.00075353	0.0886205	RAD51D	NONE
ENSG00000086159	0.257826	0.549075	0.000741061	0.0886205	AQP6	UP	TRUE
ENSG00000133121	0.0764064	3.05705	0.000746798	0.0886205	STARD13	NONE
ENSG00000081181	0.13416	2.18469	0.000794243	0.0886205	ARG2	NONE
ENSG00000086475	0.0573006	3.71234	0.000754145	0.0886205	SEPHS1	NONE
ENSG00000121440	0.0781591	3.4709	0.000780435	0.0886205	PDZRN3	NONE
ENSG00000180879	-0.0604005	3.73349	0.000776265	0.0886205	SSR4	NONE
ENSG00000143376	0.0524661	4.44856	0.000771787	0.0886205	SNX27	NONE
ENSG00000166912	0.12257	3.6639	0.000785744	0.0886205	MTMR10	NONE
ENSG00000235501	0.118488	3.58306	0.000791479	0.0886205		NONE
ENSG00000100528	-0.0519851	4.0492	0.000782429	0.0886205	CNIH1	NONE
ENSG00000135678	0.155432	3.14566	0.000808682	0.0895917	CPM	UP
ENSG00000133678	-0.0667518	3.18209	0.000815327	0.0896917	TMEM254	NONE
ENSG00000144057	-0.130445	2.39644	0.000849181	0.092148	ST6GAL2	NONE
ENSG00000118007	0.0737234	2.35966	0.000853805	0.092148	STAG1	NONE
ENSG00000134253	-0.125567	2.41224	0.000855373	0.092148	TRIM45	NONE
ENSG00000179241	0.125544	2.96116	0.000861252	0.092148	LDLRAD3	NONE
ENSG00000066735	0.122388	1.30509	0.00088213	0.0924815	KIF26A	NONE
ENSG00000237854	0.0979078	3.68368	0.000881716	0.0924815	LINC00674	NONE
ENSG00000186501	-0.0701273	4.0702	0.000877736	0.0924815	TMEM222	NONE
ENSG00000170324	-0.231962	1.29616	0.000899689	0.0936936	FRMPD2	DOWN	TRUE
ENSG00000274114	-0.152866	0.928585	0.000916415	0.0948034		DOWN
ENSG00000137992	-0.0590671	3.45935	0.000932917	0.095249	DBT	NONE
ENSG00000021645	-0.108109	4.19158	0.000929406	0.095249	NRXN3	NONE
ENSG00000197322	-0.265395	1.07406	0.000959499	0.0966989	C17orf102	DOWN
ENSG00000135766	0.0778635	4.08241	0.000958015	0.0966989	EGLN1	NONE
ENSG00000116786	0.0812744	5.91475	0.000971659	0.0972967	PLEKHM2	NONE
ENSG00000144655	0.158106	3.40238	0.000978739	0.0973815	CSRNP1	UP	TRUE
ENSG00000039139	-0.24063	0.165811	0.000998431	0.09745	DNAH5	DOWN	TRUE	TRUE
ENSG00000175309	-0.0816247	3.3031	0.00100438	0.09745	PHYKPL	NONE
ENSG00000137343	-0.04996	4.00372	0.00098663	0.09745	ATAT1	NONE
ENSG00000132300	-0.0517164	3.97055	0.000999754	0.09745	PTCD3	NONE
ENSG00000262879	-0.117171	3.31501	0.00101257	0.0976376		NONE
ENSG00000178922	0.0710277	2.56024	0.00103825	0.09791	HYI	NONE
ENSG00000187535	0.0700553	3.11772	0.00102171	0.09791	IFT140	NONE
ENSG00000164187	-0.0559139	3.88474	0.00103384	0.09791	LMBRD2	NONE
ENSG00000147454	-0.0917649	3.80647	0.00104046	0.09791	SLC25A37	NONE
ENSG00000132832	-0.157409	2.65959	0.00105111	0.0983201	LINC01260	DOWN
ENSG00000170836	0.0846565	2.50136	0.0010579	0.0983659	PPM1D	NONE
ENSG00000158169	0.109801	1.62275	0.00107017	0.0989181	FANCC	NONE
ENSG00000198646	0.0444548	3.40429	0.0010828	0.0994591	NCOA6	NONE
ENSG00000053524	0.142945	3.72004	0.00108876	0.0994591	MCF2L2	UP	TRUE	TRUE
ENSG00000185619	-0.0527312	3.39036	0.00110153	0.10004	PCGF3	NONE
ENSG00000090534	-0.14762	2.1526	0.00112011	0.101109	THPO	NONE
ENSG00000105643	0.143165	3.62117	0.0011309	0.101109	ARRDC2	NONE
ENSG00000163349	0.0672898	3.90243	0.00113271	0.101109	HIPK1	NONE
ENSG00000265179	-0.243453	0.864746	0.00115615	0.101462		NONE
ENSG00000145907	0.069963	3.64026	0.00115369	0.101462	G3BP1	NONE
ENSG00000158290	-0.0318837	3.81216	0.00114671	0.101462	CUL4B	NONE
ENSG00000164742	-0.0916054	4.84264	0.00118926	0.103784	ADCY1	NONE
ENSG00000279312	0.139891	2.04403	0.0011972	0.103897		NONE
ENSG00000197956	0.0999964	5.75255	0.00123244	0.106365	S100A6	NONE
ENSG00000151552	0.180708	6.45358	0.00124813	0.107126	QDPR	NONE
ENSG00000164889	0.135347	2.1906	0.00126866	0.107519	SLC4A2	NONE
ENSG00000244128	0.12893	2.51671	0.00127335	0.107519	LINC01322	NONE
ENSG00000134759	-0.044236	3.84808	0.00126771	0.107519	ELP2	NONE
ENSG00000189275	-0.260218	2.05427	0.00132679	0.110052	LINC01164	NONE
ENSG00000176422	-0.0752795	2.29902	0.0013232	0.110052	SPRYD4	NONE
ENSG00000279253	0.0882652	2.42158	0.00133729	0.110052		NONE
ENSG00000179029	-0.0812169	2.56481	0.00135267	0.110052	TMEM107	NONE
ENSG00000162065	-0.0781201	3.27233	0.00131075	0.110052	TBC1D24	NONE
ENSG00000111328	0.128379	3.79909	0.00134786	0.110052	CDK2AP1	NONE
ENSG00000182230	-0.119452	4.03223	0.00135225	0.110052	FAM153B	NONE
ENSG00000205981	-0.0469615	3.97608	0.00138345	0.111974	DNAJC19	NONE
ENSG00000146416	-0.059861	3.70544	0.00141558	0.113983	AIG1	NONE
ENSG00000243279	-0.0670816	3.1774	0.00142558	0.1142	PRAF2	NONE
ENSG00000173588	-0.0829149	2.20056	0.00143294	0.114204	CEP83	NONE
ENSG00000166669	-0.0842604	2.42598	0.00145949	0.115551	ATF7IP2	NONE
ENSG00000143390	0.0869854	3.02528	0.00150237	0.115551	RFX5	NONE
ENSG00000136940	0.0659206	3.08636	0.00150902	0.115551	PDCL	NONE
ENSG00000256235	0.15263	3.40454	0.00147653	0.115551	SMIM3	NONE
ENSG00000180488	-0.0665708	3.62052	0.00148132	0.115551	MIGA1	NONE
ENSG00000006071	-0.10717	4.02406	0.00146759	0.115551	ABCC8	NONE
ENSG00000165006	0.0579743	4.89023	0.00149587	0.115551	UBAP1	NONE
ENSG00000153956	-0.0755502	3.96359	0.00149695	0.115551	CACNA2D1	NONE
ENSG00000066382	-0.0741513	2.81181	0.00153603	0.115915	MPPED2	NONE
ENSG00000053702	0.130743	3.32595	0.00153194	0.115915	NRIP2	NONE
ENSG00000070047	0.0466963	3.62166	0.00152961	0.115915	PHRF1	NONE
ENSG00000280157	-0.136223	2.18119	0.00157109	0.11606		NONE
ENSG00000121957	0.0909597	3.02341	0.00156143	0.11606	GPSM2	NONE
ENSG00000109320	0.0850853	2.93621	0.00157511	0.11606	NFKB1	NONE
ENSG00000132471	-0.0500751	5.81155	0.00156929	0.11606	WBP2	NONE
ENSG00000115194	-0.154398	3.90861	0.0015623	0.11606	SLC30A3	NONE
ENSG00000169964	-0.0582055	3.12016	0.00159009	0.116614	TMEM42	NONE
ENSG00000051128	0.101014	2.64156	0.00163502	0.118414	HOMER3	NONE
ENSG00000261195	0.203365	2.68565	0.00164495	0.118414		NONE
ENSG00000051009	-0.0859715	3.53011	0.0016342	0.118414	FAM160A2	NONE
ENSG00000123595	0.100788	3.62858	0.00164292	0.118414	RAB9A	NONE
ENSG00000169064	-0.181752	2.61159	0.00169549	0.119597	ZBBX	NONE
ENSG00000223804	0.199453	2.83516	0.00169358	0.119597		NONE
ENSG00000080189	-0.0921042	3.35545	0.00169967	0.119597	SLC35C2	NONE
ENSG00000135447	0.0977456	3.57889	0.0016725	0.119597	PPP1R1A	NONE
ENSG00000101577	0.0638701	4.04394	0.00167747	0.119597	LPIN2	NONE
ENSG00000277476	0.0823977	2.30885	0.00172329	0.11975		NONE
ENSG00000005889	0.0529589	2.89359	0.00172484	0.11975	ZFX	NONE
ENSG00000177830	-0.062914	3.30935	0.00170999	0.11975	CHID1	NONE
ENSG00000134070	0.147468	2.18067	0.00175906	0.121042	IRAK2	NONE
ENSG00000159335	0.099209	6.22352	0.0017667	0.121042	PTMS	NONE
ENSG00000100796	0.0599256	3.81576	0.00176633	0.121042	PPP4R3A	NONE
ENSG00000206562	-0.0563047	3.04578	0.00178924	0.121708	METTL6	NONE
ENSG00000166257	-0.120315	4.78328	0.00179201	0.121708	SCN3B	NONE
ENSG00000129084	-0.074102	2.97186	0.00182274	0.121844	PSMA1	NONE
ENSG00000170759	0.112302	5.95151	0.00182417	0.121844	KIF5B	NONE
ENSG00000204310	-0.0721012	3.30098	0.001833	0.121844	AGPAT1	NONE
ENSG00000140575	0.118023	3.38561	0.00183243	0.121844	IQGAP1	NONE
ENSG00000163686	0.0695326	3.80536	0.00182517	0.121844	ABHD6	NONE
ENSG00000011426	0.202702	4.0804	0.00184928	0.121888	ANLN	NONE
ENSG00000136237	0.0806386	4.41449	0.00184812	0.121888	RAPGEF5	NONE
ENSG00000104524	-0.136801	2.94302	0.00189537	0.122792	PYCRL	NONE
ENSG00000125534	-0.121672	5.34645	0.00187193	0.122792	PPDPF	NONE
ENSG00000198792	0.0737487	4.53605	0.00187951	0.122792	TMEM184B	NONE
ENSG00000154945	0.121947	4.60272	0.00189028	0.122792	ANKRD40	NONE
ENSG00000196227	-0.0726461	4.59449	0.00190755	0.122792	FAM217B	NONE
ENSG00000101361	-0.0581058	4.19968	0.00191015	0.122792	NOP56	NONE
ENSG00000260032	-0.0607306	6.72979	0.00192066	0.122915	NORAD	NONE
ENSG00000186298	0.0769422	4.24783	0.00192781	0.122915	PPP1CC	NONE
ENSG00000094916	0.0436017	4.25888	0.00196411	0.124721	CBX5	NONE
ENSG00000161940	0.24941	1.55181	0.00200565	0.125279	BCL6B	NONE
ENSG00000183066	-0.131447	1.68936	0.00202197	0.125279	WBP2NL	NONE
ENSG00000132357	0.161355	1.14889	0.00205309	0.125279	CARD6	NONE
ENSG00000048052	-0.0907619	2.48822	0.00204336	0.125279	HDAC9	NONE
ENSG00000180008	0.0782664	2.90859	0.00204133	0.125279	SOCS4	NONE
ENSG00000107560	-0.0414544	3.81228	0.00199865	0.125279	RAB11FIP2	NONE
ENSG00000071889	-0.0493811	3.84264	0.001998	0.125279	FAM3A	NONE
ENSG00000164332	-0.0664708	4.37602	0.00200321	0.125279	UBLCP1	NONE
ENSG00000196422	0.051549	3.56315	0.00204891	0.125279	PPP1R26	NONE
ENSG00000100906	0.152616	4.5533	0.00201608	0.125279	NFKBIA	NONE
ENSG00000116062	0.0524376	2.66927	0.00209379	0.127265	MSH6	NONE
ENSG00000104884	-0.0523728	2.96743	0.00211777	0.127729	ERCC2	NONE
ENSG00000176105	0.112059	3.24628	0.00211638	0.127729	YES1	NONE
ENSG00000159915	-0.085064	2.6465	0.00212841	0.127876	ZNF233	NONE
ENSG00000197892	0.107152	3.10179	0.00214148	0.128169	KIF13B	NONE
ENSG00000170011	0.115804	3.52072	0.00218301	0.130156	MYRIP	NONE
ENSG00000117242	-0.0944724	1.31506	0.00220477	0.130396	PINK1-AS	NONE
ENSG00000122783	0.0822139	1.89294	0.00220281	0.130396	C7orf49	NONE
ENSG00000126091	-0.0748074	4.07924	0.00221354	0.130396	ST3GAL3	NONE
ENSG00000006712	0.045188	4.5889	0.00222044	0.130396	PAF1	NONE
ENSG00000154874	-0.195937	2.29291	0.0022465	0.130943	CCDC144B	NONE
ENSG00000122435	-0.0753433	2.78339	0.00224461	0.130943	TRMT13	NONE
ENSG00000246089	-0.0835403	1.57725	0.00226503	0.131495		NONE
ENSG00000198081	0.0724526	2.64132	0.00227282	0.131495	ZBTB14	NONE
ENSG00000062822	0.103252	1.68172	0.00229396	0.132119	POLD1	NONE
ENSG00000142449	-0.295641	-0.316783	0.00231304	0.132119	FBN3	NONE
ENSG00000117152	-0.134877	5.55664	0.00230106	0.132119	RGS4	NONE
ENSG00000198830	-0.135719	4.81359	0.00231744	0.132119	HMGN2	NONE
ENSG00000165626	0.0900461	1.62977	0.00233136	0.13243	BEND7	NONE
ENSG00000198554	-0.0830782	1.28156	0.0023758	0.13398	WDHD1	NONE
ENSG00000128917	0.198273	2.39283	0.00236841	0.13398	DLL4	NONE
ENSG00000173674	-0.0455083	4.90398	0.00239205	0.134411	EIF1AX	NONE
ENSG00000142765	0.116609	0.937481	0.00242223	0.135135	SYTL1	NONE
ENSG00000167747	-0.125144	2.26853	0.0024156	0.135135	C19orf48	NONE
ENSG00000160963	-0.112914	4.01832	0.00243575	0.135405	COL26A1	NONE
ENSG00000138785	0.0699628	2.37808	0.00245241	0.135848	INTS12	NONE
ENSG00000164978	-0.0816286	4.24314	0.00248567	0.137204	NUDT2	NONE
ENSG00000132000	-0.139314	1.13241	0.00250964	0.137292	PODNL1	NONE
ENSG00000177853	-0.0932498	2.69762	0.00255007	0.137292	ZNF518A	NONE
ENSG00000259250	0.141438	2.92137	0.00253356	0.137292		NONE
ENSG00000213930	-0.0673412	3.14183	0.00250153	0.137292	GALT	NONE
ENSG00000101246	-0.0456995	3.32282	0.00254851	0.137292	ARFRP1	NONE
ENSG00000198408	-0.0553433	5.48479	0.00253542	0.137292	MGEA5	NONE
ENSG00000101363	-0.050404	4.71795	0.00255893	0.137292	MANBAL	NONE
ENSG00000211445	-0.11116	4.63376	0.00256637	0.137292	GPX3	NONE
ENSG00000050426	-0.0652458	4.13515	0.00255884	0.137292	LETMD1	NONE
ENSG00000135697	-0.159909	2.27095	0.00257906	0.1375	BCO1	NONE
ENSG00000114656	-0.151008	0.37175	0.00259799	0.137599	KIAA1257	NONE
ENSG00000165476	0.106702	3.3078	0.00259853	0.137599	REEP3	NONE
ENSG00000185022	0.239945	2.65392	0.00265968	0.139419	MAFF	NONE
ENSG00000177917	0.104523	3.13682	0.00265177	0.139419	ARL6IP6	NONE
ENSG00000105245	-0.0767722	4.13511	0.0026552	0.139419	NUMBL	NONE
ENSG00000260924	-0.0981485	1.36104	0.00272323	0.141093	LINC01311	NONE
ENSG00000164867	0.197598	1.8925	0.00270941	0.141093	NOS3	NONE
ENSG00000248671	-0.107791	1.85032	0.00272391	0.141093		NONE
ENSG00000101187	0.255316	3.68933	0.00272774	0.141093	SLCO4A1	NONE
ENSG00000180900	0.0805097	4.26048	0.00274776	0.141474	SCRIB	NONE
ENSG00000162433	0.109775	3.98418	0.00275322	0.141474	AK4	NONE
ENSG00000120903	-0.193751	1.57205	0.00278757	0.141984	CHRNA2	NONE
ENSG00000177335	-0.102371	1.7249	0.00278612	0.141984	C8orf31	NONE
ENSG00000066583	0.0893817	3.46624	0.00279042	0.141984	ISOC1	NONE
ENSG00000281100	-0.134619	1.75111	0.0028463	0.144357		NONE
ENSG00000163728	-0.0785103	3.80046	0.00286687	0.144462	TTC14	NONE
ENSG00000124098	-0.0624529	4.23477	0.00286683	0.144462	FAM210B	NONE
ENSG00000166478	0.0714379	2.68846	0.00291666	0.146135	ZNF143	NONE
ENSG00000114126	0.0823709	3.74384	0.00291877	0.146135	TFDP2	NONE
ENSG00000073670	-0.092086	4.52505	0.00293732	0.146594	ADAM11	NONE
ENSG00000149575	-0.117558	4.84447	0.00296539	0.147523	SCN2B	NONE
ENSG00000160097	-0.108114	3.5259	0.00298628	0.148091	FNDC5	NONE
ENSG00000131591	-0.0784037	2.83276	0.00301103	0.148544	C1orf159	NONE
ENSG00000151445	-0.0481335	3.458	0.00302394	0.148544	VIPAS39	NONE
ENSG00000171476	-0.102863	4.63102	0.00302384	0.148544	HOPX	NONE
ENSG00000174473	-0.132713	1.34625	0.00303444	0.148592	GALNTL6	NONE
ENSG00000186094	-0.120368	2.17207	0.00307174	0.149017	AGBL4	NONE
ENSG00000185513	-0.0734464	2.66186	0.00306902	0.149017	L3MBTL1	NONE
ENSG00000184216	0.0870762	3.78351	0.00305349	0.149017	IRAK1	NONE
ENSG00000274698	-0.105616	1.70729	0.0031545	0.151199		NONE
ENSG00000187741	-0.0954178	1.36064	0.00318446	0.151199	FANCA	NONE
ENSG00000168477	0.0962144	2.19638	0.00317649	0.151199	TNXB	NONE
ENSG00000106069	0.121809	2.69544	0.00314498	0.151199	CHN2	NONE
ENSG00000260807	-0.100682	4.9291	0.003178	0.151199		NONE
ENSG00000170145	0.0579262	3.94278	0.00315841	0.151199	SIK2	NONE
ENSG00000047932	-0.0420794	4.19664	0.00316834	0.151199	GOPC	NONE
ENSG00000231312	-0.0853514	3.07204	0.00321962	0.151945		NONE
ENSG00000173517	0.0578757	3.35005	0.00321078	0.151945	PEAK1	NONE
ENSG00000109065	-0.0398242	3.65319	0.00324212	0.152021	NAT9	NONE
ENSG00000128928	-0.0655603	4.20797	0.00324109	0.152021	IVD	NONE
ENSG00000197858	-0.053646	4.29406	0.00325043	0.152021	GPAA1	NONE
ENSG00000125850	-0.145743	1.45879	0.00326903	0.152285	OVOL2	NONE
ENSG00000136531	-0.083942	4.61746	0.00327558	0.152285	SCN2A	NONE
ENSG00000145882	-0.161495	2.79864	0.00328572	0.152304	PCYOX1L	NONE
ENSG00000229689	-0.0840819	1.72898	0.003323	0.153576		NONE
ENSG00000138772	0.158619	2.68849	0.00333299	0.153583	ANXA3	NONE
ENSG00000124772	-0.0898979	4.28501	0.00334842	0.15384	CPNE5	NONE
ENSG00000165323	-0.0725999	3.10391	0.00338075	0.154366	FAT3	NONE
ENSG00000183963	0.165072	3.03782	0.00338767	0.154366	SMTN	NONE
ENSG00000179094	0.0966841	4.02441	0.00338951	0.154366	PER1	NONE
ENSG00000153048	0.0984949	3.04847	0.00340825	0.154768	CARHSP1	NONE
ENSG00000133460	-0.0808555	3.20398	0.0034877	0.157007	SLC2A11	NONE
ENSG00000140829	0.0652566	3.31617	0.00346947	0.157007	DHX38	NONE
ENSG00000166173	0.0902712	4.27382	0.00347841	0.157007	LARP6	NONE
ENSG00000037897	-0.112071	1.39556	0.0035719	0.158513	METTL1	NONE
ENSG00000135736	0.184717	1.36901	0.00356495	0.158513	CCDC102A	NONE
ENSG00000148444	-0.0658895	2.47318	0.00356264	0.158513	COMMD3	NONE
ENSG00000172845	0.0557005	3.07905	0.00356633	0.158513	SP3	NONE
ENSG00000085063	0.0950336	5.51213	0.0035545	0.158513	CD59	NONE
ENSG00000235475	0.0943585	3.212	0.00358431	0.158613	LINC01372	NONE
ENSG00000236144	-0.101586	1.69694	0.00362153	0.159777	TMEM147-AS1	NONE
ENSG00000181929	-0.0501908	3.77722	0.00363106	0.159777	PRKAG1	NONE
ENSG00000137642	-0.0590138	4.60499	0.00364983	0.160151	SORL1	NONE
ENSG00000198883	-0.183941	2.61717	0.00367534	0.160819	PNMA5	NONE
ENSG00000140682	0.124184	1.2035	0.0037081	0.161157	TGFB1I1	NONE
ENSG00000164291	0.077066	2.44116	0.00369802	0.161157	ARSK	NONE
ENSG00000263597	-0.129207	2.63492	0.00372816	0.161157	MIR3936	NONE
ENSG00000108641	-0.0985831	3.03788	0.00373463	0.161157	B9D1	NONE
ENSG00000173273	0.0369209	3.7483	0.00372529	0.161157	TNKS	NONE
ENSG00000156218	0.124117	0.731961	0.00377951	0.162316	ADAMTSL3	NONE
ENSG00000178947	-0.104014	3.98473	0.00378228	0.162316	SMIM10L2A	NONE
ENSG00000145832	0.184893	2.53632	0.00380464	0.162383	SLC25A48	NONE
ENSG00000128609	-0.0689377	4.62231	0.00380218	0.162383	NDUFA5	NONE
ENSG00000250303	0.0995861	1.95231	0.00385032	0.16325		NONE
ENSG00000164949	0.24423	2.72388	0.00385192	0.16325	GEM	NONE
ENSG00000213064	0.110096	2.80775	0.00387124	0.16325	SFT2D2	NONE
ENSG00000256193	-0.217938	3.08312	0.00388766	0.16325	LINC00507	NONE
ENSG00000134046	0.0502777	3.48918	0.00388658	0.16325	MBD2	NONE
ENSG00000119950	0.0831132	4.99762	0.00386568	0.16325	MXI1	NONE
ENSG00000272760	0.148235	2.72647	0.00391505	0.16344		NONE
ENSG00000177990	-0.0906949	2.84911	0.00392357	0.16344	DPY19L2	NONE
ENSG00000108091	0.061934	4.05055	0.00390786	0.16344	CCDC6	NONE
ENSG00000184634	0.058676	3.1491	0.0039692	0.163596	MED12	NONE
ENSG00000129675	0.0841692	3.6989	0.00395446	0.163596	ARHGEF6	NONE
ENSG00000169139	-0.0619944	4.54031	0.00394342	0.163596	UBE2V2	NONE
ENSG00000032444	0.0581789	4.50538	0.00396109	0.163596	PNPLA6	NONE
ENSG00000102221	0.105357	1.79516	0.00401292	0.163841	JADE3	NONE
ENSG00000256229	0.0961951	1.49843	0.00407217	0.163841	ZNF486	NONE
ENSG00000165185	0.0838229	2.25471	0.00407246	0.163841	KIAA1958	NONE
ENSG00000131043	0.0493322	3.17026	0.00403497	0.163841	AAR2	NONE
ENSG00000221983	-0.0377522	5.3994	0.00401613	0.163841	UBA52	NONE
ENSG00000120251	-0.0493947	5.23707	0.00404929	0.163841	GRIA2	NONE
ENSG00000255284	-0.0922256	3.74014	0.00403895	0.163841		NONE
ENSG00000154654	0.0597313	4.07505	0.00399979	0.163841	NCAM2	NONE
ENSG00000170899	-0.0716493	4.80644	0.00405974	0.163841	GSTA4	NONE
ENSG00000257093	0.0869908	3.8056	0.00408004	0.163841	KIAA1147	NONE
ENSG00000161395	-0.0805402	3.70036	0.0041154	0.164837	PGAP3	NONE
ENSG00000104490	-0.155137	4.40927	0.00416913	0.166418	NCALD	NONE
ENSG00000130822	-0.0850352	4.43133	0.00417616	0.166418	PNCK	NONE
ENSG00000172663	-0.060715	2.91821	0.00424502	0.168731	TMEM134	NONE
ENSG00000166484	0.0640968	1.9701	0.00428592	0.169156	MAPK7	NONE
ENSG00000087299	-0.0625228	2.80367	0.00428818	0.169156	L2HGDH	NONE
ENSG00000105738	0.0556328	3.14235	0.00428618	0.169156	SIPA1L3	NONE
ENSG00000221909	-0.0507588	2.90247	0.00432009	0.169985	FAM200A	NONE
ENSG00000172183	0.149115	1.25721	0.00440607	0.170061	ISG20	NONE
ENSG00000204934	-0.0894821	1.97079	0.00439135	0.170061	ATP6V0E2-AS1	NONE
ENSG00000139946	0.0876046	2.44802	0.00442	0.170061	PELI2	NONE
ENSG00000259877	-0.0894845	2.52585	0.00441597	0.170061		NONE
ENSG00000122376	0.0550048	2.74462	0.00436833	0.170061	FAM35A	NONE
ENSG00000149577	-0.0493709	3.19983	0.00436463	0.170061	SIDT2	NONE
ENSG00000138434	0.0813964	4.51442	0.00435486	0.170061	SSFA2	NONE
ENSG00000069849	0.07428	5.13468	0.0043981	0.170061	ATP1B3	NONE
ENSG00000089169	-0.140776	4.89313	0.00438561	0.170061	RPH3A	NONE
ENSG00000104324	0.116183	3.47056	0.00445046	0.170813	CPQ	NONE
ENSG00000250305	-0.0860293	2.73121	0.00451487	0.172437	KIAA1456	NONE
ENSG00000111271	-0.0487803	2.83622	0.00451296	0.172437	ACAD10	NONE
ENSG00000280187	-0.0979922	2.07344	0.00454823	0.173287		NONE
ENSG00000205959	-0.178856	2.25478	0.00455947	0.173293		NONE
ENSG00000092850	0.128171	1.30174	0.00458529	0.173384	TEKT2	NONE
ENSG00000230453	-0.130066	3.59905	0.00458209	0.173384	ANKRD18B	NONE
ENSG00000130226	-0.0842307	4.77583	0.00459516	0.173384	DPP6	NONE
ENSG00000276043	0.164972	1.28755	0.00465772	0.174536	UHRF1	NONE
ENSG00000182853	0.0985767	2.00639	0.00464225	0.174536	VMO1	NONE
ENSG00000139971	-0.0738419	2.31081	0.00468848	0.174536	C14orf37	NONE
ENSG00000100360	-0.0835994	3.06654	0.00469619	0.174536	IFT27	NONE
ENSG00000133624	-0.052145	3.63746	0.00470124	0.174536	ZNF767P	NONE
ENSG00000105968	0.0419367	5.23263	0.00470362	0.174536	H2AFV	NONE
ENSG00000138443	-0.041011	4.46658	0.00470391	0.174536	ABI2	NONE
ENSG00000230387	-0.245351	1.2957	0.00479655	0.175405		NONE
ENSG00000141337	-0.0895388	1.7287	0.00485085	0.175405	ARSG	NONE
ENSG00000068001	0.146998	2.70337	0.00477009	0.175405	HYAL2	NONE
ENSG00000204859	-0.0495035	2.97782	0.00484859	0.175405	ZBTB48	NONE
ENSG00000015532	-0.0438387	3.12236	0.00478742	0.175405	XYLT2	NONE
ENSG00000123983	-0.0423178	4.87263	0.0047535	0.175405	ACSL3	NONE
ENSG00000078269	0.0905517	3.63276	0.00482399	0.175405	SYNJ2	NONE
ENSG00000157827	0.0935832	5.04565	0.0047869	0.175405	FMNL2	NONE
ENSG00000149564	0.120002	3.70315	0.00484286	0.175405	ESAM	NONE
ENSG00000124299	0.0710592	3.80491	0.00480569	0.175405	PEPD	NONE
ENSG00000198894	0.070569	4.08981	0.00482173	0.175405	CIPC	NONE
ENSG00000137310	0.128453	1.20545	0.004913	0.176509	TCF19	NONE
ENSG00000111218	-0.139088	3.06836	0.00491441	0.176509	PRMT8	NONE
ENSG00000102897	-0.0476869	3.60061	0.00491527	0.176509	LYRM1	NONE
ENSG00000102038	0.0510936	4.22111	0.00493138	0.176681	SMARCA1	NONE
ENSG00000196154	0.280032	1.88363	0.00496382	0.176759	S100A4	NONE
ENSG00000115267	0.143873	2.16355	0.00499013	0.176759	IFIH1	NONE
ENSG00000163933	-0.062217	2.34341	0.004963	0.176759	RFT1	NONE
ENSG00000130032	-0.0974543	2.82096	0.00498767	0.176759	PRRG3	NONE
ENSG00000063015	-0.115597	3.20218	0.00497825	0.176759	SEZ6	NONE
ENSG00000167971	0.0760703	4.39872	0.00507563	0.17934	CASKIN1	NONE
ENSG00000138032	0.0525068	4.43468	0.00508595	0.17934	PPM1B	NONE
ENSG00000256092	-0.119744	1.36157	0.00537665	0.179679		NONE
ENSG00000112276	0.119703	1.63536	0.00535406	0.179679	BVES	NONE
ENSG00000180914	-0.239795	2.07335	0.00528327	0.179679	OXTR	NONE
ENSG00000106546	0.0919425	2.32911	0.00523566	0.179679	AHR	NONE
ENSG00000186522	0.107153	2.57723	0.00522977	0.179679	SEPT10	NONE
ENSG00000120690	0.111486	2.56452	0.00529537	0.179679	ELF1	NONE
ENSG00000278129	0.0591809	2.64463	0.00529979	0.179679	ZNF8	NONE
ENSG00000141622	-0.097237	2.90695	0.00536517	0.179679	RNF165	NONE
ENSG00000248455	-0.138331	3.32087	0.00519767	0.179679		NONE
ENSG00000099957	-0.103691	3.14606	0.00532365	0.179679	P2RX6	NONE
ENSG00000175387	0.0455962	3.16413	0.00527449	0.179679	SMAD2	NONE
ENSG00000129925	0.0461894	3.37207	0.00519889	0.179679	TMEM8A	NONE
ENSG00000109180	-0.042413	5.2973	0.005166	0.179679	OCIAD1	NONE
ENSG00000132688	0.111052	3.75979	0.00516155	0.179679	NES	NONE
ENSG00000126583	-0.129213	4.78801	0.00519725	0.179679	PRKCG	NONE
ENSG00000084090	0.0505365	5.26041	0.00527466	0.179679	STARD7	NONE
ENSG00000126803	0.163782	4.69621	0.00520149	0.179679	HSPA2	NONE
ENSG00000117419	-0.0384169	5.2574	0.00526522	0.179679	ERI3	NONE
ENSG00000109606	0.0468861	3.67915	0.00528164	0.179679	DHX15	NONE
ENSG00000235194	-0.0623688	4.02338	0.00523462	0.179679	PPP1R3E	NONE
ENSG00000148468	0.0537127	5.37598	0.00538311	0.179679	FAM171A1	NONE
ENSG00000136908	-0.0526554	3.7671	0.00531573	0.179679	DPM2	NONE
ENSG00000112237	-0.0375991	3.68115	0.00534888	0.179679	CCNC	NONE
ENSG00000173992	-0.0659089	4.25802	0.00532869	0.179679	CCS	NONE
ENSG00000128951	-0.0436048	4.25125	0.00533472	0.179679	DUT	NONE
ENSG00000102241	0.0454993	5.35606	0.00541308	0.180294	HTATSF1	NONE
ENSG00000072182	-0.0878891	2.48804	0.00543087	0.180501	ASIC4	NONE
ENSG00000273888	-0.122345	1.41659	0.00548169	0.180871	FRMD6-AS1	NONE
ENSG00000247982	0.129651	1.4029	0.00553368	0.180871	LINC00926	NONE
ENSG00000092871	0.0773801	2.38461	0.00553724	0.180871	RFFL	NONE
ENSG00000254858	-0.0732206	2.65136	0.00554777	0.180871	MPV17L2	NONE
ENSG00000103351	-0.0668428	3.26869	0.00550313	0.180871	CLUAP1	NONE
ENSG00000168016	-0.115945	3.55209	0.0054808	0.180871	TRANK1	NONE
ENSG00000119125	-0.124157	4.0427	0.0055238	0.180871	GDA	NONE
ENSG00000157933	0.0618026	4.17618	0.00547676	0.180871	SKI	NONE
ENSG00000100865	-0.0415145	3.71148	0.00552322	0.180871	CINP	NONE
ENSG00000087448	-0.0500202	3.81167	0.00555778	0.180871	KLHL42	NONE
ENSG00000188674	-0.129166	4.20317	0.00558677	0.181436	C2orf80	NONE
ENSG00000182621	-0.0812699	4.28582	0.00561548	0.181991	PLCB1	NONE
ENSG00000136848	0.0503489	4.26056	0.00563764	0.182331	DAB2IP	NONE
ENSG00000265688	-0.115753	1.62578	0.0056515	0.182401	MAFG-AS1	NONE
ENSG00000067057	0.110305	5.15408	0.00566415	0.182432	PFKP	NONE
ENSG00000173801	0.104185	3.02232	0.00568203	0.182632	JUP	NONE
ENSG00000117899	-0.0415672	3.31769	0.00572988	0.183791	MESDC2	NONE
ENSG00000280832	-0.0854067	1.43536	0.00577003	0.184036	ST3GAL4-AS1	NONE
ENSG00000232406	-0.100906	2.68899	0.00581769	0.184036		NONE
ENSG00000112378	0.126153	2.63814	0.00579505	0.184036	PERP	NONE
ENSG00000106355	-0.046622	3.16701	0.0057838	0.184036	LSM5	NONE
ENSG00000137073	-0.0462895	3.20645	0.0058078	0.184036	UBAP2	NONE
ENSG00000119669	0.0726959	3.61837	0.00581997	0.184036	IRF2BPL	NONE
ENSG00000154556	-0.0697697	3.66602	0.00580068	0.184036	SORBS2	NONE
ENSG00000196411	0.128604	1.53736	0.00598707	0.185292	EPHB4	NONE
ENSG00000070388	-0.0728373	2.61504	0.00597635	0.185292	FGF22	NONE
ENSG00000149483	-0.0452705	2.65287	0.00600501	0.185292	TMEM138	NONE
ENSG00000105227	0.142163	2.64244	0.00599179	0.185292	PRX	NONE
ENSG00000186625	0.0545096	3.06947	0.00588072	0.185292	KATNA1	NONE
ENSG00000008130	0.0569789	3.2855	0.00598548	0.185292	NADK	NONE
ENSG00000102226	-0.0564888	5.91043	0.0060139	0.185292	USP11	NONE
ENSG00000065882	0.0521524	3.50988	0.00589785	0.185292	TBC1D1	NONE
ENSG00000148481	-0.0500553	3.77094	0.0059123	0.185292	FAM188A	NONE
ENSG00000137076	0.0915516	4.23948	0.0059009	0.185292	TLN1	NONE
ENSG00000187325	-0.0576783	4.14132	0.00597125	0.185292	TAF9B	NONE
ENSG00000105671	-0.0364853	3.84252	0.00598909	0.185292	DDX49	NONE
ENSG00000134453	0.0638373	4.42741	0.0059936	0.185292	RBM17	NONE
ENSG00000183098	-0.112543	0.949666	0.00602956	0.185409	GPC6	NONE
ENSG00000184254	-0.0889017	1.83817	0.00611002	0.185553	ALDH1A3	NONE
ENSG00000260942	-0.0827067	1.77592	0.00615033	0.185553	CAPN10-AS1	NONE
ENSG00000198429	0.099285	2.01989	0.00605969	0.185553	ZNF69	NONE
ENSG00000183570	0.0851196	2.56573	0.00612928	0.185553	PCBP3	NONE
ENSG00000101052	-0.0619457	3.19169	0.00613568	0.185553	IFT52	NONE
ENSG00000091947	-0.04683	3.2599	0.00615304	0.185553	TMEM101	NONE
ENSG00000105655	0.130433	3.48137	0.00607082	0.185553	ISYNA1	NONE
ENSG00000145632	-0.100545	4.28061	0.00604643	0.185553	PLK2	NONE
ENSG00000110697	0.077052	3.93721	0.00614279	0.185553	PITPNM1	NONE
ENSG00000269958	0.104005	4.14145	0.0061145	0.185553		NONE
ENSG00000137070	-0.0727185	2.86054	0.00621903	0.187182	IL11RA	NONE
ENSG00000177469	0.117899	4.04504	0.00625331	0.187852	PTRF	NONE
ENSG00000196668	-0.128003	2.68023	0.00627297	0.188081	LINC00173	NONE
ENSG00000114867	0.0441064	4.59399	0.00628665	0.18813	EIF4G1	NONE
ENSG00000134802	0.134093	1.3267	0.00631126	0.188477	SLC43A3	NONE
ENSG00000237654	-0.143177	1.57411	0.00633464	0.188477		NONE
ENSG00000229017	-0.138479	1.69305	0.00634653	0.188477	LINC01277	NONE
ENSG00000117697	0.0434594	3.40531	0.00632314	0.188477	NSL1	NONE
ENSG00000136449	-0.107207	1.29458	0.00648873	0.190007	MYCBPAP	NONE
ENSG00000115598	-0.139842	1.54497	0.00649535	0.190007	IL1RL2	NONE
ENSG00000133302	-0.0805342	3.18757	0.00646139	0.190007	SLF1	NONE
ENSG00000107281	-0.0405463	5.29728	0.00649116	0.190007	NPDC1	NONE
ENSG00000160991	0.102222	3.74938	0.00643868	0.190007	ORAI2	NONE
ENSG00000105176	0.050888	4.04169	0.00641911	0.190007	URI1	NONE
ENSG00000083799	0.0376585	3.81139	0.00643454	0.190007	CYLD	NONE
ENSG00000104907	-0.0545859	4.37806	0.00647973	0.190007	TRMT1	NONE
ENSG00000107863	0.0533117	5.2496	0.00651152	0.190124	ARHGAP21	NONE
ENSG00000272008	-0.11305	1.97348	0.00652838	0.190261		NONE
ENSG00000114902	-0.0725894	3.91255	0.00654947	0.19052	SPCS1	NONE
ENSG00000182372	0.066381	3.26695	0.00657774	0.190589	CLN8	NONE
ENSG00000214174	-0.0415418	3.86596	0.00658466	0.190589	AMZ2P1	NONE
ENSG00000183978	-0.0470053	4.58976	0.00658844	0.190589	COA3	NONE
ENSG00000226471	-0.106561	1.95822	0.00664829	0.191611		NONE
ENSG00000143321	0.0559943	4.93466	0.0066406	0.191611	HDGF	NONE
ENSG00000136718	-0.0407094	4.22978	0.00668415	0.192289	IMP4	NONE
ENSG00000140795	-0.198417	0.214075	0.00675071	0.193724	MYLK3	NONE
ENSG00000104805	-0.0422437	5.11963	0.00675883	0.193724	NUCB1	NONE
ENSG00000173039	0.085263	3.56817	0.00677533	0.193841	RELA	NONE
ENSG00000213859	0.109432	1.55413	0.00679316	0.193996	KCTD11	NONE
ENSG00000105792	-0.0761086	1.82319	0.00685994	0.195546	CFAP69	NONE
ENSG00000204822	-0.0757415	2.02634	0.00692568	0.195989	MRPL53	NONE
ENSG00000245910	0.0666075	4.81043	0.00689919	0.195989	SNHG6	NONE
ENSG00000100227	0.0732917	4.52776	0.00691475	0.195989	POLDIP3	NONE
ENSG00000172824	-0.0929338	4.05341	0.00691696	0.195989	CES4A	NONE
ENSG00000151789	-0.108384	2.9245	0.00698058	0.196464	ZNF385D	NONE
ENSG00000031081	0.11436	3.09508	0.00697197	0.196464	ARHGAP31	NONE
ENSG00000123124	0.038458	3.52322	0.00699276	0.196464	WWP1	NONE
ENSG00000152133	-0.0477796	3.70185	0.00697622	0.196464	GPATCH11	NONE
ENSG00000148841	0.149559	1.27805	0.00708069	0.197256	ITPRIP	NONE
ENSG00000121966	0.245202	2.02888	0.00711298	0.197256	CXCR4	NONE
ENSG00000051620	0.0920526	2.61712	0.00712432	0.197256	HEBP2	NONE
ENSG00000184154	-0.0881103	2.60846	0.00708702	0.197256	LRTOMT	NONE
ENSG00000153767	0.0541167	2.76204	0.00713114	0.197256	GTF2E1	NONE
ENSG00000100109	0.0671811	2.85123	0.00713498	0.197256	TFIP11	NONE
ENSG00000149656	-0.154269	2.75358	0.00708044	0.197256	LINC00266-1	NONE
ENSG00000223812	-0.152929	3.46011	0.00714721	0.197256		NONE
ENSG00000135968	-0.0650906	4.32756	0.00711656	0.197256	GCC2	NONE
ENSG00000110074	-0.0536064	4.06828	0.00710772	0.197256	FOXRED1	NONE
ENSG00000124802	-0.0652926	3.03158	0.00723777	0.199403	EEF1E1	NONE
ENSG00000248593	0.0685296	3.57899	0.00725089	0.199412	DSTNP2	NONE
ENSG00000260257	0.0859609	4.28362	0.00726987	0.199583		NONE
ENSG00000104112	-0.0796504	5.86969	0.00731382	0.199791	SCG3	NONE
ENSG00000177889	-0.0565762	4.27377	0.00730044	0.199791	UBE2N	NONE
ENSG00000146834	0.0512715	4.0621	0.00731583	0.199791	MEPCE	NONE
ENSG00000153179	0.103539	2.51256	0.00737306	0.200499	RASSF3	NONE
ENSG00000198919	-0.0545041	4.69842	0.00735972	0.200499	DZIP3	NONE
ENSG00000135365	0.0614136	3.79161	0.00738026	0.200499	PHF21A	NONE
ENSG00000168259	-0.0365885	3.89281	0.00740339	0.200778	DNAJC7	NONE
ENSG00000166863	-0.179734	2.85066	0.00742795	0.201095	TAC3	NONE
ENSG00000105053	-0.0337538	2.78596	0.00746707	0.201109	VRK3	NONE
ENSG00000248124	-0.0629668	2.83419	0.0074443	0.201109	RRN3P1	NONE
ENSG00000109089	0.0728388	3.46656	0.00746344	0.201109	CDR2L	NONE
ENSG00000181991	-0.0472388	3.23964	0.00748163	0.201154	MRPS11	NONE
ENSG00000271425	0.180518	0.207823	0.00755054	0.201408	NBPF10	NONE
ENSG00000084734	-0.123329	1.33481	0.00754323	0.201408	GCKR	NONE
ENSG00000070476	0.0676285	2.77447	0.00755552	0.201408	ZXDC	NONE
ENSG00000182963	0.10761	2.67449	0.00752617	0.201408	GJC1	NONE
ENSG00000177453	0.0543844	3.50656	0.00754671	0.201408	NIM1K	NONE
ENSG00000105063	0.0628408	4.0084	0.00757489	0.201543	PPP6R1	NONE
ENSG00000197451	0.0729123	4.31031	0.00758639	0.201543	HNRNPAB	NONE
ENSG00000205643	-0.0739227	2.50928	0.00764038	0.202243	CDPF1	NONE
ENSG00000233487	-0.12531	2.80863	0.00764638	0.202243	RPSAP69	NONE
ENSG00000150540	0.0799745	2.70216	0.00770339	0.202243	HNMT	NONE
ENSG00000164326	-0.285814	4.26395	0.00769906	0.202243	CARTPT	NONE
ENSG00000158186	0.109036	5.25453	0.00768427	0.202243	MRAS	NONE
ENSG00000139697	-0.0504822	4.26209	0.00769751	0.202243	SBNO1	NONE
ENSG00000099910	-0.045868	3.93675	0.00769299	0.202243	KLHL22	NONE
ENSG00000282936	-0.0946882	2.04638	0.00772943	0.202247		NONE
ENSG00000064102	0.0575443	3.16271	0.0077261	0.202247	ASUN	NONE
ENSG00000100580	-0.0372533	3.66192	0.0077582	0.202322	TMED8	NONE
ENSG00000188536	-0.313798	5.02756	0.00775355	0.202322	HBA2	NONE
ENSG00000171735	-0.0638559	4.71135	0.00777595	0.202447	CAMTA1	NONE
ENSG00000162402	0.0394828	3.73276	0.00781092	0.202732	USP24	NONE
ENSG00000171160	-0.0586379	4.26061	0.00782582	0.202732	MORN4	NONE
ENSG00000103342	0.0326939	4.13374	0.00782584	0.202732	GSPT1	NONE
ENSG00000197498	-0.0440873	3.3276	0.00786132	0.203314	RPF2	NONE
ENSG00000204946	-0.041932	2.66341	0.00791311	0.204294	ZNF783	NONE
ENSG00000197150	-0.05003	3.07873	0.00796459	0.204294	ABCB8	NONE
ENSG00000236754	0.138996	2.86936	0.00795206	0.204294		NONE
ENSG00000146469	-0.174627	3.29923	0.00794091	0.204294	VIP	NONE
ENSG00000171552	0.050692	4.83781	0.00794546	0.204294	BCL2L1	NONE
ENSG00000130348	0.0485128	2.70408	0.00798135	0.204388	QRSL1	NONE
ENSG00000169884	-0.0959806	3.63521	0.0080275	0.205233	WNT10B	NONE
ENSG00000183778	0.104181	0.533377	0.00804106	0.205244	B3GALT5	NONE
ENSG00000147140	0.033005	5.01043	0.00811097	0.206691	NONO	NONE
ENSG00000140948	0.0463909	3.46635	0.00813652	0.207004	ZCCHC14	NONE
ENSG00000120832	-0.0548371	3.43298	0.00816769	0.207459	MTERF2	NONE
ENSG00000166387	0.100465	2.32376	0.00822711	0.207618	PPFIBP2	NONE
ENSG00000104231	-0.0595535	3.44617	0.00818842	0.207618	ZFAND1	NONE
ENSG00000198300	-0.0739792	4.89233	0.00822078	0.207618	PEG3	NONE
ENSG00000196814	0.0627874	3.84023	0.00821136	0.207618	MVB12B	NONE
ENSG00000100600	-0.0650568	3.83704	0.00825392	0.207959	LGMN	NONE
ENSG00000115694	-0.0292286	4.2956	0.00828444	0.208392	STK25	NONE
ENSG00000167371	-0.0689459	5.0214	0.00831999	0.208949	PRRT2	NONE
ENSG00000066654	-0.042598	3.79866	0.0083539	0.209328	THUMPD1	NONE
ENSG00000234127	0.050366	3.80626	0.00836186	0.209328	TRIM26	NONE
ENSG00000154783	0.0809423	1.90343	0.00845089	0.211218	FGD5	NONE
ENSG00000143373	0.0533506	2.72677	0.00856145	0.211611	ZNF687	NONE
ENSG00000261220	-0.0868463	2.75622	0.0085035	0.211611		NONE
ENSG00000178038	-0.104017	2.86277	0.00855922	0.211611	ALS2CL	NONE
ENSG00000163170	-0.0777255	2.95805	0.0085265	0.211611	BOLA3	NONE
ENSG00000152495	-0.0993353	3.11259	0.00853593	0.211611	CAMK4	NONE
ENSG00000164105	0.0838867	3.69172	0.00853815	0.211611	SAP30	NONE
ENSG00000012983	0.06352	3.67349	0.00855578	0.211611	MAP4K5	NONE
ENSG00000111364	-0.0744776	3.28345	0.00862627	0.212877	DDX55	NONE
ENSG00000172888	0.0716515	3.24596	0.00864625	0.213033	ZNF621	NONE
ENSG00000221817	0.0910181	1.54625	0.00870095	0.214043	PPP3CB-AS1	NONE
ENSG00000198920	-0.0500212	2.97546	0.00872951	0.214072	KIAA0753	NONE
ENSG00000244005	-0.0491974	3.25607	0.00871977	0.214072	NFS1	NONE
ENSG00000140931	0.100582	2.1838	0.00883676	0.214452	CMTM3	NONE
ENSG00000163053	-0.100147	2.82888	0.00884386	0.214452	SLC16A14	NONE
ENSG00000132906	-0.0508938	3.05294	0.00878551	0.214452	CASP9	NONE
ENSG00000125772	-0.147608	3.44084	0.00887246	0.214452	GPCPD1	NONE
ENSG00000156304	0.0363964	3.53569	0.0088416	0.214452	SCAF4	NONE
ENSG00000013583	0.0524329	3.61725	0.00879093	0.214452	HEBP1	NONE
ENSG00000147601	-0.0428148	3.62905	0.00885958	0.214452	TERF1	NONE
ENSG00000122218	0.0319702	5.1133	0.0088256	0.214452	COPA	NONE
ENSG00000185658	-0.0542191	3.85047	0.00882336	0.214452	BRWD1	NONE
ENSG00000175874	-0.0961099	4.71257	0.00888232	0.214452	CREG2	NONE
ENSG00000254561	-0.219318	1.30699	0.00896224	0.214605		NONE
ENSG00000227533	-0.0891861	2.18746	0.00900814	0.214605	SLC2A1-AS1	NONE
ENSG00000145358	0.197745	2.64286	0.00900614	0.214605	DDIT4L	NONE
ENSG00000141452	0.0490464	3.10317	0.00899566	0.214605	C18orf8	NONE
ENSG00000267372	-0.105328	3.35891	0.00893643	0.214605		NONE
ENSG00000176410	-0.0641882	3.35836	0.00897902	0.214605	DNAJC30	NONE
ENSG00000133789	0.088001	3.54029	0.00895245	0.214605	SWAP70	NONE
ENSG00000170091	-0.0869344	5.49954	0.00899978	0.214605		NONE
ENSG00000165092	-0.153777	4.64413	0.00901229	0.214605	ALDH1A1	NONE
ENSG00000272871	-0.0928512	3.12298	0.00904232	0.214666		NONE
ENSG00000197256	0.100915	3.18663	0.00903442	0.214666	KANK2	NONE
ENSG00000156140	-0.128138	1.12915	0.0091203	0.214733	ADAMTS3	NONE
ENSG00000145908	0.0964978	1.53806	0.00907332	0.214733	ZNF300	NONE
ENSG00000186891	-0.166806	1.48309	0.00921675	0.214733	TNFRSF18	NONE
ENSG00000170647	0.115019	2.17675	0.00925136	0.214733	TMEM133	NONE
ENSG00000166436	-0.077899	2.52468	0.0091996	0.214733	TRIM66	NONE
ENSG00000150394	-0.0934217	2.86631	0.00911391	0.214733	CDH8	NONE
ENSG00000096717	0.0613312	3.05964	0.0092001	0.214733	SIRT1	NONE
ENSG00000125753	0.0920846	3.04784	0.00923437	0.214733	VASP	NONE
ENSG00000159176	0.117941	5.73029	0.00916077	0.214733	CSRP1	NONE
ENSG00000135622	-0.0770347	3.37386	0.00924961	0.214733	SEMA4F	NONE
ENSG00000253738	-0.0317579	3.89741	0.00909632	0.214733	OTUD6B-AS1	NONE
ENSG00000184432	0.0340161	3.91057	0.00911012	0.214733	COPB2	NONE
ENSG00000127445	-0.0681202	5.05628	0.00922788	0.214733	PIN1	NONE
ENSG00000109445	0.0580095	3.92975	0.00916383	0.214733	ZNF330	NONE
ENSG00000157869	0.0576543	4.00617	0.00923498	0.214733	RAB28	NONE
ENSG00000246100	-0.101923	1.26359	0.00933893	0.214873	LINC00900	NONE
ENSG00000180539	-0.0888443	1.31381	0.00936173	0.214873	C9orf139	NONE
ENSG00000198547	-0.13147	1.94724	0.00952498	0.214873	C20orf203	NONE
ENSG00000164692	0.16012	2.12014	0.00953249	0.214873	COL1A2	NONE
ENSG00000257246	-0.0998714	2.23585	0.00939368	0.214873	PHBP19	NONE
ENSG00000179532	0.0744756	2.48857	0.00944629	0.214873	DNHD1	NONE
ENSG00000121542	-0.0541739	2.51536	0.00952818	0.214873	SEC22A	NONE
ENSG00000153822	0.155398	2.72397	0.00936926	0.214873	KCNJ16	NONE
ENSG00000279207	0.122445	2.8093	0.00943875	0.214873		NONE
ENSG00000272010	-0.0930261	3.17293	0.00934348	0.214873		NONE
ENSG00000103942	-0.058167	3.03505	0.00949575	0.214873	HOMER2	NONE
ENSG00000087206	0.0454486	3.18157	0.00943833	0.214873	UIMC1	NONE
ENSG00000196116	0.05114	3.41043	0.00931088	0.214873	TDRD7	NONE
ENSG00000181513	-0.0578576	3.5769	0.00932199	0.214873	ACBD4	NONE
ENSG00000182310	0.10072	3.45985	0.00940543	0.214873	SPACA6	NONE
ENSG00000260244	0.0750007	3.69961	0.00935322	0.214873		NONE
ENSG00000162909	0.113526	4.2339	0.00939938	0.214873	CAPN2	NONE
ENSG00000125755	-0.0386271	4.21021	0.00949589	0.214873	SYMPK	NONE
ENSG00000116863	0.0349479	3.96039	0.00950382	0.214873	ADPRHL2	NONE
ENSG00000204231	-0.037226	4.31837	0.00952222	0.214873	RXRB	NONE
ENSG00000196705	0.0535482	2.54917	0.00956201	0.215228	ZNF431	NONE
ENSG00000170852	0.0368256	3.95088	0.0095993	0.215756	KBTBD2	NONE
ENSG00000229619	-0.101448	0.86869	0.00964814	0.215922	MBNL1-AS1	NONE
ENSG00000134419	-0.0567358	2.85934	0.00964506	0.215922	RPS15A	NONE
ENSG00000187079	0.089638	3.12005	0.00963491	0.215922	TEAD1	NONE
ENSG00000105355	0.125332	3.03497	0.00967793	0.216279	PLIN3	NONE
ENSG00000111602	0.102008	1.94007	0.00975296	0.216472	TIMELESS	NONE
ENSG00000105137	0.106239	2.16767	0.00976651	0.216472	SYDE1	NONE
ENSG00000269609	-0.0645079	2.54434	0.00980263	0.216472	RPARP-AS1	NONE
ENSG00000129317	-0.0501237	2.6614	0.0098037	0.216472	PUS7L	NONE
ENSG00000057704	0.100959	2.70322	0.00974699	0.216472	TMCC3	NONE
ENSG00000161692	-0.0728372	2.92282	0.00978415	0.216472	DBF4B	NONE
ENSG00000159214	-0.0592866	3.20081	0.00976587	0.216472	CCDC24	NONE
ENSG00000131097	0.145293	3.41828	0.00981129	0.216472	HIGD1B	NONE
ENSG00000198932	-0.0994211	4.67136	0.00976441	0.216472	GPRASP1	NONE
ENSG00000152034	-0.153772	2.45937	0.00987008	0.21685	MCHR2	NONE
ENSG00000139880	-0.0770543	2.66749	0.00986808	0.21685	CDH24	NONE
ENSG00000044115	0.0777091	4.59116	0.00986286	0.21685	CTNNA1	NONE
ENSG00000171873	-0.197446	1.64302	0.00989381	0.217066	ADRA1D	NONE
ENSG00000143727	-0.0476519	4.12672	0.0099501	0.217995	ACP1	NONE
ENSG00000095906	-0.037949	3.36678	0.00998681	0.218493	NUBP2	NONE
ENSG00000152127	0.0407736	3.96074	0.0100013	0.218504	MGAT5	NONE
ENSG00000101276	0.188614	2.56628	0.0100569	0.219411	SLC52A3	NONE
ENSG00000259448	-0.0945199	2.20814	0.0102504	0.220251		NONE
ENSG00000153234	0.18198	2.60689	0.0101588	0.220251	NR4A2	NONE
ENSG00000152931	-0.120889	3.10333	0.0102219	0.220251	PART1	NONE
ENSG00000123094	0.0889379	3.06082	0.0101988	0.220251	RASSF8	NONE
ENSG00000099381	0.0477507	3.15877	0.0101247	0.220251	SETD1A	NONE
ENSG00000185515	-0.0473243	3.36503	0.0102088	0.220251	BRCC3	NONE
ENSG00000149557	0.0473861	5.5972	0.010227	0.220251	FEZ1	NONE
ENSG00000140939	-0.0667033	3.67691	0.0101519	0.220251	NOL3	NONE
ENSG00000127481	0.0601635	3.86635	0.0102081	0.220251	UBR4	NONE
ENSG00000196123	-0.0577415	4.08295	0.0101771	0.220251	KIAA0895L	NONE
ENSG00000113645	0.0751862	3.80443	0.0102458	0.220251	WWC1	NONE
ENSG00000173258	-0.0712719	2.7546	0.0103076	0.220356	ZNF483	NONE
ENSG00000148985	-0.0629337	3.22958	0.0103118	0.220356	PGAP2	NONE
ENSG00000153558	-0.0758464	3.59055	0.010298	0.220356	FBXL2	NONE
ENSG00000140545	0.0736965	4.0374	0.0103054	0.220356	MFGE8	NONE
ENSG00000175455	-0.053739	2.96183	0.0103362	0.220577	CCDC14	NONE
ENSG00000188827	-0.0696789	2.38232	0.0103621	0.220828	SLX4	NONE
ENSG00000267632	-0.0832597	2.78384	0.0104074	0.22119		NONE
ENSG00000118518	0.0348133	4.82963	0.0103944	0.22119	RNF146	NONE
ENSG00000117410	-0.0531258	5.06803	0.0104399	0.221578	ATP6V0B	NONE
ENSG00000224383	0.169495	0.950572	0.0105556	0.222822	PRR29	NONE
ENSG00000129009	0.130208	2.96624	0.0105297	0.222822	ISLR	NONE
ENSG00000138709	-0.0721787	3.224	0.0105548	0.222822	LARP1B	NONE
ENSG00000149541	-0.0411365	4.8526	0.0105227	0.222822	B3GAT3	NONE
ENSG00000169894	-0.225603	0.342825	0.0105875	0.223195	MUC3A	NONE
ENSG00000140262	0.0854589	3.37191	0.0106034	0.223228	TCF12	NONE
ENSG00000087053	0.0532662	3.75086	0.0106293	0.223473	MTMR2	NONE
ENSG00000175267	-0.124622	3.43536	0.010698	0.224208	VWA3A	NONE
ENSG00000178235	-0.0769952	3.46045	0.0107073	0.224208	SLITRK1	NONE
ENSG00000135679	0.0499053	3.48012	0.0106801	0.224208	MDM2	NONE
ENSG00000260918	-0.0652445	4.65135	0.0107306	0.224395		NONE
ENSG00000119922	0.0999775	2.88644	0.0107607	0.224723	IFIT2	NONE
ENSG00000198040	-0.0323699	3.56746	0.0107831	0.224891	ZNF84	NONE
ENSG00000065621	-0.0899949	2.43018	0.0108236	0.225434	GSTO2	NONE
ENSG00000223396	0.105649	2.00733	0.0108606	0.225769		NONE
ENSG00000074211	-0.0524694	4.7299	0.0108686	0.225769	PPP2R2C	NONE
ENSG00000175482	-0.0611391	2.14551	0.0109328	0.226801	POLD4	NONE
ENSG00000142227	0.130053	3.41766	0.0109515	0.226888	EMP3	NONE
ENSG00000161638	0.148163	1.78837	0.0110549	0.228122	ITGA5	NONE
ENSG00000143061	-0.0995366	2.3045	0.0110505	0.228122	IGSF3	NONE
ENSG00000092203	-0.0311548	3.91202	0.01105	0.228122	TOX4	NONE
ENSG00000272667	0.0931056	2.42974	0.0111223	0.228308		NONE
ENSG00000166111	-0.142912	4.00126	0.0111167	0.228308	SVOP	NONE
ENSG00000132613	0.117914	4.2241	0.0111131	0.228308	MTSS1L	NONE
ENSG00000142082	-0.0402823	3.98444	0.011091	0.228308	SIRT3	NONE
ENSG00000269935	0.121865	2.48494	0.0111761	0.22851		NONE
ENSG00000159079	-0.0615001	2.94368	0.0111636	0.22851	C21orf59	NONE
ENSG00000169189	-0.0530629	3.7463	0.0111625	0.22851	NSMCE1	NONE
ENSG00000121864	0.0431748	3.08464	0.0112256	0.228997	ZNF639	NONE
ENSG00000256537	-0.0558151	3.60089	0.0112292	0.228997	SMIM10L1	NONE
ENSG00000138207	-0.109164	4.25136	0.0112443	0.229006	RBP4	NONE
ENSG00000172831	-0.0700026	3.38096	0.0113054	0.22995	CES2	NONE
ENSG00000100605	0.0337236	5.49036	0.0113536	0.230629	ITPK1	NONE
ENSG00000206172	-0.19874	2.36885	0.0113724	0.230713	HBA1	NONE
ENSG00000116983	-0.0839264	5.1331	0.0113876	0.230721	HPCAL4	NONE
ENSG00000134690	-0.0922543	1.69287	0.0114339	0.231059	CDCA8	NONE
ENSG00000177311	0.0558292	3.27735	0.0114218	0.231059	ZBTB38	NONE
ENSG00000101901	-0.0441645	2.95066	0.0115095	0.231553	ALG13	NONE
ENSG00000058866	0.0760761	3.17008	0.011485	0.231553	DGKG	NONE
ENSG00000088881	0.0758875	3.5428	0.0115176	0.231553	EBF4	NONE
ENSG00000182667	-0.0612887	5.1491	0.0114952	0.231553	NTM	NONE
ENSG00000205978	0.0836191	2.09866	0.0115434	0.231773	NYNRIN	NONE
ENSG00000136840	-0.0494714	3.08822	0.0115919	0.232448	ST6GALNAC4	NONE
ENSG00000102057	-0.0789776	1.35598	0.0117423	0.232532	KCND1	NONE
ENSG00000167513	-0.0850078	1.27854	0.0122493	0.232532	CDT1	NONE
ENSG00000136982	-0.124522	1.83774	0.0120067	0.232532	DSCC1	NONE
ENSG00000226266	-0.0978308	1.68121	0.0119585	0.232532		NONE
ENSG00000166845	0.0894427	1.41284	0.0123569	0.232532	C18orf54	NONE
ENSG00000248050	-0.0965645	1.79774	0.0120852	0.232532		NONE
ENSG00000164989	-0.0787119	1.55048	0.0123864	0.232532	CCDC171	NONE
ENSG00000224940	-0.0852738	1.76485	0.0122451	0.232532	PRRT4	NONE
ENSG00000077943	0.104081	1.8763	0.0121205	0.232532	ITGA8	NONE
ENSG00000174749	0.0844121	1.67906	0.0123328	0.232532	C4orf32	NONE
ENSG00000235652	-0.0910849	2.07694	0.0121984	0.232532		NONE
ENSG00000283078	-0.0922219	2.03806	0.0124241	0.232532		NONE
ENSG00000145088	0.0885586	2.19258	0.0122563	0.232532	EAF2	NONE
ENSG00000141433	-0.207786	2.36412	0.0120616	0.232532	ADCYAP1	NONE
ENSG00000146147	-0.120813	2.36538	0.0121849	0.232532	MLIP	NONE
ENSG00000112234	0.0444456	2.64067	0.0116503	0.232532	FBXL4	NONE
ENSG00000273247	-0.0749127	2.47763	0.0118439	0.232532		NONE
ENSG00000256164	-0.111313	2.84127	0.0117717	0.232532	CCND2-AS1	NONE
ENSG00000228058	0.254984	2.4432	0.0124166	0.232532		NONE
ENSG00000122477	-0.0825315	2.63562	0.011923	0.232532	LRRC39	NONE
ENSG00000103381	0.0587037	2.71599	0.0120438	0.232532	CPPED1	NONE
ENSG00000272971	-0.0954059	2.97378	0.0117695	0.232532		NONE
ENSG00000276966	-0.103418	2.653	0.0121947	0.232532	HIST1H4E	NONE
ENSG00000172020	-0.123151	7.47201	0.0123039	0.232532	GAP43	NONE
ENSG00000174197	-0.0379693	2.80483	0.0123613	0.232532	MGA	NONE
ENSG00000165801	0.086943	3.10829	0.0117356	0.232532	ARHGEF40	NONE
ENSG00000165934	0.0429379	3.02173	0.0120066	0.232532	CPSF2	NONE
ENSG00000141458	0.0992863	3.30597	0.0116799	0.232532	NPC1	NONE
ENSG00000114779	-0.0677569	3.06223	0.0121744	0.232532	ABHD14B	NONE
ENSG00000126391	0.0516365	3.30837	0.0121727	0.232532	FRMD8	NONE
ENSG00000100241	0.0427809	4.7393	0.0116278	0.232532	SBF1	NONE
ENSG00000151612	-0.0524145	3.60309	0.0118752	0.232532	ZNF827	NONE
ENSG00000183723	0.0508494	4.41747	0.0116591	0.232532	CMTM4	NONE
ENSG00000116731	-0.0557114	4.30072	0.0116621	0.232532	PRDM2	NONE
ENSG00000001497	-0.0628997	4.23852	0.0117002	0.232532	LAS1L	NONE
ENSG00000125675	-0.074297	4.8176	0.0117706	0.232532	GRIA3	NONE
ENSG00000177807	0.140674	5.08088	0.0119101	0.232532	KCNJ10	NONE
ENSG00000150760	0.0930668	3.91712	0.0118165	0.232532	DOCK1	NONE
ENSG00000241553	-0.055915	4.86186	0.0118794	0.232532	ARPC4	NONE
ENSG00000187189	-0.062749	5.43453	0.01206	0.232532	TSPYL4	NONE
ENSG00000137845	0.057281	3.48888	0.0121346	0.232532	ADAM10	NONE
ENSG00000155256	-0.0445136	4.50214	0.0118845	0.232532	ZFYVE27	NONE
ENSG00000126217	0.047804	4.4066	0.0118714	0.232532	MCF2L	NONE
ENSG00000086504	-0.0376107	4.53088	0.0119232	0.232532	MRPL28	NONE
ENSG00000101126	0.036189	4.02512	0.0118936	0.232532	ADNP	NONE
ENSG00000105583	-0.0597157	3.45168	0.0123766	0.232532	WDR83OS	NONE
ENSG00000141429	0.0330018	3.41161	0.0124297	0.232532	GALNT1	NONE
ENSG00000166448	-0.0810847	5.60952	0.0123935	0.232532	TMEM130	NONE
ENSG00000020577	0.11985	3.41733	0.0123657	0.232532	SAMD4A	NONE
ENSG00000170604	0.0500404	3.87759	0.0120652	0.232532	IRF2BP1	NONE
ENSG00000165688	-0.0338958	3.7301	0.0122012	0.232532	PMPCA	NONE
ENSG00000058453	0.0690845	3.79292	0.0123308	0.232532	CROCC	NONE
ENSG00000186687	-0.0537197	4.26315	0.0122735	0.232532	LYRM7	NONE
ENSG00000160007	0.0487688	4.9268	0.0123459	0.232532	ARHGAP35	NONE
ENSG00000189060	0.0702205	5.11705	0.0124035	0.232532	H1F0	NONE
ENSG00000115204	-0.040128	3.86888	0.0123344	0.232532	MPV17	NONE
ENSG00000243667	-0.0710628	2.63648	0.0124864	0.233137	WDR92	NONE
ENSG00000215447	-0.123546	3.80278	0.0124919	0.233137		NONE
ENSG00000174886	-0.0620635	2.4161	0.0125637	0.233362	NDUFA11	NONE
ENSG00000186409	-0.0582757	2.59715	0.0125634	0.233362	CCDC30	NONE
ENSG00000171206	0.0808191	5.06373	0.0125233	0.233362	TRIM8	NONE
ENSG00000078124	0.0610196	3.85022	0.0125439	0.233362	ACER3	NONE
ENSG00000189157	-0.0969973	1.70871	0.012647	0.233492	FAM47E	NONE
ENSG00000212127	-0.101591	1.89665	0.0126604	0.233492	TAS2R14	NONE
ENSG00000148832	0.0774578	2.24418	0.0126543	0.233492	PAOX	NONE
ENSG00000121413	-0.0534498	3.52132	0.012633	0.233492	ZSCAN18	NONE
ENSG00000067836	-0.0485332	4.87407	0.012597	0.233492	ROGDI	NONE
ENSG00000196704	-0.0586237	4.79929	0.0126505	0.233492	AMZ2	NONE
ENSG00000270028	0.0916579	3.78165	0.012738	0.234647		NONE
ENSG00000248859	0.0886747	2.53728	0.0128321	0.235604	LINC01574	NONE
ENSG00000166979	0.0682072	3.13544	0.0128352	0.235604	EVA1C	NONE
ENSG00000232119	-0.044735	3.81115	0.0128306	0.235604	MCTS1	NONE
ENSG00000120162	0.0744596	2.97015	0.0128633	0.235843	MOB3B	NONE
ENSG00000070778	0.0585234	2.6247	0.012914	0.236217	PTPN21	NONE
ENSG00000104643	-0.0440754	3.72804	0.012901	0.236217	MTMR9	NONE
ENSG00000006831	0.0958035	4.68194	0.0129433	0.236477	ADIPOR2	NONE
ENSG00000100266	0.0457471	4.20617	0.0129639	0.236575	PACSIN2	NONE
ENSG00000186635	0.081761	3.30757	0.0130208	0.237337	ARAP1	NONE
ENSG00000063244	0.0465825	4.49689	0.0130443	0.237488	U2AF2	NONE
ENSG00000243317	-0.0523326	3.57885	0.0131164	0.238523	C7orf73	NONE
ENSG00000204536	-0.047004	3.39735	0.01318	0.239122	CCHCR1	NONE
ENSG00000048707	0.0522103	3.92627	0.0131794	0.239122	VPS13D	NONE
ENSG00000233251	-0.129933	1.20948	0.0132002	0.239212		NONE
ENSG00000116127	-0.0501327	2.11286	0.0132933	0.240148	ALMS1	NONE
ENSG00000134532	0.0791398	2.54812	0.013298	0.240148	SOX5	NONE
ENSG00000137494	-0.0503017	3.04518	0.0132872	0.240148	ANKRD42	NONE
ENSG00000114125	0.0389348	4.26496	0.0133223	0.24031	RNF7	NONE
ENSG00000141428	-0.0560097	2.68825	0.0133565	0.240389	C18orf21	NONE
ENSG00000157036	-0.0500671	2.91606	0.0133575	0.240389	EXOG	NONE
ENSG00000137269	0.0919939	2.6036	0.0133929	0.240515	LRRC1	NONE
ENSG00000072401	-0.0480614	3.20447	0.0134107	0.240515	UBE2D1	NONE
ENSG00000100014	0.0532313	3.58093	0.0133956	0.240515	SPECC1L	NONE
ENSG00000000003	0.104555	2.6415	0.0134475	0.240622	TSPAN6	NONE
ENSG00000024422	0.0853933	3.75082	0.013441	0.240622	EHD2	NONE
ENSG00000123080	0.0902655	3.10063	0.0134709	0.240766	CDKN2C	NONE
ENSG00000126106	-0.0545811	2.42028	0.0135317	0.241084	TMEM53	NONE
ENSG00000155729	0.0448105	2.76275	0.0135165	0.241084	KCTD18	NONE
ENSG00000065054	0.0860462	4.42559	0.013535	0.241084	SLC9A3R2	NONE
ENSG00000271614	-0.109614	2.93719	0.0136013	0.241724	LINC00936	NONE
ENSG00000163214	-0.0590507	3.17132	0.0136019	0.241724	DHX57	NONE
ENSG00000168280	0.0545996	6.14332	0.0136329	0.242	KIF5C	NONE
ENSG00000109762	0.0600565	2.81678	0.0137752	0.242837	SNX25	NONE
ENSG00000103404	0.0737031	2.99087	0.013739	0.242837	USP31	NONE
ENSG00000165804	0.0654763	3.21956	0.0138136	0.242837	ZNF219	NONE
ENSG00000137177	0.0590595	3.48167	0.0137713	0.242837	KIF13A	NONE
ENSG00000148606	-0.0540696	3.53917	0.01382	0.242837	POLR3A	NONE
ENSG00000135519	-0.075417	5.14334	0.0138157	0.242837	KCNH3	NONE
ENSG00000104388	-0.0323132	5.09617	0.013781	0.242837	RAB2A	NONE
ENSG00000063322	-0.0699274	4.69932	0.0137442	0.242837	MED29	NONE
ENSG00000129083	0.0368338	3.85787	0.0138003	0.242837	COPB1	NONE
ENSG00000086712	-0.0390943	3.49261	0.0138831	0.243672	TXLNG	NONE
ENSG00000069869	0.10593	1.12196	0.0139022	0.243733	NEDD4	NONE
ENSG00000155970	-0.0639166	4.37169	0.0139305	0.243956	MICU3	NONE
ENSG00000117133	0.0379818	4.13492	0.0139716	0.244401	RPF1	NONE
ENSG00000013573	0.181039	2.07865	0.0140126	0.244721	DDX11	NONE
ENSG00000260428	0.0890627	3.04072	0.0140212	0.244721	SCX	NONE
ENSG00000120262	-0.149009	1.17977	0.0141949	0.245193	CCDC170	NONE
ENSG00000015133	-0.0929011	1.46313	0.0141589	0.245193	CCDC88C	NONE
ENSG00000164649	0.101384	1.48441	0.014107	0.245193	CDCA7L	NONE
ENSG00000102271	0.0677936	2.37696	0.0142209	0.245193	KLHL4	NONE
ENSG00000198498	-0.0502945	2.70295	0.0141344	0.245193	TMA16	NONE
ENSG00000164850	0.138089	3.21201	0.0141922	0.245193	GPER1	NONE
ENSG00000058335	-0.110139	3.78037	0.0142083	0.245193	RASGRF1	NONE
ENSG00000164985	-0.035412	5.30763	0.0140757	0.245193	PSIP1	NONE
ENSG00000106089	-0.095706	4.8709	0.0141197	0.245193	STX1A	NONE
ENSG00000135457	-0.0399619	3.91679	0.0140917	0.245193	TFCP2	NONE
ENSG00000101367	0.0846078	4.44285	0.0141919	0.245193	MAPRE1	NONE
ENSG00000104886	-0.0421735	3.44019	0.0142502	0.245426	PLEKHJ1	NONE
ENSG00000147437	0.0884469	2.15949	0.0142736	0.24556	GNRH1	NONE
ENSG00000164465	-0.0646405	2.60157	0.0143568	0.246028	DCBLD1	NONE
ENSG00000197702	0.059176	3.29285	0.0143734	0.246028	PARVA	NONE
ENSG00000163590	-0.0536752	3.62231	0.0143494	0.246028	PPM1L	NONE
ENSG00000143033	-0.0597542	3.53054	0.0143749	0.246028	MTF2	NONE
ENSG00000272579	0.0744695	3.64505	0.0143796	0.246028		NONE
ENSG00000164953	-0.0546458	2.4479	0.0144114	0.246259	TMEM67	NONE
ENSG00000213614	-0.042261	2.70185	0.0144246	0.246259	HEXA	NONE
ENSG00000196428	0.0450327	3.42947	0.0144577	0.246554	TSC22D2	NONE
ENSG00000160789	0.0834182	3.68298	0.014479	0.246647	LMNA	NONE
ENSG00000179954	0.0868905	1.5144	0.0145237	0.24714	SSC5D	NONE
ENSG00000102312	-0.0472002	3.58966	0.0145877	0.247466	PORCN	NONE
ENSG00000158863	-0.0315638	3.63687	0.0145904	0.247466	FAM160B2	NONE
ENSG00000139597	-0.0486396	3.90656	0.0145618	0.247466	N4BP2L1	NONE
ENSG00000157985	0.0418275	4.47756	0.0146086	0.247506	AGAP1	NONE
ENSG00000197329	0.0728182	3.44577	0.0146278	0.247564	PELI1	NONE
ENSG00000166471	-0.0364058	3.85116	0.0146606	0.24785	TMEM41B	NONE
ENSG00000249915	-0.0477279	3.44731	0.0147221	0.248621	PDCD6	NONE
ENSG00000116871	0.0350779	5.31807	0.0147512	0.248843	MAP7D1	NONE
ENSG00000258424	-0.087748	3.12715	0.0147728	0.248938		NONE
ENSG00000106351	0.0695291	3.7733	0.0148151	0.249143	AGFG2	NONE
ENSG00000145901	0.0444062	4.01662	0.0148168	0.249143	TNIP1	NONE
ENSG00000197147	-0.0695043	3.83806	0.0148636	0.249661	LRRC8B	NONE
ENSG00000174446	-0.0467454	3.78097	0.0148865	0.249777	SNAPC5	NONE
ENSG00000182841	-0.0742167	2.5175	0.0149314	0.249993	RRP7BP	NONE
ENSG00000075391	-0.0500272	3.49793	0.0149296	0.249993	RASAL2	NONE
ENSG00000161847	0.0736169	1.77863	0.0149591	0.250189	RAVER1	NONE
ENSG00000185222	0.0777323	4.95702	0.0150059	0.250703	TCEAL9	NONE
ENSG00000204052	-0.0982108	2.99908	0.0150707	0.251043	LRRC73	NONE
ENSG00000108684	-0.0756569	3.30618	0.0150893	0.251043	ASIC2	NONE
ENSG00000184990	-0.0464537	3.43323	0.0150717	0.251043	SIVA1	NONE
ENSG00000108528	-0.0431657	4.6675	0.0150982	0.251043	SLC25A11	NONE
ENSG00000161981	-0.0469951	4.29066	0.0151066	0.251043	SNRNP25	NONE
ENSG00000226562	-0.147644	1.96607	0.0151687	0.251807	CYP4F26P	NONE
ENSG00000065150	-0.0358612	4.38448	0.0152055	0.25215	IPO5	NONE
ENSG00000171155	0.0667103	2.96884	0.0152935	0.253339	C1GALT1C1	NONE
ENSG00000042062	0.130174	2.35744	0.0153125	0.253386	FAM65C	NONE
ENSG00000166682	0.163631	3.54439	0.0153418	0.253603	TMPRSS5	NONE
ENSG00000250608	-0.093449	1.30857	0.0155092	0.253951		NONE
ENSG00000184979	0.103096	1.71681	0.0155088	0.253951	USP18	NONE
ENSG00000137968	-0.0866918	2.24098	0.0154704	0.253951	SLC44A5	NONE
ENSG00000250722	0.160466	2.31053	0.0154271	0.253951	SELENOP	NONE
ENSG00000206344	-0.101672	2.25938	0.015464	0.253951	HCG27	NONE
ENSG00000169019	-0.0511256	3.3445	0.0153939	0.253951	COMMD8	NONE
ENSG00000140395	-0.047791	3.27049	0.0155071	0.253951	WDR61	NONE
ENSG00000129757	0.116165	3.2943	0.0154628	0.253951	CDKN1C	NONE
ENSG00000166793	-0.0789372	3.81592	0.0154515	0.253951	YPEL4	NONE
ENSG00000103126	0.0450426	3.08468	0.0155404	0.254195	AXIN1	NONE
ENSG00000101213	-0.112493	1.90082	0.0155631	0.2543	PTK6	NONE
ENSG00000228109	-0.0893843	3.04516	0.0155956	0.254355	MELTF-AS1	NONE
ENSG00000025796	-0.0414722	4.08692	0.015599	0.254355	SEC63	NONE
ENSG00000273030	0.12745	2.86038	0.015654	0.254941		NONE
ENSG00000125733	0.137333	2.86495	0.0156839	0.254941	TRIP10	NONE
ENSG00000134278	0.0716651	3.41237	0.0156737	0.254941	SPIRE1	NONE
ENSG00000118523	0.242737	2.99351	0.0157227	0.255306	CTGF	NONE
ENSG00000120925	-0.0467165	3.77633	0.0157562	0.255585	RNF170	NONE
ENSG00000171467	0.0391305	2.97538	0.0158026	0.256072	ZNF318	NONE
ENSG00000120729	0.112277	1.94369	0.015849	0.256292	MYOT	NONE
ENSG00000058673	0.0490659	4.23516	0.0158341	0.256292	ZC3H11A	NONE
ENSG00000092929	-0.119472	1.74039	0.0159255	0.256617	UNC13D	NONE
ENSG00000008405	0.071972	2.87496	0.0159298	0.256617	CRY1	NONE
ENSG00000133056	0.0773182	3.05814	0.0159076	0.256617	PIK3C2B	NONE
ENSG00000158747	-0.0718399	3.87842	0.0159348	0.256617	NBL1	NONE
ENSG00000146540	-0.0726185	4.17498	0.0159554	0.256683	C7orf50	NONE
ENSG00000168743	0.14594	1.32738	0.0160241	0.256944	NPNT	NONE
ENSG00000172613	-0.0689335	2.83385	0.016046	0.256944	RAD9A	NONE
ENSG00000010292	0.052675	2.94556	0.0160514	0.256944	NCAPD2	NONE
ENSG00000134107	0.0926983	4.77044	0.0160064	0.256944	BHLHE40	NONE
ENSG00000112294	-0.0554789	4.55406	0.0160539	0.256944	ALDH5A1	NONE
ENSG00000154864	0.153886	1.6268	0.0160974	0.257115	PIEZO2	NONE
ENSG00000168209	0.191273	3.53765	0.0160938	0.257115	DDIT4	NONE
ENSG00000115042	-0.0457881	3.67778	0.0161344	0.257345	FAHD2A	NONE
ENSG00000101040	0.0807278	4.71078	0.0161448	0.257345	ZMYND8	NONE
ENSG00000215452	0.114637	1.46001	0.0162432	0.258144	ZNF663P	NONE
ENSG00000147679	-0.0657991	2.74566	0.0162435	0.258144	UTP23	NONE
ENSG00000111676	0.0431854	5.79103	0.016261	0.258144	ATN1	NONE
ENSG00000072954	-0.0749504	4.43475	0.0162485	0.258144	TMEM38A	NONE
ENSG00000167693	0.0878581	2.79849	0.0163336	0.259032	NXN	NONE
ENSG00000157833	0.158548	3.39703	0.0163503	0.259035	GAREM2	NONE
ENSG00000143409	0.0925531	3.64965	0.0164472	0.260305	FAM63A	NONE
ENSG00000086570	-0.138387	0.242002	0.0165071	0.260544	FAT2	NONE
ENSG00000197497	-0.0825557	0.968463	0.0168489	0.260544	ZNF665	NONE
ENSG00000229036	-0.0708599	1.16752	0.0167252	0.260544	VDAC1P8	NONE
ENSG00000086717	-0.179827	1.53519	0.0168195	0.260544	PPEF1	NONE
ENSG00000138670	-0.0751251	1.89194	0.0167639	0.260544	RASGEF1B	NONE
ENSG00000238197	-0.0842614	1.96885	0.0167458	0.260544	PAXBP1-AS1	NONE
ENSG00000198087	0.0509175	2.40665	0.0168066	0.260544	CD2AP	NONE
ENSG00000136040	-0.0729694	2.62277	0.0167083	0.260544	PLXNC1	NONE
ENSG00000109832	-0.0739552	2.99108	0.0167921	0.260544	DDX25	NONE
ENSG00000120278	0.0880818	2.84123	0.0168128	0.260544	PLEKHG1	NONE
ENSG00000066056	0.113115	2.91757	0.0166885	0.260544	TIE1	NONE
ENSG00000109220	0.0785346	3.25886	0.0164928	0.260544	CHIC2	NONE
ENSG00000262089	-0.119063	3.12339	0.016671	0.260544		NONE
ENSG00000152409	-0.0352427	3.49215	0.0166713	0.260544	JMY	NONE
ENSG00000065809	0.115742	3.76651	0.0165862	0.260544	FAM107B	NONE
ENSG00000070610	0.0385356	4.60397	0.0165219	0.260544	GBA2	NONE
ENSG00000185163	-0.0387512	3.68155	0.0167696	0.260544	DDX51	NONE
ENSG00000147403	-0.0603753	5.29124	0.0168676	0.260544	RPL10	NONE
ENSG00000143157	0.06868	3.83739	0.0166839	0.260544	POGK	NONE
ENSG00000243943	-0.0370348	3.64931	0.0169084	0.260544	ZNF512	NONE
ENSG00000121905	-0.0949792	5.22099	0.0168414	0.260544	HPCA	NONE
ENSG00000167770	-0.0542716	4.60236	0.0166529	0.260544	OTUB1	NONE
ENSG00000184271	0.0450992	4.0711	0.0166621	0.260544	POU6F1	NONE
ENSG00000070718	-0.0508802	4.05204	0.0166859	0.260544	AP3M2	NONE
ENSG00000243927	0.108347	3.63776	0.0169126	0.260544	MRPS6	NONE
ENSG00000134982	0.0591302	4.67473	0.016758	0.260544	APC	NONE
ENSG00000165389	0.0675711	3.84353	0.0168806	0.260544	SPTSSA	NONE
ENSG00000196569	0.0739783	2.65888	0.0169794	0.261315	LAMA2	NONE
ENSG00000082512	-0.0753918	2.05581	0.0170701	0.261621	TRAF5	NONE
ENSG00000001617	0.162561	2.46987	0.0171668	0.261621	SEMA3F	NONE
ENSG00000109787	0.0633225	3.13667	0.0170314	0.261621	KLF3	NONE
ENSG00000138378	-0.112411	3.27167	0.0171577	0.261621	STAT4	NONE
ENSG00000133997	-0.0469045	3.22441	0.0171042	0.261621	MED6	NONE
ENSG00000110148	-0.113339	3.77227	0.0170621	0.261621	CCKBR	NONE
ENSG00000073803	-0.0469009	3.46781	0.0171603	0.261621	MAP3K13	NONE
ENSG00000100626	-0.0729501	3.67238	0.0170411	0.261621	GALNT16	NONE
ENSG00000121766	-0.0508685	5.19092	0.0171609	0.261621	ZCCHC17	NONE
ENSG00000159199	-0.0613924	4.81422	0.0171164	0.261621	ATP5G1	NONE
ENSG00000179454	-0.0375276	2.58076	0.017199	0.261652	KLHL28	NONE
ENSG00000146278	0.0891016	4.43358	0.0172022	0.261652	PNRC1	NONE
ENSG00000110104	0.0721292	2.25526	0.0172733	0.262222	CCDC86	NONE
ENSG00000176102	-0.0380371	3.56368	0.017261	0.262222	CSTF3	NONE
ENSG00000174482	-0.100437	2.39596	0.0172982	0.262345	LINGO2	NONE
ENSG00000275830	0.227281	2.08656	0.0174089	0.262395		NONE
ENSG00000145020	-0.0681358	2.80001	0.0173792	0.262395	AMT	NONE
ENSG00000091136	-0.1096	3.17703	0.0174154	0.262395	LAMB1	NONE
ENSG00000160072	-0.066524	3.22078	0.017395	0.262395	ATAD3B	NONE
ENSG00000166337	-0.0471441	3.20806	0.0174527	0.262395	TAF10	NONE
ENSG00000005100	-0.0424593	3.46571	0.0174492	0.262395	DHX33	NONE
ENSG00000138175	-0.0353755	4.78647	0.0174175	0.262395	ARL3	NONE
ENSG00000136636	0.059202	4.1912	0.0174316	0.262395	KCTD3	NONE
ENSG00000143155	-0.0398605	4.29419	0.0174459	0.262395	TIPRL	NONE
ENSG00000121671	-0.0682868	4.37397	0.0174709	0.262417	CRY2	NONE
ENSG00000009780	-0.0625416	3.20434	0.0175056	0.262507	FAM76A	NONE
ENSG00000153879	0.0708287	3.89937	0.0175106	0.262507	CEBPG	NONE
ENSG00000163297	0.0883081	1.32347	0.0176837	0.262896	ANTXR2	NONE
ENSG00000111203	-0.0515708	2.75917	0.0176415	0.262896	ITFG2	NONE
ENSG00000140750	0.0541378	3.03017	0.0176663	0.262896	ARHGAP17	NONE
ENSG00000189410	-0.111769	3.56998	0.01756	0.262896	SH2D5	NONE
ENSG00000112186	-0.106305	5.11476	0.0176134	0.262896	CAP2	NONE
ENSG00000134248	-0.0427097	4.23595	0.0175795	0.262896	LAMTOR5	NONE
ENSG00000101654	-0.0467199	3.90121	0.0176367	0.262896	RNMT	NONE
ENSG00000168785	-0.0473218	4.36225	0.017687	0.262896	TSPAN5	NONE
ENSG00000146085	0.0533533	4.13008	0.0176879	0.262896	MUT	NONE
ENSG00000180044	-0.131471	2.81181	0.0177154	0.263054	C3orf80	NONE
ENSG00000271122	-0.0573138	2.36267	0.0177504	0.263323		NONE
ENSG00000066855	0.0578304	2.14401	0.017788	0.263631	MTFR1	NONE
ENSG00000259431	0.0987512	1.46198	0.0179612	0.263768	THTPA	NONE
ENSG00000165895	0.119283	1.42666	0.0180248	0.263768	ARHGAP42	NONE
ENSG00000269743	0.0705679	1.52112	0.0180033	0.263768	SLC25A53	NONE
ENSG00000180113	0.0733538	1.99292	0.0180636	0.263768	TDRD6	NONE
ENSG00000188493	0.0705111	2.14395	0.0179581	0.263768	C19orf54	NONE
ENSG00000168028	-0.055903	6.24777	0.0180535	0.263768	RPSA	NONE
ENSG00000178971	-0.0382998	3.09977	0.0180141	0.263768	CTC1	NONE
ENSG00000105856	0.0549408	3.04625	0.0179645	0.263768	HBP1	NONE
ENSG00000115896	0.0699465	3.22865	0.017853	0.263768	PLCL1	NONE
ENSG00000153066	0.032202	3.30437	0.0179095	0.263768	TXNDC11	NONE
ENSG00000092820	0.113897	5.58752	0.0179444	0.263768	EZR	NONE
ENSG00000005436	-0.0478332	3.3911	0.0179733	0.263768	GCFC2	NONE
ENSG00000250067	-0.0864838	3.64448	0.0179199	0.263768	YJEFN3	NONE
ENSG00000163634	-0.0463481	4.65295	0.0180203	0.263768	THOC7	NONE
ENSG00000115685	-0.0356186	4.87775	0.0180675	0.263768	PPP1R7	NONE
ENSG00000170515	-0.0441572	4.20954	0.0180406	0.263768	PA2G4	NONE
ENSG00000253540	-0.178203	1.84949	0.0181208	0.263932	FAM86HP	NONE
ENSG00000155254	-0.0739635	1.99381	0.0181294	0.263932	MARVELD1	NONE
ENSG00000157895	-0.0554869	3.38846	0.0181023	0.263932	C12orf43	NONE
ENSG00000136936	-0.047221	4.2071	0.0181895	0.26456	XPA	NONE
ENSG00000177192	-0.0471632	3.17405	0.0182941	0.26534	PUS1	NONE
ENSG00000079459	0.0626832	4.65337	0.018293	0.26534	FDFT1	NONE
ENSG00000188042	-0.0747418	4.45823	0.0182881	0.26534	ARL4C	NONE
ENSG00000010310	0.293903	1.10889	0.0183534	0.265954	GIPR	NONE
ENSG00000079277	-0.0483634	3.4891	0.0183856	0.266173	MKNK1	NONE
ENSG00000106078	0.0615421	4.19034	0.01847	0.267148	COBL	NONE
ENSG00000196268	-0.0550574	2.49787	0.0185241	0.267682	ZNF493	NONE
ENSG00000120899	-0.0722271	5.52532	0.0185815	0.267769	PTK2B	NONE
ENSG00000170881	0.0420109	3.63218	0.0185693	0.267769	RNF139	NONE
ENSG00000050393	0.0508553	3.90457	0.0185589	0.267769	MCUR1	NONE
ENSG00000148541	0.0518595	2.93212	0.018634	0.268225	FAM13C	NONE
ENSG00000099219	0.0500195	3.35269	0.0186769	0.268225	ERMP1	NONE
ENSG00000138036	-0.0857413	3.44821	0.018681	0.268225	DYNC2LI1	NONE
ENSG00000005339	0.0417862	3.79995	0.0186818	0.268225	CREBBP	NONE
ENSG00000271913	-0.0802657	2.34551	0.0187277	0.268637		NONE
ENSG00000064961	0.0753298	2.93784	0.0187589	0.268837	HMG20B	NONE
ENSG00000196204	-0.048662	2.82868	0.0188141	0.268888	RNF216P1	NONE
ENSG00000144597	-0.0514457	3.03255	0.018808	0.268888	EAF1	NONE
ENSG00000198517	0.0809427	3.5431	0.0187915	0.268888	MAFK	NONE
ENSG00000281501	-0.15993	1.32275	0.0188446	0.269078	SEPSECS-AS1	NONE
ENSG00000204463	0.0295382	4.91028	0.0189158	0.269848	BAG6	NONE
ENSG00000267575	-0.0723026	2.6138	0.0189579	0.269852		NONE
ENSG00000198612	-0.04588	4.23945	0.0189503	0.269852	COPS8	NONE
ENSG00000107897	0.0510323	4.33106	0.0189852	0.269852	ACBD5	NONE
ENSG00000138495	0.0513912	4.30142	0.0189836	0.269852	COX17	NONE
ENSG00000188868	-0.0640934	1.99209	0.0190211	0.27008	ZNF563	NONE
ENSG00000087095	-0.0591588	4.74139	0.0190531	0.27008	NLK	NONE
ENSG00000196950	-0.0751702	4.43658	0.0190475	0.27008	SLC39A10	NONE
ENSG00000121361	0.10104	2.51658	0.0191087	0.270132	KCNJ8	NONE
ENSG00000124126	0.0856948	4.79395	0.0190814	0.270132	PREX1	NONE
ENSG00000159461	0.0500949	4.62721	0.0190972	0.270132	AMFR	NONE
ENSG00000179523	-0.0402683	3.43748	0.0191803	0.2709	EIF3J-AS1	NONE
ENSG00000101868	0.0489954	2.31092	0.0192338	0.270921	POLA1	NONE
ENSG00000132646	0.0657752	4.01235	0.0192315	0.270921	PCNA	NONE
ENSG00000165572	-0.056267	4.05354	0.019203	0.270921	KBTBD6	NONE
ENSG00000164066	-0.062492	3.01514	0.0192743	0.271247	INTU	NONE
ENSG00000074219	0.13697	1.62459	0.0193549	0.271407	TEAD2	NONE
ENSG00000269696	-0.0934037	2.0418	0.0193386	0.271407		NONE
ENSG00000129654	0.21734	1.8169	0.0193224	0.271407	FOXJ1	NONE
ENSG00000106477	-0.0556661	2.57155	0.0193774	0.271407	CEP41	NONE
ENSG00000033122	-0.0525582	3.37644	0.019374	0.271407	LRRC7	NONE
ENSG00000129559	-0.0539574	4.12762	0.01939	0.271407	NEDD8	NONE
ENSG00000130158	0.0774585	2.73152	0.0194149	0.271478	DOCK6	NONE
ENSG00000122965	0.0325147	3.28988	0.0194297	0.271478	RBM19	NONE
ENSG00000174705	0.0931886	2.83128	0.0194526	0.271554	SH3PXD2B	NONE
ENSG00000146054	-0.0810731	1.30129	0.0195077	0.271569	TRIM7	NONE
ENSG00000256294	-0.0463166	1.78706	0.0194713	0.271569	ZNF225	NONE
ENSG00000206053	0.0688663	2.54945	0.0195448	0.271569	HN1L	NONE
ENSG00000116984	-0.0781455	3.10125	0.0195372	0.271569	MTR	NONE
ENSG00000182902	0.109233	4.79393	0.0195555	0.271569	SLC25A18	NONE
ENSG00000170113	0.0565318	3.85249	0.0195753	0.271569	NIPA1	NONE
ENSG00000105669	-0.0467773	4.57926	0.0195605	0.271569	COPE	NONE
ENSG00000203883	0.140585	2.29541	0.0197321	0.271835	SOX18	NONE
ENSG00000275131	0.0777415	3.13278	0.0197176	0.271835		NONE
ENSG00000168490	-0.07597	6.21202	0.0196818	0.271835	PHYHIP	NONE
ENSG00000160685	0.0842564	3.06811	0.0197368	0.271835	ZBTB7B	NONE
ENSG00000176401	-0.082994	3.28444	0.0197212	0.271835	EID2B	NONE
ENSG00000137575	0.0463958	5.2443	0.0196369	0.271835	SDCBP	NONE
ENSG00000175265	-0.0960405	4.20472	0.0196917	0.271835	GOLGA8A	NONE
ENSG00000091527	0.0460766	4.43898	0.0197092	0.271835	CDV3	NONE
ENSG00000116005	-0.0376803	4.36943	0.0197511	0.271835	PCYOX1	NONE
ENSG00000189007	-0.0800903	1.61611	0.0198246	0.272367	ADAT2	NONE
ENSG00000141934	0.112345	2.39033	0.0198091	0.272367	PLPP2	NONE
ENSG00000178537	0.0877331	3.44699	0.0198443	0.272396	SLC25A20	NONE
ENSG00000006638	0.121053	1.02574	0.0198712	0.272527	TBXA2R	NONE
ENSG00000100478	-0.0542285	3.37839	0.0199127	0.272806	AP4S1	NONE
ENSG00000139514	0.0721304	3.83795	0.0199346	0.272806	SLC7A1	NONE
ENSG00000115756	-0.0936194	4.68143	0.019944	0.272806	HPCAL1	NONE
ENSG00000154548	-0.0612399	2.70619	0.020012	0.273258	SRSF12	NONE
ENSG00000211460	-0.0279641	4.27502	0.0200049	0.273258	TSN	NONE
ENSG00000108590	-0.0702595	2.0027	0.0200881	0.273346	MED31	NONE
ENSG00000188763	0.116387	2.19936	0.0200834	0.273346	FZD9	NONE
ENSG00000036257	0.0483161	3.18645	0.0201303	0.273346	CUL3	NONE
ENSG00000196177	-0.07231	3.35833	0.0201409	0.273346	ACADSB	NONE
ENSG00000151414	0.0844571	3.83263	0.0201319	0.273346	NEK7	NONE
ENSG00000136933	-0.0467677	3.74561	0.020066	0.273346	RABEPK	NONE
ENSG00000185437	0.0778751	3.87709	0.0200923	0.273346	SH3BGR	NONE
ENSG00000139835	0.0897146	1.59879	0.0203044	0.273817	GRTP1	NONE
ENSG00000256422	-0.157624	2.17472	0.0203515	0.273817		NONE
ENSG00000198042	-0.0567758	2.33237	0.0202703	0.273817	MAK16	NONE
ENSG00000213462	-0.0804996	2.31282	0.0203275	0.273817	ERV3-1	NONE
ENSG00000176018	0.0492766	2.76969	0.0203104	0.273817	LYSMD3	NONE
ENSG00000074800	0.0656978	6.53268	0.0202624	0.273817	ENO1	NONE
ENSG00000205758	-0.0332999	3.63937	0.0202703	0.273817	CRYZL1	NONE
ENSG00000132485	-0.034589	4.98073	0.0202053	0.273817	ZRANB2	NONE
ENSG00000109790	0.0659187	3.77774	0.0203684	0.273817	KLHL5	NONE
ENSG00000008294	0.0535054	4.59069	0.0203341	0.273817	SPAG9	NONE
ENSG00000129990	-0.0900168	4.58097	0.0203473	0.273817	SYT5	NONE
ENSG00000144591	-0.0368144	3.18528	0.0204273	0.274095	GMPPA	NONE
ENSG00000183828	-0.0527878	3.79884	0.0204417	0.274095	NUDT14	NONE
ENSG00000165886	0.0556405	3.81351	0.0204218	0.274095	UBTD1	NONE
ENSG00000196352	0.0894118	2.78242	0.0204639	0.274157	CD55	NONE
ENSG00000149115	0.0443949	3.80444	0.020494	0.274325	TNKS1BP1	NONE
ENSG00000168672	0.101668	2.2304	0.0205979	0.274352	FAM84B	NONE
ENSG00000187699	0.0628887	2.30431	0.0205805	0.274352	C2orf88	NONE
ENSG00000251867	-0.0968575	2.52055	0.0206014	0.274352		NONE
ENSG00000188811	-0.055593	3.46486	0.0205654	0.274352	NHLRC3	NONE
ENSG00000154723	-0.0513926	4.89294	0.0205166	0.274352	ATP5J	NONE
ENSG00000157514	0.0830169	4.78803	0.0205665	0.274352	TSC22D3	NONE
ENSG00000161642	0.0569632	5.13788	0.0206341	0.274354	ZNF385A	NONE
ENSG00000048991	-0.0659217	4.8703	0.0206367	0.274354	R3HDM1	NONE
ENSG00000198286	0.140535	1.35692	0.0206808	0.274473	CARD11	NONE
ENSG00000101327	0.194949	1.61433	0.0206633	0.274473	PDYN	NONE
ENSG00000183921	-0.0957938	1.37013	0.0207433	0.274978	SDR42E2	NONE
ENSG00000184481	0.097704	4.69555	0.0207716	0.274978	FOXO4	NONE
ENSG00000241258	0.0392645	4.25563	0.0207645	0.274978	CRCP	NONE
ENSG00000197471	0.174978	0.637651	0.0209548	0.275284	SPN	NONE
ENSG00000167962	0.0536464	2.48442	0.0208799	0.275284	ZNF598	NONE
ENSG00000048162	-0.0517054	2.65683	0.0209742	0.275284	NOP16	NONE
ENSG00000214439	-0.0840544	2.62798	0.0210918	0.275284	FAM185BP	NONE
ENSG00000164011	-0.0533672	2.85418	0.0209762	0.275284	ZNF691	NONE
ENSG00000260766	0.0712286	2.83521	0.0210141	0.275284		NONE
ENSG00000029993	-0.0864367	3.11333	0.0210944	0.275284	HMGB3	NONE
ENSG00000130734	0.0551296	3.30692	0.0208586	0.275284	ATG4D	NONE
ENSG00000111696	-0.0903123	3.6047	0.0208436	0.275284	NT5DC3	NONE
ENSG00000033627	-0.0466971	5.34026	0.0210078	0.275284	ATP6V0A1	NONE
ENSG00000108262	0.0546405	5.25768	0.0210676	0.275284	GIT1	NONE
ENSG00000181610	-0.0451459	3.7439	0.0210111	0.275284	MRPS23	NONE
ENSG00000117394	0.117457	4.60897	0.0209008	0.275284	SLC2A1	NONE
ENSG00000111961	0.0967519	4.24824	0.0208807	0.275284	SASH1	NONE
ENSG00000162517	-0.0362427	4.93208	0.0210331	0.275284	PEF1	NONE
ENSG00000197724	0.0506449	3.75345	0.0210765	0.275284	PHF2	NONE
ENSG00000213722	0.0813359	4.1666	0.0210614	0.275284	DDAH2	NONE
ENSG00000085415	-0.0575187	2.94391	0.0211199	0.275387	SEH1L	NONE
ENSG00000236753	0.085712	2.25303	0.0211517	0.275572	MKLN1-AS	NONE
ENSG00000115604	0.291827	1.09844	0.0215403	0.275903	IL18R1	NONE
ENSG00000167900	0.110911	1.47277	0.0215712	0.275903	TK1	NONE
ENSG00000272655	0.0761498	1.79387	0.0214428	0.275903	POLR2J4	NONE
ENSG00000151632	0.171563	1.77943	0.0214438	0.275903	AKR1C2	NONE
ENSG00000234965	-0.119893	1.95399	0.0216012	0.275903	SHISA8	NONE
ENSG00000167904	-0.0431858	2.00084	0.0216363	0.275903	TMEM68	NONE
ENSG00000121406	-0.0479946	2.11738	0.0216025	0.275903	ZNF549	NONE
ENSG00000203668	-0.118643	2.49895	0.0213973	0.275903	CHML	NONE
ENSG00000091879	0.253626	2.46734	0.0215198	0.275903	ANGPT2	NONE
ENSG00000143751	0.0527434	2.95696	0.0215443	0.275903	SDE2	NONE
ENSG00000185115	0.0540229	3.08428	0.0214067	0.275903	NSMCE3	NONE
ENSG00000154743	-0.0444252	3.05366	0.0212664	0.275903	TSEN2	NONE
ENSG00000134287	-0.0394417	6.01644	0.0212318	0.275903	ARF3	NONE
ENSG00000174748	-0.0330503	6.02448	0.0215506	0.275903	RPL15	NONE
ENSG00000281649	-0.0392565	3.4481	0.021494	0.275903	EBLN3P	NONE
ENSG00000153933	-0.0525762	3.44093	0.0215554	0.275903	DGKE	NONE
ENSG00000099822	0.0572591	5.34299	0.0214832	0.275903	HCN2	NONE
ENSG00000166432	-0.0988575	3.78963	0.0212762	0.275903	ZMAT1	NONE
ENSG00000162755	-0.0606355	3.86573	0.0213625	0.275903	KLHDC9	NONE
ENSG00000272325	0.0534415	3.77731	0.0213529	0.275903	NUDT3	NONE
ENSG00000115677	0.031529	4.72851	0.0213056	0.275903	HDLBP	NONE
ENSG00000131899	0.073603	3.80948	0.0213481	0.275903	LLGL1	NONE
ENSG00000162975	-0.0918581	4.00202	0.0216243	0.275903	KCNF1	NONE
ENSG00000079999	0.0422149	4.3398	0.0215181	0.275903	KEAP1	NONE
ENSG00000113269	0.0452151	4.12389	0.0214818	0.275903	RNF130	NONE
ENSG00000053372	-0.0561486	4.43884	0.0216277	0.275903	MRTO4	NONE
ENSG00000149243	-0.0946194	1.98119	0.0217105	0.276493	KLHL35	NONE
ENSG00000063176	0.0516006	3.5637	0.021718	0.276493	SPHK2	NONE
ENSG00000249550	-0.0935331	1.45201	0.0219837	0.276546	LINC01234	NONE
ENSG00000271978	0.0913921	1.48091	0.0217904	0.276546		NONE
ENSG00000261616	0.0928672	1.61739	0.02192	0.276546		NONE
ENSG00000147889	0.107086	1.55015	0.0219399	0.276546	CDKN2A	NONE
ENSG00000237737	-0.110445	1.91475	0.0219117	0.276546	DCTN1-AS1	NONE
ENSG00000127720	-0.0716411	1.98655	0.0218627	0.276546	METTL25	NONE
ENSG00000117877	-0.0623219	2.20069	0.0219742	0.276546	CD3EAP	NONE
ENSG00000215067	-0.0553349	2.549	0.0220034	0.276546	ALOX12-AS1	NONE
ENSG00000038427	0.109915	2.98079	0.0219777	0.276546	VCAN	NONE
ENSG00000126804	0.0566249	3.25057	0.0219508	0.276546	ZBTB1	NONE
ENSG00000223865	0.126779	3.36035	0.0219799	0.276546	HLA-DPB1	NONE
ENSG00000105278	-0.0758392	3.54189	0.0217702	0.276546	ZFR2	NONE
ENSG00000158615	0.0613446	3.53612	0.021909	0.276546	PPP1R15B	NONE
ENSG00000183111	0.0950143	3.63037	0.0220231	0.276546	ARHGEF37	NONE
ENSG00000119185	-0.0692824	4.00234	0.021773	0.276546	ITGB1BP1	NONE
ENSG00000130477	-0.0771718	4.7099	0.0219069	0.276546	UNC13A	NONE
ENSG00000185800	-0.0428505	3.90377	0.0220169	0.276546	DMWD	NONE
ENSG00000128564	-0.262013	4.07358	0.0220604	0.27657	VGF	NONE
ENSG00000122862	0.194443	4.39252	0.0220542	0.27657	SRGN	NONE
ENSG00000108523	-0.0289954	4.79369	0.0221437	0.277391	RNF167	NONE
ENSG00000023318	-0.0356864	3.65766	0.0221645	0.277429	ERP44	NONE
ENSG00000157184	-0.0732334	1.08292	0.0222909	0.277512	CPT2	NONE
ENSG00000129595	0.0728202	1.22972	0.0222548	0.277512	EPB41L4A	NONE
ENSG00000204366	0.0859501	2.27079	0.0222955	0.277512	ZBTB12	NONE
ENSG00000156345	-0.0709595	2.89328	0.0222113	0.277512	CDK20	NONE
ENSG00000170153	-0.0592241	3.13619	0.0222723	0.277512	RNF150	NONE
ENSG00000020426	-0.043532	3.25118	0.0222561	0.277512	MNAT1	NONE
ENSG00000158008	-0.0841	4.01238	0.0222615	0.277512	EXTL1	NONE
ENSG00000176472	-0.0605962	2.29945	0.0223163	0.27755	ZNF575	NONE
ENSG00000167005	-0.0418616	4.3316	0.0223343	0.277553	NUDT21	NONE
ENSG00000188613	0.105974	1.66655	0.022507	0.278417	NANOS1	NONE
ENSG00000146574	-0.0779061	2.14195	0.0225107	0.278417	CCZ1B	NONE
ENSG00000260691	-0.143341	1.85714	0.0224571	0.278417	ANKRD20A1	NONE
ENSG00000214595	-0.0630501	2.68419	0.0224904	0.278417	EML6	NONE
ENSG00000142910	0.118516	3.07506	0.0224968	0.278417	TINAGL1	NONE
ENSG00000179271	0.0402106	5.11488	0.0224512	0.278417	GADD45GIP1	NONE
ENSG00000151503	0.0459053	2.10629	0.0225965	0.278834	NCAPD3	NONE
ENSG00000166265	0.117683	2.5989	0.0226016	0.278834	CYYR1	NONE
ENSG00000197062	-0.0534576	3.52439	0.0226128	0.278834	ZSCAN26	NONE
ENSG00000056097	0.0437727	4.78462	0.0226159	0.278834	ZFR	NONE
ENSG00000116679	0.0728633	4.01003	0.0226934	0.279569	IVNS1ABP	NONE
ENSG00000163818	-0.063546	2.98373	0.0227495	0.279819	LZTFL1	NONE
ENSG00000089847	-0.0773119	4.82564	0.0227487	0.279819	ANKRD24	NONE
ENSG00000117593	0.0446441	2.46468	0.0228207	0.279911	DARS2	NONE
ENSG00000108947	-0.0999128	3.62757	0.022814	0.279911	EFNB3	NONE
ENSG00000130725	-0.0331509	5.63025	0.0228287	0.279911	UBE2M	NONE
ENSG00000170775	0.152841	4.32057	0.0228274	0.279911	GPR37	NONE
ENSG00000081913	0.0786814	4.24493	0.0228723	0.280227	PHLPP1	NONE
ENSG00000184005	0.0817924	2.07193	0.022952	0.280982	ST6GALNAC3	NONE
ENSG00000150556	-0.105768	1.23935	0.0231085	0.281837	LYPD6B	NONE
ENSG00000172059	0.0955729	1.48546	0.0230829	0.281837	KLF11	NONE
ENSG00000139350	0.0761686	1.88923	0.0230728	0.281837	NEDD1	NONE
ENSG00000130147	0.0855076	2.74267	0.0231481	0.281837	SH3BP4	NONE
ENSG00000117682	-0.0454799	3.55228	0.0231386	0.281837	DHDDS	NONE
ENSG00000145864	-0.0761589	5.00831	0.0231198	0.281837	GABRB2	NONE
ENSG00000182095	0.0370073	3.93305	0.0231158	0.281837	TNRC18	NONE
ENSG00000182670	-0.0410557	5.45902	0.0231715	0.281902	TTC3	NONE
ENSG00000131620	-0.143997	0.36347	0.0232239	0.282031	ANO1	NONE
ENSG00000108469	-0.046205	2.85408	0.0232277	0.282031	RECQL5	NONE
ENSG00000260912	0.111277	3.32634	0.0232363	0.282031		NONE
ENSG00000129636	-0.0549757	3.89584	0.023269	0.282209	ITFG1	NONE
ENSG00000161036	0.0501569	2.58947	0.0233234	0.282649	LRWD1	NONE
ENSG00000068400	-0.0384179	4.79602	0.0233499	0.282752	GRIPAP1	NONE
ENSG00000137601	-0.0503288	3.41175	0.0234106	0.283266	NEK1	NONE
ENSG00000230006	-0.0769104	1.76923	0.0234512	0.283319	ANKRD36BP2	NONE
ENSG00000198835	0.0922879	2.81302	0.023437	0.283319	GJC2	NONE
ENSG00000139546	-0.0339079	2.52806	0.0235303	0.283878	TARBP2	NONE
ENSG00000174953	-0.0466476	3.9072	0.023552	0.283878	DHX36	NONE
ENSG00000112851	0.0981841	4.56141	0.0235441	0.283878	ERBIN	NONE
ENSG00000178162	-0.0762973	2.27593	0.0235724	0.283904	FAR2P2	NONE
ENSG00000160703	-0.0495069	2.46611	0.0236239	0.284244	NLRX1	NONE
ENSG00000186153	0.0592489	3.15675	0.023637	0.284244	WWOX	NONE
ENSG00000178567	-0.0502052	4.54176	0.023724	0.285071	EPM2AIP1	NONE
ENSG00000233452	-0.0862365	3.06612	0.0238722	0.286632	STXBP5-AS1	NONE
ENSG00000146918	0.059722	1.75093	0.0239317	0.286994	NCAPG2	NONE
ENSG00000163793	-0.114686	2.99385	0.0239392	0.286994	DNAJC5G	NONE
ENSG00000197044	-0.101067	2.5665	0.0239698	0.28704	ZNF441	NONE
ENSG00000112855	-0.0345164	3.57915	0.0239797	0.28704	HARS2	NONE
ENSG00000152467	-0.0870261	2.34685	0.0240153	0.287086	ZSCAN1	NONE
ENSG00000070729	-0.142781	2.42646	0.0240571	0.287086	CNGB1	NONE
ENSG00000165675	0.058238	2.61766	0.0240537	0.287086	ENOX2	NONE
ENSG00000279759	-0.0698989	3.12064	0.0240409	0.287086		NONE
ENSG00000064703	0.0445337	2.31652	0.0241886	0.287286	DDX20	NONE
ENSG00000072864	0.0880358	2.28379	0.0243319	0.287286	NDE1	NONE
ENSG00000262943	-0.0567468	2.28279	0.0242871	0.287286	ALOX12P2	NONE
ENSG00000120549	-0.0707549	2.90354	0.0242998	0.287286	KIAA1217	NONE
ENSG00000174460	-0.140573	3.08931	0.0243725	0.287286	ZCCHC12	NONE
ENSG00000203739	-0.0788208	2.75537	0.0242155	0.287286		NONE
ENSG00000047621	-0.0495789	3.09785	0.0242321	0.287286	C12orf4	NONE
ENSG00000115306	0.0396407	5.92579	0.0242376	0.287286	SPTBN1	NONE
ENSG00000112893	0.0686111	3.31998	0.0242722	0.287286	MAN2A1	NONE
ENSG00000260549	0.18793	3.43688	0.0242229	0.287286	MT1L	NONE
ENSG00000110931	-0.0780333	5.00722	0.0241595	0.287286	CAMKK2	NONE
ENSG00000164188	0.165732	3.96455	0.0243618	0.287286	RANBP3L	NONE
ENSG00000186575	0.05642	4.73571	0.0242213	0.287286	NF2	NONE
ENSG00000169740	0.0493207	3.94768	0.0242411	0.287286	ZNF32	NONE
ENSG00000131508	0.029032	4.78967	0.0242739	0.287286	UBE2D2	NONE
ENSG00000135749	-0.0618007	3.95451	0.0243545	0.287286	PCNX2	NONE
ENSG00000116350	0.030833	4.26031	0.0243865	0.287286	SRSF4	NONE
ENSG00000100142	-0.0802771	2.61523	0.0244069	0.28731	POLR2F	NONE
ENSG00000113282	0.0382995	3.39005	0.0244598	0.287716	CLINT1	NONE
ENSG00000179477	-0.174186	1.00118	0.024867	0.288262	ALOX12B	NONE
ENSG00000183474	0.0679828	1.42988	0.024819	0.288262	GTF2H2C	NONE
ENSG00000178796	-0.109612	1.63962	0.0248906	0.288262	RIIAD1	NONE
ENSG00000279369	-0.0930993	1.75965	0.02482	0.288262		NONE
ENSG00000255384	-0.0792084	1.92981	0.0245939	0.288262		NONE
ENSG00000197302	-0.0432618	2.48162	0.0247014	0.288262	ZNF720	NONE
ENSG00000214357	-0.066492	2.67349	0.0249228	0.288262	NEURL1B	NONE
ENSG00000103356	-0.0637725	2.88678	0.0247447	0.288262	EARS2	NONE
ENSG00000269938	0.0853218	2.83317	0.02483	0.288262		NONE
ENSG00000278535	-0.104692	3.05876	0.0249349	0.288262	DHRS11	NONE
ENSG00000134452	0.0468034	3.23526	0.024934	0.288262	FBXO18	NONE
ENSG00000233369	0.0775795	3.44673	0.0248768	0.288262	GTF2IP4	NONE
ENSG00000186377	-0.0813426	3.57899	0.0246924	0.288262	CYP4X1	NONE
ENSG00000196502	-0.0839729	3.33297	0.0248438	0.288262	SULT1A1	NONE
ENSG00000108592	0.0513888	3.35973	0.0248561	0.288262	FTSJ3	NONE
ENSG00000099968	0.0399576	3.53207	0.0247826	0.288262	BCL2L13	NONE
ENSG00000171720	-0.0312562	3.6045	0.0248431	0.288262	HDAC3	NONE
ENSG00000112406	0.0599776	3.71318	0.0246691	0.288262	HECA	NONE
ENSG00000082146	0.0423542	3.74907	0.0246672	0.288262	STRADB	NONE
ENSG00000176490	-0.07522	5.19482	0.0248848	0.288262	DIRAS1	NONE
ENSG00000136878	-0.0303375	4.11672	0.0245996	0.288262	USP20	NONE
ENSG00000111670	-0.0322486	3.89295	0.0247346	0.288262	GNPTAB	NONE
ENSG00000078114	0.0642934	4.72797	0.0249491	0.288262	NEBL	NONE
ENSG00000116473	0.0485531	4.09389	0.0249229	0.288262	RAP1A	NONE
ENSG00000271743	-0.104092	2.23809	0.0249919	0.288543		NONE
ENSG00000188186	-0.0300156	5.17813	0.0250232	0.28869	LAMTOR4	NONE
ENSG00000118600	-0.0527473	1.7203	0.0251022	0.288749	TMEM5	NONE
ENSG00000124749	0.0955446	2.15469	0.0251005	0.288749	COL21A1	NONE
ENSG00000262877	-0.156527	3.49957	0.0250655	0.288749		NONE
ENSG00000100320	-0.0503607	4.73496	0.0250614	0.288749	RBFOX2	NONE
ENSG00000136518	0.0820187	2.29974	0.0251309	0.288771	ACTL6A	NONE
ENSG00000175787	-0.0561728	2.52936	0.0251448	0.288771	ZNF169	NONE
ENSG00000139370	0.0397146	2.83346	0.0251595	0.288771	SLC15A4	NONE
ENSG00000175416	0.0397513	5.80424	0.0251938	0.288952	CLTB	NONE
ENSG00000129295	-0.0553433	2.95883	0.0252344	0.288993	LRRC6	NONE
ENSG00000151893	-0.0310822	3.51049	0.0252317	0.288993	CACUL1	NONE
ENSG00000139832	0.145578	2.30796	0.0253754	0.289101	RAB20	NONE
ENSG00000198719	0.0924781	3.11843	0.0253486	0.289101	DLL1	NONE
ENSG00000003509	-0.0386239	3.18707	0.0252816	0.289101	NDUFAF7	NONE
ENSG00000108239	0.0531877	3.19419	0.0252942	0.289101	TBC1D12	NONE
ENSG00000113558	-0.0379624	4.81452	0.0253187	0.289101	SKP1	NONE
ENSG00000130340	0.0339769	3.85617	0.0253621	0.289101	SNX9	NONE
ENSG00000102030	-0.0524053	3.88333	0.0253919	0.289101	NAA10	NONE
ENSG00000167635	0.04558	4.16892	0.0253437	0.289101	ZNF146	NONE
ENSG00000172673	0.160176	1.61088	0.0257868	0.289645	THEMIS	NONE
ENSG00000080839	0.0511229	1.64484	0.0256946	0.289645	RBL1	NONE
ENSG00000010072	0.048607	1.80883	0.0255523	0.289645	SPRTN	NONE
ENSG00000228672	0.0723962	1.75204	0.0256337	0.289645	PROB1	NONE
ENSG00000198270	-0.0549164	1.97955	0.0256414	0.289645	TMEM116	NONE
ENSG00000135297	0.0409741	2.16758	0.0256983	0.289645	MTO1	NONE
ENSG00000179562	0.0654174	2.31705	0.0255202	0.289645	GCC1	NONE
ENSG00000122085	-0.0334446	2.78894	0.025647	0.289645	MTERF4	NONE
ENSG00000197603	-0.0513438	2.95616	0.025669	0.289645	C5orf42	NONE
ENSG00000138028	-0.0854994	3.43468	0.0254834	0.289645	CGREF1	NONE
ENSG00000064652	-0.0468915	3.38378	0.025792	0.289645	SNX24	NONE
ENSG00000101294	-0.0323798	3.69863	0.0255868	0.289645	HM13	NONE
ENSG00000091972	-0.0798999	4.40185	0.0257172	0.289645	CD200	NONE
ENSG00000177565	-0.0287218	4.09972	0.0254585	0.289645	TBL1XR1	NONE
ENSG00000125779	0.0555789	3.78834	0.0257786	0.289645	PANK2	NONE
ENSG00000135632	-0.0388668	3.96842	0.0255715	0.289645	SMYD5	NONE
ENSG00000006625	-0.0542477	3.8711	0.0257533	0.289645	GGCT	NONE
ENSG00000061337	-0.0691992	4.10528	0.0256673	0.289645	LZTS1	NONE
ENSG00000139726	-0.0343506	4.37993	0.0257414	0.289645	DENR	NONE
ENSG00000128039	-0.0770692	2.46434	0.0258687	0.290024	SRD5A3	NONE
ENSG00000100106	0.0631987	2.45831	0.0258814	0.290024	TRIOBP	NONE
ENSG00000172803	-0.0856315	4.28649	0.0258702	0.290024	SNX32	NONE
ENSG00000144741	-0.0658611	3.04076	0.0259072	0.290104	SLC25A26	NONE
ENSG00000164111	0.0902268	4.88486	0.0259315	0.29017	ANXA5	NONE
ENSG00000167840	-0.0680933	2.4223	0.0259661	0.290225	ZNF232	NONE
ENSG00000076248	0.0732664	4.09649	0.0259737	0.290225	UNG	NONE
ENSG00000152669	-0.113597	2.4613	0.0260012	0.290325	CCNO	NONE
ENSG00000202198	-0.0981683	5.15408	0.0260416	0.290568		NONE
ENSG00000198707	-0.0605736	3.73434	0.0260961	0.290569	CEP290	NONE
ENSG00000196405	-0.0431057	4.88102	0.0260975	0.290569	EVL	NONE
ENSG00000197872	-0.0509294	4.77403	0.0260633	0.290569	FAM49A	NONE
ENSG00000159921	0.0445011	3.48741	0.0261534	0.290571	GNE	NONE
ENSG00000204677	-0.0983001	3.9086	0.0261251	0.290571	FAM153C	NONE
ENSG00000100242	0.103481	3.96482	0.0261524	0.290571	SUN2	NONE
ENSG00000115762	-0.044817	4.89484	0.0261832	0.290695	PLEKHB2	NONE
ENSG00000165443	0.0526412	5.16918	0.026231	0.291019	PHYHIPL	NONE
ENSG00000232973	-0.115188	1.1446	0.0262964	0.291429	CYP1B1-AS1	NONE
ENSG00000172725	0.0482828	3.08474	0.0263053	0.291429	CORO1B	NONE
ENSG00000134371	0.0457815	3.21201	0.026383	0.291669	CDC73	NONE
ENSG00000221890	-0.0763046	5.31596	0.0263587	0.291669	NPTXR	NONE
ENSG00000155463	-0.0395668	4.08651	0.026382	0.291669	OXA1L	NONE
ENSG00000133315	0.0576459	3.74182	0.0264104	0.291765	MACROD1	NONE
ENSG00000141580	0.0374398	4.80418	0.0265099	0.292451	WDR45B	NONE
ENSG00000165527	0.0480867	3.93108	0.0265036	0.292451	ARF6	NONE
ENSG00000237732	-0.0825059	2.00135	0.0265695	0.292489		NONE
ENSG00000101460	-0.0521985	5.82436	0.0265679	0.292489	MAP1LC3A	NONE
ENSG00000178234	-0.0463592	3.60203	0.0265686	0.292489	GALNT11	NONE
ENSG00000083812	-0.0552314	2.79385	0.026677	0.293248	ZNF324	NONE
ENSG00000204065	-0.0546287	5.61203	0.0266948	0.293248	TCEAL5	NONE
ENSG00000147676	-0.107724	3.85677	0.026671	0.293248	MAL2	NONE
ENSG00000133131	0.0699234	1.88888	0.0267604	0.293557	MORC4	NONE
ENSG00000159592	0.0315946	3.86951	0.0267532	0.293557	GPBP1L1	NONE
ENSG00000197140	-0.0752151	1.02256	0.0268055	0.293845	ADAM32	NONE
ENSG00000163596	-0.0571118	3.87488	0.0268404	0.294021	ICA1L	NONE
ENSG00000163803	-0.0735405	1.14638	0.0269116	0.294594	PLB1	NONE
ENSG00000152953	0.0959496	1.20581	0.026956	0.294699	STK32B	NONE
ENSG00000168246	0.051549	3.07282	0.0269865	0.294699	UBTD2	NONE
ENSG00000156873	-0.041261	3.07276	0.0269794	0.294699	PHKG2	NONE
ENSG00000101608	0.0893874	3.2984	0.0269967	0.294699	MYL12A	NONE
ENSG00000205250	0.0384638	3.88519	0.0270693	0.295286	E2F4	NONE
ENSG00000169762	0.0308693	3.77897	0.0271272	0.295504	TAPT1	NONE
ENSG00000196972	-0.0878954	4.12348	0.0271169	0.295504	SMIM10L2B	NONE
ENSG00000170537	0.0876623	2.21574	0.0271524	0.295573	TMC7	NONE
ENSG00000082996	0.0547376	4.43954	0.0272171	0.296071	RNF13	NONE
ENSG00000155368	0.0846199	5.31189	0.0272404	0.296119	DBI	NONE
ENSG00000138778	-0.0956126	0.816391	0.0273138	0.296298	CENPE	NONE
ENSG00000224536	0.0913056	2.18019	0.0272763	0.296298		NONE
ENSG00000101444	-0.0314748	3.70046	0.0273115	0.296298	AHCY	NONE
ENSG00000176261	-0.0407893	3.92857	0.0273514	0.296499	ZBTB8OS	NONE
ENSG00000069966	-0.0559686	3.84925	0.0273732	0.296531	GNB5	NONE
ENSG00000128294	0.0570956	3.27326	0.0274221	0.296854	TPST2	NONE
ENSG00000188242	-0.0471181	1.92373	0.0274414	0.296858		NONE
ENSG00000177839	0.0803253	2.02628	0.0275524	0.297852	PCDHB9	NONE
ENSG00000162944	0.107872	3.72313	0.0275971	0.298129	RFTN2	NONE
ENSG00000143127	0.104459	2.38057	0.0277466	0.298474	ITGA10	NONE
ENSG00000142530	-0.0789476	2.63527	0.0276892	0.298474	FAM71E1	NONE
ENSG00000134987	-0.0336924	2.82251	0.0277547	0.298474	WDR36	NONE
ENSG00000156697	-0.0407035	2.95087	0.0277125	0.298474	UTP14A	NONE
ENSG00000177951	-0.0370078	3.41255	0.0277628	0.298474	BET1L	NONE
ENSG00000167632	-0.0541784	3.60511	0.0277294	0.298474	TRAPPC9	NONE
ENSG00000100379	-0.0388105	4.81314	0.0277301	0.298474	KCTD17	NONE
ENSG00000166676	-0.0520196	2.80242	0.0278306	0.298791	TVP23A	NONE
ENSG00000186868	-0.0365764	5.68656	0.0278208	0.298791	MAPT	NONE
ENSG00000149346	-0.0517136	1.94366	0.0279186	0.29953	SLX4IP	NONE
ENSG00000105722	0.0590497	3.84425	0.0279702	0.299878	ERF	NONE
ENSG00000118804	-0.107795	0.920081	0.0280055	0.299954	STBD1	NONE
ENSG00000152689	0.0978903	2.17673	0.0280157	0.299954	RASGRP3	NONE
ENSG00000102452	-0.0441187	3.4065	0.0280379	0.299986	NALCN	NONE
ENSG00000270607	-0.101159	3.12687	0.0281176	0.300633		NONE
ENSG00000260276	0.0857625	1.37906	0.0282574	0.300674		NONE
ENSG00000147316	0.0377015	2.42933	0.0282754	0.300674	MCPH1	NONE
ENSG00000161217	0.0343525	3.4707	0.0282247	0.300674	PCYT1A	NONE
ENSG00000006116	-0.0947777	4.76556	0.0282075	0.300674	CACNG3	NONE
ENSG00000178188	-0.0280459	4.42392	0.0281636	0.300674	SH2B1	NONE
ENSG00000143442	-0.03656	4.53485	0.0281865	0.300674	POGZ	NONE
ENSG00000132155	0.0336243	4.15176	0.0281839	0.300674	RAF1	NONE
ENSG00000176946	0.0287369	4.31942	0.0282712	0.300674	THAP4	NONE
ENSG00000183092	-0.0597136	3.4168	0.0283019	0.300751	BEGAIN	NONE
ENSG00000160932	-0.0474575	5.10405	0.0283247	0.300788	LY6E	NONE
ENSG00000144366	-0.0820976	1.64664	0.0283981	0.301364	GULP1	NONE
ENSG00000119147	-0.0910406	1.97086	0.0284964	0.301632	C2orf40	NONE
ENSG00000171462	-0.0960233	2.09515	0.028457	0.301632	DLK2	NONE
ENSG00000128683	-0.133052	3.74204	0.0284718	0.301632	GAD1	NONE
ENSG00000002919	-0.0336652	3.52403	0.0285007	0.301632	SNX11	NONE
ENSG00000157680	-0.0643552	2.91208	0.0285613	0.30166	DGKI	NONE
ENSG00000108651	-0.0304164	3.38089	0.0285422	0.30166	UTP6	NONE
ENSG00000128596	-0.0683432	4.26742	0.0285528	0.30166	CCDC136	NONE
ENSG00000016602	0.149816	1.99044	0.0286725	0.301668	CLCA4	NONE
ENSG00000131115	0.0435636	2.4641	0.0286298	0.301668	ZNF227	NONE
ENSG00000219626	-0.0690604	3.40556	0.0286875	0.301668	FAM228B	NONE
ENSG00000129250	0.0889219	4.95986	0.0286972	0.301668	KIF1C	NONE
ENSG00000198740	0.0733618	3.60688	0.0286776	0.301668	ZNF652	NONE
ENSG00000185813	-0.0415216	3.67596	0.0286388	0.301668	PCYT2	NONE
ENSG00000036530	-0.0564865	4.33494	0.0286286	0.301668	CYP46A1	NONE
ENSG00000113272	-0.0540209	2.42334	0.0287365	0.301675	THG1L	NONE
ENSG00000038382	0.0351469	4.24029	0.0287365	0.301675	TRIO	NONE
ENSG00000104774	0.0502693	2.70976	0.0287788	0.301916	MAN2B1	NONE
ENSG00000163827	-0.10616	3.2285	0.0288324	0.302073	LRRC2	NONE
ENSG00000116885	-0.0535039	3.37044	0.0288305	0.302073	OSCP1	NONE
ENSG00000116273	0.0469422	2.96189	0.0288608	0.302168	PHF13	NONE
ENSG00000077264	-0.0640115	4.63786	0.0289063	0.302442	PAK3	NONE
ENSG00000090432	0.0412345	3.84069	0.0289704	0.30291	MUL1	NONE
ENSG00000197822	0.155378	0.959446	0.0290445	0.303075	OCLN	NONE
ENSG00000272374	-0.0739884	1.48399	0.0290358	0.303075		NONE
ENSG00000235823	0.104181	3.30097	0.0290239	0.303075	OLMALINC	NONE
ENSG00000249087	-0.067935	3.03368	0.0290717	0.303157	ZNF436-AS1	NONE
ENSG00000117115	0.101301	4.68672	0.0291983	0.304274	PADI2	NONE
ENSG00000023445	0.122037	1.50827	0.0292504	0.304287	BIRC3	NONE
ENSG00000176387	0.184636	1.93601	0.0293956	0.304287	HSD11B2	NONE
ENSG00000112039	0.0608845	1.90945	0.0294453	0.304287	FANCE	NONE
ENSG00000146414	-0.0534066	2.08455	0.0292974	0.304287	SHPRH	NONE
ENSG00000188004	-0.0654026	2.49525	0.029447	0.304287	C1orf204	NONE
ENSG00000113100	-0.0964357	2.52794	0.0293591	0.304287	CDH9	NONE
ENSG00000198939	-0.0591843	2.70459	0.0294129	0.304287	ZFP2	NONE
ENSG00000167676	0.125012	2.67863	0.0292289	0.304287	PLIN4	NONE
ENSG00000175970	0.0651544	3.13365	0.0295291	0.304287	UNC119B	NONE
ENSG00000176463	0.0571131	3.22748	0.0294999	0.304287	SLCO3A1	NONE
ENSG00000119979	-0.0331696	3.44803	0.0294808	0.304287	FAM45A	NONE
ENSG00000204576	-0.0370539	3.65355	0.0295204	0.304287	PRR3	NONE
ENSG00000145780	0.0543686	3.76743	0.029372	0.304287	FEM1C	NONE
ENSG00000067248	-0.0387349	3.72391	0.029463	0.304287	DHX29	NONE
ENSG00000123360	-0.0651181	4.14145	0.0292938	0.304287	PDE1B	NONE
ENSG00000181666	-0.0292824	3.77084	0.0294727	0.304287	HKR1	NONE
ENSG00000138674	-0.0277581	4.07439	0.0295307	0.304287	SEC31A	NONE
ENSG00000080200	0.101336	1.45358	0.0295632	0.304422	CRYBG3	NONE
ENSG00000280334	-0.0658071	2.90851	0.0296337	0.304946		NONE
ENSG00000214050	-0.0780856	2.30958	0.0298181	0.305035	FBXO16	NONE
ENSG00000123689	0.198204	2.26528	0.0297144	0.305035	G0S2	NONE
ENSG00000260838	-0.0925352	2.43178	0.0298135	0.305035		NONE
ENSG00000269038	-0.0813274	2.54898	0.0297927	0.305035		NONE
ENSG00000000938	0.112456	2.66798	0.0298086	0.305035	FGR	NONE
ENSG00000131269	0.0544794	3.15438	0.0298116	0.305035	ABCB7	NONE
ENSG00000206991	-0.085034	3.39409	0.0297813	0.305035	RNU6-610P	NONE
ENSG00000227051	-0.052882	5.4082	0.0298132	0.305035	C14orf132	NONE
ENSG00000117266	0.0917728	4.48275	0.0297638	0.305035	CDK18	NONE
ENSG00000171456	0.0312957	3.60396	0.0298423	0.305083	ASXL1	NONE
ENSG00000160688	-0.0312166	3.178	0.0299243	0.305521	FLAD1	NONE
ENSG00000170873	0.0379552	3.49211	0.0299187	0.305521	MTSS1	NONE
ENSG00000267041	0.073091	1.07997	0.0299676	0.305758	ZNF850	NONE
ENSG00000163684	-0.043334	3.28728	0.0299866	0.305758	RPP14	NONE
ENSG00000181061	-0.0482972	5.51104	0.0301347	0.306867	HIGD1A	NONE
ENSG00000086758	0.0259214	4.62455	0.0301347	0.306867	HUWE1	NONE
ENSG00000072786	0.0670041	1.93538	0.0301682	0.306887	STK10	NONE
ENSG00000166016	0.0655642	2.88472	0.0302334	0.306887	ABTB2	NONE
ENSG00000162631	-0.0636008	3.19112	0.0302342	0.306887	NTNG1	NONE
ENSG00000116918	-0.0576051	3.56569	0.0302539	0.306887	TSNAX	NONE
ENSG00000198918	-0.0543906	4.95819	0.0302545	0.306887	RPL39	NONE
ENSG00000115944	-0.0415513	4.52922	0.0301941	0.306887	COX7A2L	NONE
ENSG00000249626	-0.113064	2.10985	0.0303957	0.307033		NONE
ENSG00000188878	-0.0566775	1.97668	0.0304229	0.307033	FBF1	NONE
ENSG00000178078	-0.0747559	2.1407	0.0303033	0.307033	STAP2	NONE
ENSG00000111860	-0.0464788	2.63332	0.0304262	0.307033	CEP85L	NONE
ENSG00000100228	-0.0666513	2.87341	0.030363	0.307033	RAB36	NONE
ENSG00000131732	-0.0379749	2.90559	0.0303412	0.307033	ZCCHC9	NONE
ENSG00000247903	-0.0818718	3.73414	0.0303758	0.307033		NONE
ENSG00000167283	-0.0393635	4.5653	0.0303266	0.307033	ATP5L	NONE
ENSG00000205544	-0.0691478	2.37701	0.0305019	0.307599	TMEM256	NONE
ENSG00000114279	-0.0732152	4.5475	0.0305369	0.307753	FGF12	NONE
ENSG00000105810	0.0633785	2.21437	0.0305587	0.307774	CDK6	NONE
ENSG00000111450	0.0474413	3.53548	0.0305947	0.307938	STX2	NONE
ENSG00000118733	-0.106539	3.42158	0.0306408	0.308005	OLFM3	NONE
ENSG00000186834	0.0692439	4.68384	0.0306355	0.308005	HEXIM1	NONE
ENSG00000183621	0.053196	2.65116	0.0307288	0.308371	ZNF438	NONE
ENSG00000122386	0.0505462	3.33701	0.0307364	0.308371	ZNF205	NONE
ENSG00000118762	0.0453065	3.54815	0.0307055	0.308371	PKD2	NONE
ENSG00000188130	-0.0588229	2.88618	0.0307719	0.308529	MAPK12	NONE
ENSG00000070159	-0.0994441	2.14498	0.0308277	0.30889	PTPN3	NONE
ENSG00000168453	-0.0728134	3.2202	0.0309706	0.309726	HR	NONE
ENSG00000099817	-0.0415607	4.57028	0.0309368	0.309726	POLR2E	NONE
ENSG00000143183	-0.0385806	3.87999	0.030963	0.309726	TMCO1	NONE
ENSG00000140598	0.0481316	2.47303	0.0310969	0.310441	EFL1	NONE
ENSG00000123999	-0.143872	2.52789	0.0311017	0.310441	INHA	NONE
ENSG00000102755	0.141838	3.85639	0.0310638	0.310441	FLT1	NONE
ENSG00000169629	-0.119811	1.17814	0.0311533	0.310586	RGPD8	NONE
ENSG00000245526	-0.0588212	3.79631	0.031156	0.310586	LINC00461	NONE
ENSG00000162006	-0.156524	0.927925	0.0312164	0.3106	MSLNL	NONE
ENSG00000116138	-0.03054	3.14475	0.031217	0.3106	DNAJC16	NONE
ENSG00000104427	-0.0469333	3.494	0.0311892	0.3106	ZC2HC1A	NONE
ENSG00000175352	-0.089674	4.10298	0.0313474	0.311698	NRIP3	NONE
ENSG00000238098	-0.0602523	2.20791	0.0314178	0.312199	ABCA17P	NONE
ENSG00000181982	0.0389041	3.1405	0.0315415	0.313229	CCDC149	NONE
ENSG00000135116	-0.0943507	2.41143	0.031601	0.313621	HRK	NONE
ENSG00000146374	0.124944	2.37786	0.0316637	0.313824	RSPO3	NONE
ENSG00000048342	-0.0554774	2.71547	0.0316515	0.313824	CC2D2A	NONE
ENSG00000128581	-0.0440744	3.31135	0.0316886	0.313824	IFT22	NONE
ENSG00000010810	0.0589872	4.91301	0.0317018	0.313824	FYN	NONE
ENSG00000105136	-0.0444472	2.6655	0.0317484	0.313951	ZNF419	NONE
ENSG00000089154	0.0410357	3.41126	0.0317549	0.313951	GCN1	NONE
ENSG00000180626	-0.0505786	2.37639	0.0317935	0.314134	ZNF594	NONE
ENSG00000087157	0.0443384	3.10337	0.0318153	0.314151	PGS1	NONE
ENSG00000238113	-0.0928533	2.84206	0.0319062	0.314592	LINC01410	NONE
ENSG00000118515	0.0965028	3.73014	0.0318903	0.314592	SGK1	NONE
ENSG00000160877	0.0371434	4.15823	0.0319204	0.314592	NACC1	NONE
ENSG00000126768	-0.0344905	3.77691	0.0319908	0.315088	TIMM17B	NONE
ENSG00000279198	-0.0769584	0.862472	0.0323636	0.315113		NONE
ENSG00000235387	0.133187	1.80699	0.032646	0.315113	LINC00961	NONE
ENSG00000100181	0.10216	1.87538	0.032396	0.315113	TPTEP1	NONE
ENSG00000103494	-0.0580449	2.12561	0.0325027	0.315113	RPGRIP1L	NONE
ENSG00000107338	0.0915217	2.0687	0.0325204	0.315113	SHB	NONE
ENSG00000105464	-0.0711961	2.24934	0.0321159	0.315113	GRIN2D	NONE
ENSG00000104327	-0.117396	2.29762	0.0321304	0.315113	CALB1	NONE
ENSG00000149403	0.0549417	2.37269	0.0323678	0.315113	GRIK4	NONE
ENSG00000123358	0.175991	2.4226	0.0324801	0.315113	NR4A1	NONE
ENSG00000163820	0.0747362	2.48596	0.0324237	0.315113	FYCO1	NONE
ENSG00000183196	0.132289	2.53885	0.0321083	0.315113	CHST6	NONE
ENSG00000169271	-0.148895	2.75772	0.0326594	0.315113	HSPB3	NONE
ENSG00000237406	-0.0927227	2.35527	0.0323131	0.315113	NDUFA9P1	NONE
ENSG00000182263	0.0555076	2.63859	0.0326339	0.315113	FIGN	NONE
ENSG00000120662	0.0512177	2.72937	0.0328205	0.315113	MTRF1	NONE
ENSG00000136874	-0.0434143	2.83407	0.0327097	0.315113	STX17	NONE
ENSG00000070010	0.0567191	2.93855	0.0323084	0.315113	UFD1L	NONE
ENSG00000171861	0.0434513	3.05121	0.0321379	0.315113	MRM3	NONE
ENSG00000148384	0.0444224	3.1332	0.0327005	0.315113	INPP5E	NONE
ENSG00000102003	-0.0828405	6.35901	0.0325372	0.315113	SYP	NONE
ENSG00000140521	0.0658571	3.24098	0.0324786	0.315113	POLG	NONE
ENSG00000274070	0.0917049	3.42688	0.0321728	0.315113	GATSL2	NONE
ENSG00000082213	-0.0569101	3.32497	0.0325338	0.315113	C5orf22	NONE
ENSG00000272933	0.0846241	3.27545	0.0324528	0.315113		NONE
ENSG00000168538	-0.0373494	3.41134	0.0322045	0.315113	TRAPPC11	NONE
ENSG00000133574	0.109777	3.33153	0.0328169	0.315113	GIMAP4	NONE
ENSG00000136451	0.0658539	3.57141	0.0322841	0.315113	VEZF1	NONE
ENSG00000168389	0.109133	3.43282	0.0327882	0.315113	MFSD2A	NONE
ENSG00000071537	-0.0261954	3.68427	0.0323443	0.315113	SEL1L	NONE
ENSG00000100246	-0.0557791	3.70772	0.0325097	0.315113	DNAL4	NONE
ENSG00000087076	0.0673183	4.29807	0.0323614	0.315113	HSD17B14	NONE
ENSG00000237289	-0.110773	4.64377	0.0324531	0.315113	CKMT1B	NONE
ENSG00000125386	0.031579	3.78622	0.032654	0.315113	FAM193A	NONE
ENSG00000011454	-0.019009	4.20005	0.0324382	0.315113	RABGAP1	NONE
ENSG00000115226	-0.0564885	4.5926	0.0325663	0.315113	FNDC4	NONE
ENSG00000049089	0.0919158	3.97655	0.0325553	0.315113	COL9A2	NONE
ENSG00000141258	-0.0403036	4.44605	0.0325909	0.315113	SGSM2	NONE
ENSG00000131242	-0.0506014	4.45518	0.0326396	0.315113	RAB11FIP4	NONE
ENSG00000130414	-0.0369894	4.40053	0.0327297	0.315113	NDUFA10	NONE
ENSG00000175182	-0.0611726	4.29493	0.0328094	0.315113	FAM131A	NONE
ENSG00000198837	0.0370339	4.13999	0.0328035	0.315113	DENND4B	NONE
ENSG00000121058	-0.0367483	3.42461	0.0329176	0.315851	COIL	NONE
ENSG00000184307	-0.0890877	2.56782	0.0329846	0.316233	ZDHHC23	NONE
ENSG00000271947	0.112914	3.04372	0.0329979	0.316233		NONE
ENSG00000138100	-0.117018	3.07395	0.0330443	0.316484	TRIM54	NONE
ENSG00000106829	0.0567428	3.37029	0.0330932	0.316757	TLE4	NONE
ENSG00000254081	-0.225782	1.47142	0.0331405	0.316876	LINC01299	NONE
ENSG00000132256	0.120421	1.80996	0.0331751	0.316876	TRIM5	NONE
ENSG00000104881	0.0824931	2.15168	0.0331523	0.316876	PPP1R13L	NONE
ENSG00000166289	0.0769212	2.47814	0.0331866	0.316876	PLEKHF1	NONE
ENSG00000111863	-0.16264	1.42214	0.0332175	0.316977	ADTRP	NONE
ENSG00000084733	0.0409093	4.9937	0.0332473	0.317068	RAB10	NONE
ENSG00000102935	0.0793707	2.81092	0.0333838	0.318174	ZNF423	NONE
ENSG00000187240	-0.0453475	3.017	0.033428	0.318208	DYNC2H1	NONE
ENSG00000154001	-0.0405342	3.73584	0.0334225	0.318208	PPP2R5E	NONE
ENSG00000205918	-0.168156	0.935042	0.0335923	0.318211	PDPK2P	NONE
ENSG00000073146	-0.0694787	1.69909	0.0334985	0.318211	MOV10L1	NONE
ENSG00000111817	0.0858482	1.7796	0.0335014	0.318211	DSE	NONE
ENSG00000108785	0.0961307	2.66834	0.0336157	0.318211	HSD17B1P1	NONE
ENSG00000196313	0.0698349	2.66357	0.0335796	0.318211	POM121	NONE
ENSG00000158352	0.0890584	2.51791	0.0335497	0.318211	SHROOM4	NONE
ENSG00000065978	0.066107	5.66129	0.0335765	0.318211	YBX1	NONE
ENSG00000136193	0.0411837	5.62325	0.0335614	0.318211	SCRN1	NONE
ENSG00000166508	0.0740613	3.77962	0.0336321	0.318211	MCM7	NONE
ENSG00000198858	-0.0391118	4.10801	0.0335615	0.318211	R3HDM4	NONE
ENSG00000113734	0.0439557	2.78348	0.0337006	0.318667	BNIP1	NONE
ENSG00000114395	-0.0650863	2.1866	0.0337733	0.318967	CYB561D2	NONE
ENSG00000261371	0.131604	3.59586	0.0337596	0.318967	PECAM1	NONE
ENSG00000203667	0.06842	1.77231	0.0338578	0.319075	COX20	NONE
ENSG00000132740	-0.038088	2.99533	0.0338085	0.319075	IGHMBP2	NONE
ENSG00000110047	0.0455347	3.29155	0.0338625	0.319075	EHD1	NONE
ENSG00000112245	-0.0554111	4.14566	0.0338664	0.319075	PTP4A1	NONE
ENSG00000064300	0.221165	1.08125	0.0339463	0.319636	NGFR	NONE
ENSG00000147571	-0.289964	1.52222	0.0340558	0.320474	CRH	NONE
ENSG00000173641	0.137579	0.861555	0.0341661	0.320677	HSPB7	NONE
ENSG00000198010	-0.0667242	2.89669	0.0341456	0.320677	DLGAP2	NONE
ENSG00000104093	-0.0587014	3.14419	0.0341675	0.320677	DMXL2	NONE
ENSG00000184014	0.04867	4.51715	0.0341593	0.320677	DENND5A	NONE
ENSG00000169813	0.0745031	4.29523	0.0341801	0.320677	HNRNPF	NONE
ENSG00000101084	0.105766	1.86363	0.0342574	0.320824	C20orf24	NONE
ENSG00000131873	0.0777479	3.16267	0.0342432	0.320824	CHSY1	NONE
ENSG00000111843	0.0526979	5.00074	0.0342242	0.320824	TMEM14C	NONE
ENSG00000162695	-0.0439206	2.7129	0.0343134	0.320964	SLC30A7	NONE
ENSG00000157259	-0.0493986	4.27748	0.0343118	0.320964	GATAD1	NONE
ENSG00000167011	-0.172826	0.746107	0.034493	0.321088	NAT16	NONE
ENSG00000216863	-0.103615	2.05248	0.0344927	0.321088	LY86-AS1	NONE
ENSG00000187098	0.0636308	1.91116	0.0343613	0.321088	MITF	NONE
ENSG00000136319	-0.0423005	2.26315	0.0344175	0.321088	TTC5	NONE
ENSG00000165186	0.0670376	2.51829	0.034465	0.321088	PTCHD1	NONE
ENSG00000163785	-0.0381988	2.72632	0.0343911	0.321088	RYK	NONE
ENSG00000267370	0.0665229	3.02523	0.0344142	0.321088		NONE
ENSG00000137413	0.0432211	3.03386	0.0345117	0.321088	TAF8	NONE
ENSG00000090621	-0.0380879	3.96262	0.0344895	0.321088	PABPC4	NONE
ENSG00000267072	-0.0714881	1.44034	0.0345783	0.321516		NONE
ENSG00000164106	-0.103759	4.35204	0.0346077	0.321598	SCRG1	NONE
ENSG00000092531	0.0732965	2.46585	0.0346918	0.321722	SNAP23	NONE
ENSG00000148204	0.104269	3.02601	0.0346743	0.321722	CRB2	NONE
ENSG00000090539	-0.0508537	3.78903	0.0347034	0.321722	CHRD	NONE
ENSG00000152620	0.0612984	4.34608	0.034649	0.321722	NADK2	NONE
ENSG00000172273	-0.0309362	2.95944	0.0347603	0.321868	HINFP	NONE
ENSG00000168243	-0.0703457	3.28699	0.0347477	0.321868	GNG4	NONE
ENSG00000184056	-0.0520284	3.47681	0.0348353	0.32218	VPS33B	NONE
ENSG00000165434	-0.0721351	4.66653	0.034826	0.32218	PGM2L1	NONE
ENSG00000177125	0.0473052	2.47557	0.0348759	0.322364	ZBTB34	NONE
ENSG00000100065	0.0944037	1.26852	0.0349993	0.322938	CARD10	NONE
ENSG00000185697	0.06044	1.50616	0.0350035	0.322938	MYBL1	NONE
ENSG00000140961	0.127865	1.77793	0.0351476	0.322938	OSGIN1	NONE
ENSG00000156521	-0.0430754	2.58944	0.0350819	0.322938	TYSND1	NONE
ENSG00000157741	-0.030133	3.14027	0.0351653	0.322938	UBN2	NONE
ENSG00000136267	-0.072587	3.34168	0.034985	0.322938	DGKB	NONE
ENSG00000138944	-0.0873186	3.57375	0.0351386	0.322938	KIAA1644	NONE
ENSG00000139220	-0.0524616	3.51577	0.0351244	0.322938	PPFIA2	NONE
ENSG00000123136	0.0466146	3.40633	0.0351185	0.322938	DDX39A	NONE
ENSG00000172375	-0.0487806	3.5435	0.0350896	0.322938	C2CD2L	NONE
ENSG00000185414	-0.0537709	3.62406	0.0351504	0.322938	MRPL30	NONE
ENSG00000153317	-0.0388603	3.75434	0.0352232	0.323136	ASAP1	NONE
ENSG00000121680	-0.0445857	3.84049	0.0352283	0.323136	PEX16	NONE
ENSG00000070601	0.0643007	1.80025	0.0354467	0.323284	FRMPD1	NONE
ENSG00000027075	0.0893324	1.83776	0.035284	0.323284	PRKCH	NONE
ENSG00000229891	0.0693683	2.06347	0.0355755	0.323284	LINC01315	NONE
ENSG00000135111	0.123577	2.02341	0.0355327	0.323284	TBX3	NONE
ENSG00000270127	0.184866	2.1211	0.0354678	0.323284		NONE
ENSG00000255158	0.0955162	2.23244	0.0353006	0.323284		NONE
ENSG00000009694	-0.0639648	2.17499	0.0354843	0.323284	TENM1	NONE
ENSG00000109016	-0.0427868	3.00597	0.0354341	0.323284	DHRS7B	NONE
ENSG00000133195	0.0906015	2.98668	0.0355	0.323284	SLC39A11	NONE
ENSG00000021300	0.0770977	6.21011	0.0355482	0.323284	PLEKHB1	NONE
ENSG00000102595	-0.0620354	3.02965	0.0354904	0.323284	UGGT2	NONE
ENSG00000163795	0.0410694	3.27019	0.0353809	0.323284	ZNF513	NONE
ENSG00000060718	0.0685857	3.25169	0.0355665	0.323284	COL11A1	NONE
ENSG00000022355	-0.0840395	4.90887	0.0354549	0.323284	GABRA1	NONE
ENSG00000272047	-0.0488894	3.83026	0.0354227	0.323284	GTF2H5	NONE
ENSG00000204851	-0.0730833	4.69145	0.0355365	0.323284	PNMAL2	NONE
ENSG00000254004	0.0397461	2.7833	0.0356757	0.32378	ZNF260	NONE
ENSG00000011523	-0.0470928	3.15434	0.0357106	0.32378	CEP68	NONE
ENSG00000261824	-0.0616865	3.12655	0.035713	0.32378	LINC00662	NONE
ENSG00000275318	-0.0540195	3.35118	0.0356577	0.32378		NONE
ENSG00000181234	0.0552037	3.26024	0.0357352	0.323793	TMEM132C	NONE
ENSG00000198046	-0.0443267	3.15399	0.0357824	0.323845	ZNF667	NONE
ENSG00000048544	-0.0311973	4.46316	0.0357724	0.323845	MRPS10	NONE
ENSG00000231764	-0.131658	2.08289	0.035956	0.324063	DLX6-AS1	NONE
ENSG00000197114	0.0546157	2.01321	0.0360174	0.324063	ZGPAT	NONE
ENSG00000115129	0.0662828	2.13387	0.0360247	0.324063	TP53I3	NONE
ENSG00000180423	0.0609968	2.18032	0.0360297	0.324063	HARBI1	NONE
ENSG00000058063	0.0464521	2.44257	0.0359534	0.324063	ATP11B	NONE
ENSG00000130299	-0.0483687	2.81004	0.0360554	0.324063	GTPBP3	NONE
ENSG00000108309	-0.045281	5.61771	0.0359183	0.324063	RUNDC3A	NONE
ENSG00000092621	0.0964974	4.75455	0.0359427	0.324063	PHGDH	NONE
ENSG00000101445	0.0571974	5.09227	0.0360152	0.324063	PPP1R16B	NONE
ENSG00000204071	-0.0637051	4.94892	0.0358839	0.324063	TCEAL6	NONE
ENSG00000136144	0.0437766	3.9192	0.0360553	0.324063	RCBTB1	NONE
ENSG00000123505	0.0341294	4.37884	0.0359868	0.324063	AMD1	NONE
ENSG00000251034	-0.0698064	1.64518	0.0361415	0.324463		NONE
ENSG00000117676	0.0734252	2.47247	0.0361412	0.324463	RPS6KA1	NONE
ENSG00000176641	0.110089	2.15475	0.0362112	0.32453	RNF152	NONE
ENSG00000145014	0.0594329	3.13866	0.0361891	0.32453	TMEM44	NONE
ENSG00000185946	-0.0721926	3.75232	0.0362112	0.32453	RNPC3	NONE
ENSG00000165821	0.0832773	3.48019	0.0362431	0.324543	SALL2	NONE
ENSG00000110888	-0.0496476	4.08675	0.0362542	0.324543	CAPRIN2	NONE
ENSG00000071051	0.0485108	4.42323	0.0363037	0.324799	NCK2	NONE
ENSG00000173418	-0.043123	4.34652	0.0363518	0.325044	NAA20	NONE
ENSG00000189058	0.103888	6.33953	0.0364199	0.325228	APOD	NONE
ENSG00000082068	-0.0412906	3.13154	0.0364278	0.325228	WDR70	NONE
ENSG00000151689	0.0490898	4.14081	0.0364348	0.325228	INPP1	NONE
ENSG00000250091	0.07324	2.25767	0.036574	0.326007	DNAH10OS	NONE
ENSG00000280758	0.0832254	2.31141	0.036564	0.326007		NONE
ENSG00000177465	-0.0558522	2.70388	0.0365847	0.326007	ACOT4	NONE
ENSG00000232903	-0.188739	0.94083	0.0366645	0.32619	LINC01166	NONE
ENSG00000089123	-0.0858789	2.52482	0.0366441	0.32619	TASP1	NONE
ENSG00000232677	-0.0375768	3.01865	0.0366679	0.32619	LINC00665	NONE
ENSG00000198791	-0.0294188	4.00014	0.0366989	0.32628	CNOT7	NONE
ENSG00000130758	0.0553754	5.39425	0.0368592	0.327518	MAP3K10	NONE
ENSG00000173011	0.0315493	3.04187	0.0369663	0.328097	TADA2B	NONE
ENSG00000141873	-0.0537725	3.07997	0.0369565	0.328097	SLC39A3	NONE
ENSG00000204060	0.0882044	1.73809	0.0370933	0.328588	FOXO6	NONE
ENSG00000197321	-0.0548581	2.24227	0.0370925	0.328588	SVIL	NONE
ENSG00000100281	-0.0569222	3.36437	0.0370786	0.328588	HMGXB4	NONE
ENSG00000080503	-0.0300105	4.47544	0.0371057	0.328588	SMARCA2	NONE
ENSG00000183090	-0.223133	0.473237	0.0371505	0.328612	FREM3	NONE
ENSG00000136869	0.113231	2.96619	0.0371443	0.328612	TLR4	NONE
ENSG00000185347	-0.0542758	2.00501	0.0374004	0.329118	C14orf80	NONE
ENSG00000173530	0.167264	2.06932	0.0374284	0.329118	TNFRSF10D	NONE
ENSG00000136108	0.0538133	2.66799	0.0374395	0.329118	CKAP2	NONE
ENSG00000106392	0.0463774	2.71777	0.0372825	0.329118	C1GALT1	NONE
ENSG00000204381	0.0974705	2.67398	0.0374075	0.329118	LAYN	NONE
ENSG00000214021	-0.0509234	2.80405	0.0374068	0.329118	TTLL3	NONE
ENSG00000197019	0.115046	2.91176	0.0372868	0.329118	SERTAD1	NONE
ENSG00000163629	0.0708413	3.22452	0.0372382	0.329118	PTPN13	NONE
ENSG00000198816	0.0647758	4.94999	0.0373037	0.329118	ZNF358	NONE
ENSG00000130222	0.146896	3.62609	0.0373394	0.329118	GADD45G	NONE
ENSG00000131069	0.0402514	3.83674	0.0374171	0.329118	ACSS2	NONE
ENSG00000004799	0.168472	4.38369	0.0374956	0.329426	PDK4	NONE
ENSG00000110446	0.101693	1.70374	0.0375585	0.329631	SLC15A3	NONE
ENSG00000167703	-0.0675533	3.64929	0.0375612	0.329631	SLC43A2	NONE
ENSG00000119599	-0.0555475	2.31175	0.0375891	0.329691	DCAF4	NONE
ENSG00000104714	-0.0514474	2.84016	0.0376437	0.329799	ERICH1	NONE
ENSG00000100485	0.0429588	3.39016	0.0376349	0.329799	SOS2	NONE
ENSG00000206140	-0.0759331	1.92922	0.0377867	0.330312	TMEM191C	NONE
ENSG00000182957	0.0871473	2.70134	0.0377293	0.330312	SPATA13	NONE
ENSG00000027847	-0.0434501	2.90453	0.0377553	0.330312	B4GALT7	NONE
ENSG00000163082	0.090838	3.16273	0.0377677	0.330312	SGPP2	NONE
ENSG00000114654	-0.0935605	1.31405	0.0382071	0.331087	EFCC1	NONE
ENSG00000144857	0.0890721	2.04357	0.0381394	0.331087	BOC	NONE
ENSG00000144407	-0.0902611	2.25901	0.0381228	0.331087	PTH2R	NONE
ENSG00000155636	-0.0409643	2.57978	0.0380183	0.331087	RBM45	NONE
ENSG00000213341	0.0464716	2.73949	0.0381381	0.331087	CHUK	NONE
ENSG00000132768	-0.0498571	2.96763	0.0379296	0.331087	DPH2	NONE
ENSG00000187653	-0.102271	3.24388	0.0380708	0.331087	TMSB4XP8	NONE
ENSG00000109171	0.0315111	3.12409	0.0382013	0.331087	SLAIN2	NONE
ENSG00000274712	0.0611451	3.31831	0.038192	0.331087		NONE
ENSG00000137574	-0.0522485	3.29948	0.0380432	0.331087	TGS1	NONE
ENSG00000105321	0.0415886	3.39179	0.0380186	0.331087	CCDC9	NONE
ENSG00000082781	0.0874353	3.54405	0.0380173	0.331087	ITGB5	NONE
ENSG00000154975	-0.0728567	4.17707	0.0379255	0.331087	CA10	NONE
ENSG00000205356	-0.0423161	3.9025	0.0379958	0.331087	TECPR1	NONE
ENSG00000234741	-0.0400885	4.17763	0.0381136	0.331087	GAS5	NONE
ENSG00000161048	-0.0373866	3.93086	0.0382145	0.331087	NAPEPLD	NONE
ENSG00000136891	0.0359287	3.06301	0.0382467	0.331182	TEX10	NONE
ENSG00000185742	-0.100952	3.65611	0.0383395	0.331434	C11orf87	NONE
ENSG00000163156	-0.0304156	3.45625	0.0383139	0.331434	SCNM1	NONE
ENSG00000175893	-0.029526	3.6509	0.0383244	0.331434	ZDHHC21	NONE
ENSG00000085998	-0.0308207	4.24224	0.0383749	0.331557	POMGNT1	NONE
ENSG00000165568	-0.0722704	1.98359	0.0384772	0.332199	AKR1E2	NONE
ENSG00000157045	0.0431906	2.82416	0.0385177	0.332199	NTAN1	NONE
ENSG00000170906	-0.0486651	5.13875	0.0384937	0.332199	NDUFA3	NONE
ENSG00000131089	-0.0522947	4.34521	0.0385343	0.332199	ARHGEF9	NONE
ENSG00000214300	-0.0705653	2.36267	0.0385611	0.332246	SPDYE3	NONE
ENSG00000179314	0.0817226	3.1832	0.0386718	0.332833	WSCD1	NONE
ENSG00000167548	0.0352954	3.41078	0.0386557	0.332833	KMT2D	NONE
ENSG00000177238	-0.114383	0.544604	0.0388494	0.333532	TRIM72	NONE
ENSG00000162383	-0.328852	0.769039	0.0388598	0.333532	SLC1A7	NONE
ENSG00000250802	0.0689896	1.03796	0.0388471	0.333532	ZBED3-AS1	NONE
ENSG00000147202	-0.0555012	2.03608	0.0387801	0.333532	DIAPH2	NONE
ENSG00000122042	0.0307792	5.04456	0.038824	0.333532	UBL3	NONE
ENSG00000267128	0.0835627	1.7798	0.0396187	0.333572		NONE
ENSG00000152207	0.123349	1.7858	0.0388961	0.333572	CYSLTR2	NONE
ENSG00000166592	0.186964	1.60657	0.0395816	0.333572	RRAD	NONE
ENSG00000171016	0.0611201	1.89375	0.0396759	0.333572	PYGO1	NONE
ENSG00000214960	-0.0732045	2.03191	0.0390023	0.333572	ISPD	NONE
ENSG00000103248	-0.0431413	2.08003	0.0389927	0.333572	MTHFSD	NONE
ENSG00000160606	-0.128401	2.13603	0.0390916	0.333572	TLCD1	NONE
ENSG00000223509	0.0912822	2.01123	0.0393839	0.333572		NONE
ENSG00000108932	-0.117692	2.2191	0.0394224	0.333572	SLC16A6	NONE
ENSG00000124613	-0.0576112	2.64225	0.0390833	0.333572	ZNF391	NONE
ENSG00000113356	-0.0511786	2.50205	0.0393074	0.333572	POLR3G	NONE
ENSG00000115825	0.0504763	2.62077	0.0389098	0.333572	PRKD3	NONE
ENSG00000185668	-0.0757838	2.66339	0.039156	0.333572	POU3F1	NONE
ENSG00000164494	0.0430478	2.63656	0.039477	0.333572	PDSS2	NONE
ENSG00000180376	-0.0468542	3.05622	0.0391404	0.333572	CCDC66	NONE
ENSG00000270558	0.06331	3.08429	0.0394171	0.333572		NONE
ENSG00000068878	0.0491644	3.06687	0.039254	0.333572	PSME4	NONE
ENSG00000138802	0.03539	3.35765	0.038999	0.333572	SEC24B	NONE
ENSG00000076067	0.0817714	3.24398	0.0395523	0.333572	RBMS2	NONE
ENSG00000260196	-0.0696974	3.40501	0.0390712	0.333572		NONE
ENSG00000071054	0.0817914	5.49616	0.0396186	0.333572	MAP4K4	NONE
ENSG00000124784	-0.0455435	3.3453	0.0396623	0.333572	RIOK1	NONE
ENSG00000167191	0.10578	5.58905	0.039178	0.333572	GPRC5B	NONE
ENSG00000132664	-0.0443543	3.55021	0.0392698	0.333572	POLR3F	NONE
ENSG00000116096	0.11027	3.58067	0.0392761	0.333572	SPR	NONE
ENSG00000125841	-0.0525042	5.53719	0.0396372	0.333572	NRSN2	NONE
ENSG00000102760	0.114206	5.46038	0.0395137	0.333572	RGCC	NONE
ENSG00000187902	-0.0509069	3.73515	0.0393344	0.333572	SHISA7	NONE
ENSG00000070214	0.0829112	4.45324	0.0390898	0.333572	SLC44A1	NONE
ENSG00000111731	-0.037685	4.06037	0.0391135	0.333572	C2CD5	NONE
ENSG00000184575	0.0353552	4.07127	0.0390806	0.333572	XPOT	NONE
ENSG00000106780	0.0506611	4.47152	0.0392708	0.333572	MEGF9	NONE
ENSG00000138381	0.0475987	4.3153	0.0393305	0.333572	ASNSD1	NONE
ENSG00000153561	0.0420038	4.29032	0.0393562	0.333572	RMND5A	NONE
ENSG00000073921	0.0426423	4.89133	0.0396359	0.333572	PICALM	NONE
ENSG00000104381	-0.0588152	4.78733	0.0396579	0.333572	GDAP1	NONE
ENSG00000137100	-0.0458333	4.44746	0.0396435	0.333572	DCTN3	NONE
ENSG00000135298	-0.0359329	4.17519	0.0395051	0.333572	ADGRB3	NONE
ENSG00000075702	0.0850958	0.585628	0.0397158	0.333728	WDR62	NONE
ENSG00000095794	0.0610507	3.36368	0.0397417	0.333766	CREM	NONE
ENSG00000101407	-0.0328437	3.24553	0.0398187	0.333889	TTI1	NONE
ENSG00000176953	-0.0355484	3.54695	0.0398544	0.333889	NFATC2IP	NONE
ENSG00000115758	-0.0711452	3.76026	0.0398268	0.333889	ODC1	NONE
ENSG00000072042	-0.0386979	4.47615	0.0398631	0.333889	RDH11	NONE
ENSG00000127990	0.0516785	4.31005	0.0398104	0.333889	SGCE	NONE
ENSG00000156411	-0.0390735	5.1071	0.0398852	0.333895	C14orf2	NONE
ENSG00000241014	-0.103734	1.74751	0.0399486	0.334246		NONE
ENSG00000169122	-0.0475469	3.38238	0.0400065	0.334551	FAM110B	NONE
ENSG00000269825	0.102243	1.49098	0.0401369	0.334785		NONE
ENSG00000179362	-0.0821874	1.5131	0.0402007	0.334785	HMGN2P46	NONE
ENSG00000196812	0.0660489	2.13914	0.0402603	0.334785	ZSCAN16	NONE
ENSG00000118960	0.0445305	2.31244	0.0402621	0.334785	HS1BP3	NONE
ENSG00000179431	0.0720339	2.85931	0.0400647	0.334785	FJX1	NONE
ENSG00000179776	0.111231	2.97698	0.0402702	0.334785	CDH5	NONE
ENSG00000135048	0.0607694	3.18894	0.0402049	0.334785	TMEM2	NONE
ENSG00000105270	-0.047405	6.01425	0.0401638	0.334785	CLIP3	NONE
ENSG00000175662	-0.0324645	5.20987	0.0402104	0.334785	TOM1L2	NONE
ENSG00000100403	0.0348349	4.5572	0.0401487	0.334785	ZC3H7B	NONE
ENSG00000072803	0.0363736	4.56168	0.0402473	0.334785	FBXW11	NONE
ENSG00000163374	0.035561	3.63857	0.0403161	0.334841	YY1AP1	NONE
ENSG00000088387	0.0543341	3.92691	0.0403199	0.334841	DOCK9	NONE
ENSG00000183935	-0.104771	1.03833	0.0403654	0.334858	HTR7P1	NONE
ENSG00000123685	-0.0809377	2.15317	0.0404989	0.334858	BATF3	NONE
ENSG00000102967	-0.0502285	2.43208	0.0405148	0.334858	DHODH	NONE
ENSG00000162441	0.0523854	3.43716	0.0404291	0.334858	LZIC	NONE
ENSG00000162878	-0.0633104	3.69367	0.0404605	0.334858	PKDCC	NONE
ENSG00000119865	-0.041096	4.97585	0.0403889	0.334858	CNRIP1	NONE
ENSG00000145734	-0.0504598	3.94785	0.040505	0.334858	BDP1	NONE
ENSG00000163882	0.0332607	3.93367	0.040422	0.334858	POLR2H	NONE
ENSG00000111237	-0.0232573	4.17443	0.0404015	0.334858	VPS29	NONE
ENSG00000136279	-0.0373383	3.73699	0.0405525	0.334992	DBNL	NONE
ENSG00000128791	0.0451395	3.21532	0.0405832	0.335069	TWSG1	NONE
ENSG00000125637	0.0656076	1.61026	0.0406428	0.335199	PSD4	NONE
ENSG00000234423	-0.0863894	1.88247	0.0406372	0.335199	LINC01250	NONE
ENSG00000176204	-0.0640179	3.10826	0.0406633	0.335199	LRRTM4	NONE
ENSG00000076650	-0.0332727	2.97757	0.0406946	0.33528	GPATCH1	NONE
ENSG00000101265	0.0781672	4.43748	0.04073	0.335394	RASSF2	NONE
ENSG00000178878	0.162248	4.10191	0.0407537	0.335413	APOLD1	NONE
ENSG00000159674	-0.139214	1.95558	0.040838	0.33593	SPON2	NONE
ENSG00000111802	0.0306505	4.42848	0.0408936	0.33621	TDP2	NONE
ENSG00000247373	-0.0733819	0.980442	0.0409322	0.336325		NONE
ENSG00000115468	0.0942469	5.23469	0.0409509	0.336325	EFHD1	NONE
ENSG00000105357	0.0458662	3.79985	0.0409721	0.336325	MYH14	NONE
ENSG00000261061	0.071853	2.72634	0.0410538	0.336818		NONE
ENSG00000184924	0.0474146	2.73741	0.0411144	0.336961	PTRHD1	NONE
ENSG00000224032	0.055325	3.93731	0.0411007	0.336961	EPB41L4A-AS1	NONE
ENSG00000144233	0.0341604	2.93204	0.0411466	0.337048	AMMECR1L	NONE
ENSG00000005812	0.0388025	3.66575	0.041169	0.337055	FBXL3	NONE
ENSG00000196683	0.050833	6.26268	0.0412333	0.337404	TOMM7	NONE
ENSG00000182400	-0.0467716	4.14013	0.0413525	0.338202	TRAPPC6B	NONE
ENSG00000125037	-0.029655	4.10904	0.0414198	0.338576	EMC3	NONE
ENSG00000189343	-0.0644897	2.51078	0.0414522	0.338611	RPS2P46	NONE
ENSG00000169857	0.0578727	3.05689	0.0414674	0.338611	AVEN	NONE
ENSG00000115368	-0.0395375	3.6897	0.0415505	0.339112	WDR75	NONE
ENSG00000113194	-0.0221287	3.68156	0.0415914	0.339269	FAF2	NONE
ENSG00000250903	-0.0568917	1.05833	0.0416328	0.339429	GMDS-AS1	NONE
ENSG00000114739	-0.037844	2.00555	0.0417356	0.339558	ACVR2B	NONE
ENSG00000267127	-0.0639952	2.19888	0.0417053	0.339558		NONE
ENSG00000138386	0.0358854	3.69897	0.0416928	0.339558	NAB1	NONE
ENSG00000114316	-0.0325892	3.82278	0.0417223	0.339558	USP4	NONE
ENSG00000227036	0.0573141	1.95398	0.0418617	0.339926	LINC00511	NONE
ENSG00000278768	0.0458761	3.0034	0.0419114	0.339926	BACE1-AS	NONE
ENSG00000233579	-0.0782828	2.84461	0.0419061	0.339926	KRT8P15	NONE
ENSG00000080608	-0.0498296	3.21901	0.0418431	0.339926	PUM3	NONE
ENSG00000062725	0.0259808	3.5044	0.0418635	0.339926	APPBP2	NONE
ENSG00000128512	-0.0404631	3.81407	0.0418783	0.339926	DOCK4	NONE
ENSG00000166483	0.117347	0.425182	0.0420506	0.340243	WEE1	NONE
ENSG00000235092	-0.0992009	1.62685	0.042091	0.340243	ID2-AS1	NONE
ENSG00000130052	0.118053	2.47962	0.0420532	0.340243	STARD8	NONE
ENSG00000149639	0.0396824	3.54997	0.0421029	0.340243	SOGA1	NONE
ENSG00000125656	-0.0318915	3.78069	0.0420042	0.340243	CLPP	NONE
ENSG00000160145	-0.0590109	4.1884	0.0421002	0.340243	KALRN	NONE
ENSG00000102878	-0.053326	4.29079	0.041997	0.340243	HSF4	NONE
ENSG00000167113	-0.0560851	3.97404	0.0421451	0.340408	COQ4	NONE
ENSG00000183134	0.178646	1.80486	0.0422123	0.340774	PTGDR2	NONE
ENSG00000222009	0.064313	2.33538	0.04235	0.34171	BTBD19	NONE
ENSG00000205593	-0.0455701	3.84995	0.0424774	0.34256	DENND6B	NONE
ENSG00000249684	-0.103036	1.82739	0.0425183	0.34267		NONE
ENSG00000072062	-0.0466714	4.64882	0.0425349	0.34267	PRKACA	NONE
ENSG00000124523	-0.0416183	3.35758	0.042619	0.343088	SIRT5	NONE
ENSG00000165912	0.0623941	3.27283	0.0426307	0.343088	PACSIN3	NONE
ENSG00000174059	0.136106	3.01417	0.0426905	0.343392	CD34	NONE
ENSG00000103966	0.0713224	2.03904	0.0427573	0.343642	EHD4	NONE
ENSG00000163636	0.0340351	3.55238	0.0427655	0.343642	PSMD6	NONE
ENSG00000189241	-0.0505541	6.04551	0.0427983	0.343729	TSPYL1	NONE
ENSG00000175832	0.149006	1.25249	0.0428534	0.343862	ETV4	NONE
ENSG00000279348	-0.0566314	2.89002	0.0428589	0.343862		NONE
ENSG00000107816	0.0365841	3.74658	0.0429577	0.344477	LZTS2	NONE
ENSG00000147684	0.0437803	5.49866	0.0430421	0.3448	NDUFB9	NONE
ENSG00000205581	-0.0579459	4.34786	0.0430248	0.3448	HMGN1	NONE
ENSG00000156097	-0.105062	1.7114	0.0431007	0.344824	GPR61	NONE
ENSG00000130706	0.0414575	3.23451	0.0431334	0.344824	ADRM1	NONE
ENSG00000121073	-0.0361157	3.29705	0.0431296	0.344824	SLC35B1	NONE
ENSG00000165175	0.09243	4.83486	0.0430764	0.344824	MID1IP1	NONE
ENSG00000118495	-0.0769329	1.7119	0.0432014	0.345015	PLAGL1	NONE
ENSG00000162244	-0.0427738	5.92817	0.0431909	0.345015	RPL29	NONE
ENSG00000131831	0.0435658	3.21064	0.0432498	0.345225	RAI2	NONE
ENSG00000152578	-0.0561281	3.91104	0.0432722	0.345228	GRIA4	NONE
ENSG00000196724	-0.0469456	2.62392	0.0433265	0.345484	ZNF418	NONE
ENSG00000134323	0.0734641	1.53078	0.0433629	0.345504	MYCN	NONE
ENSG00000073150	0.0585323	4.45371	0.0433733	0.345504	PANX2	NONE
ENSG00000172986	0.0728815	1.3179	0.0434216	0.345565	GXYLT2	NONE
ENSG00000205476	0.0520892	2.0775	0.0434326	0.345565	CCDC85C	NONE
ENSG00000250422	-0.111423	2.20515	0.0434473	0.345565		NONE
ENSG00000138061	-0.115707	1.85665	0.0434854	0.345612	CYP1B1	NONE
ENSG00000171189	-0.0764506	3.10981	0.0435227	0.345612	GRIK1	NONE
ENSG00000267002	-0.0447702	3.32941	0.0435417	0.345612		NONE
ENSG00000137210	-0.0444474	3.47944	0.0435294	0.345612	TMEM14B	NONE
ENSG00000064545	-0.0373083	3.4363	0.0436179	0.345932	TMEM161A	NONE
ENSG00000215252	-0.1506	3.77337	0.0436263	0.345932	GOLGA8B	NONE
ENSG00000172943	0.0391988	2.81625	0.043699	0.346022	PHF8	NONE
ENSG00000157881	0.048228	2.91955	0.0436934	0.346022	PANK4	NONE
ENSG00000143772	0.113386	5.40457	0.0437041	0.346022	ITPKB	NONE
ENSG00000119655	0.0734311	3.69609	0.0438217	0.346777	NPC2	NONE
ENSG00000109685	0.0222272	3.4093	0.0438661	0.346953	WHSC1	NONE
ENSG00000079308	0.083154	3.66665	0.0439033	0.347072	TNS1	NONE
ENSG00000137936	0.0906886	2.91484	0.0440208	0.347554	BCAR3	NONE
ENSG00000119559	-0.0362691	3.45338	0.0440311	0.347554	C19orf25	NONE
ENSG00000157540	0.0244158	3.92297	0.0440284	0.347554	DYRK1A	NONE
ENSG00000167264	-0.0514301	2.21984	0.0440809	0.347771	DUS2	NONE
ENSG00000050405	0.0559962	2.81411	0.0441122	0.347843	LIMA1	NONE
ENSG00000116353	-0.0578661	3.55795	0.0441824	0.348221	MECR	NONE
ENSG00000127314	0.0582067	2.37651	0.0442512	0.348412	RAP1B	NONE
ENSG00000135052	0.037679	5.22394	0.0442344	0.348412	GOLM1	NONE
ENSG00000122986	0.0940694	2.31595	0.0443232	0.348451	HVCN1	NONE
ENSG00000118432	-0.0852837	3.62615	0.044295	0.348451	CNR1	NONE
ENSG00000116237	0.042039	3.96153	0.0443084	0.348451	ICMT	NONE
ENSG00000157306	-0.0588593	1.8865	0.0443681	0.348628		NONE
ENSG00000134317	-0.064928	1.20906	0.0445871	0.348806	GRHL1	NONE
ENSG00000146453	-0.106312	2.03664	0.0446038	0.348806	PNLDC1	NONE
ENSG00000111671	0.0791146	2.39657	0.0445962	0.348806	SPSB2	NONE
ENSG00000147113	0.0945499	2.7878	0.0445043	0.348806	CXorf36	NONE
ENSG00000184178	-0.0528565	3.06182	0.0444427	0.348806	SCFD2	NONE
ENSG00000204301	0.084205	3.16687	0.0445187	0.348806	NOTCH4	NONE
ENSG00000077463	-0.0417905	3.34934	0.0445886	0.348806	SIRT6	NONE
ENSG00000246922	-0.0487115	3.45777	0.0445641	0.348806	UBAP1L	NONE
ENSG00000156639	0.0524373	4.87931	0.0445754	0.348806	ZFAND3	NONE
ENSG00000146966	0.0577926	3.74721	0.0446363	0.348806	DENND2A	NONE
ENSG00000253719	-0.0308747	4.97275	0.0446184	0.348806	ATXN7L3B	NONE
[truncated: 13,624 more rows]

## Sheet: S2 - bulk DEGs ADvsCTRL
Ensembl gene ID	logFC	Average Expression	t	P.Value	adj.P.Val	hgnc_symbol	Direction
ENSG00000087116	0.439492	1.30309	5.76846	1.26787e-08	0.000198054	ADAMTS2	UP
ENSG00000131095	0.432687	8.63083	5.51548	5.12732e-08	0.000400469	GFAP	UP
ENSG00000251442	0.426621	2.97677	5.20343	2.66949e-07	0.00139	LINC01094	UP
ENSG00000166716	0.124485	3.50894	4.97143	8.63039e-07	0.00337038	ZNF592	NONE
ENSG00000088836	0.388421	1.73782	4.75104	2.52148e-06	0.00787759	SLC4A11	UP
ENSG00000133069	0.164151	4.93758	4.61212	4.85131e-06	0.0126304	TMCC2	UP
ENSG00000112541	-0.207445	1.47601	-4.49136	8.4536e-06	0.0188648	PDE10A	DOWN
ENSG00000265179	-0.412358	0.864746	-4.45571	9.93542e-06	0.0194001		DOWN
ENSG00000114126	0.150596	3.74384	4.4014	1.26805e-05	0.0211105	TFDP2	UP
ENSG00000131374	0.0735655	3.84727	4.38713	1.35142e-05	0.0211105	TBC1D5	NONE
ENSG00000185513	-0.13376	2.66186	-4.36243	1.50821e-05	0.021418	L3MBTL1	NONE
ENSG00000175455	-0.112174	2.96183	-4.32689	1.76473e-05	0.0229724	CCDC14	NONE
ENSG00000105419	-0.22616	4.07306	-4.30857	1.91269e-05	0.0229831	MEIS3	DOWN
ENSG00000196517	0.241249	2.72701	4.26435	2.32032e-05	0.0233788	SLC6A9	UP
ENSG00000074964	0.0985821	3.32041	4.25405	2.42643e-05	0.0233788	ARHGEF10L	NONE
ENSG00000231312	-0.152289	3.07204	-4.25125	2.45615e-05	0.0233788		DOWN
ENSG00000143772	0.295432	5.40457	4.24312	2.54427e-05	0.0233788	ITPKB	UP
ENSG00000198429	0.185193	2.01989	4.13771	3.99657e-05	0.0335385	ZNF69	UP
ENSG00000166012	-0.126588	3.48379	-4.11067	4.48062e-05	0.0335385	TAF1D	NONE
ENSG00000183196	0.314063	2.53885	4.10794	4.53231e-05	0.0335385	CHST6	UP
ENSG00000079462	0.129642	4.00231	4.1051	4.58683e-05	0.0335385	PAFAH1B3	NONE
ENSG00000120820	-0.165188	2.03561	-4.09813	4.72342e-05	0.0335385	GLT8D2	DOWN
ENSG00000106665	0.115755	5.22328	4.07552	5.1933e-05	0.0352715	CLIP2	NONE
ENSG00000148468	0.096565	5.37598	4.04593	5.87549e-05	0.0360794	FAM171A1	NONE
ENSG00000166669	-0.131904	2.42598	-4.03158	6.23612e-05	0.0360794	ATF7IP2	NONE
ENSG00000101868	0.1045	2.31092	4.03363	6.18345e-05	0.0360794	POLA1	NONE
ENSG00000136449	-0.197348	1.29458	-4.05081	5.75734e-05	0.0360794	MYCBPAP	DOWN
ENSG00000136895	-0.11967	3.48163	-3.99384	7.28762e-05	0.038083	GARNL3	NONE
ENSG00000140067	0.281714	2.75782	3.99116	7.36846e-05	0.038083	FAM181A	UP
ENSG00000186891	-0.316437	1.48309	-3.99247	7.32899e-05	0.038083	TNFRSF18	DOWN
ENSG00000160183	0.42269	1.26417	3.98499	7.5576e-05	0.038083	TMPRSS3	UP
ENSG00000106351	0.140165	3.7733	3.96914	8.06469e-05	0.0393683	AGFG2	UP
ENSG00000180777	-0.230068	2.08098	-3.95343	8.59903e-05	0.0395211	ANKRD30B	DOWN
ENSG00000169064	-0.282317	2.61159	-3.94623	8.855e-05	0.0395211	ZBBX	DOWN
ENSG00000168743	0.29609	1.32738	3.94798	8.79203e-05	0.0395211	NPNT	UP
ENSG00000198830	-0.215849	4.81359	-3.9198	9.85789e-05	0.0421553	HMGN2	DOWN
ENSG00000079432	0.0918724	4.06216	3.90802	0.000103387	0.0421553	CIC	NONE
ENSG00000185619	-0.0777932	3.39036	-3.89771	0.000107776	0.0421553	PCGF3	NONE
ENSG00000123144	0.0648992	5.76077	3.88771	0.0001122	0.0421553	C19orf43	NONE
ENSG00000180626	-0.113423	2.37639	-3.88873	0.00011174	0.0421553	ZNF594	NONE
ENSG00000260807	-0.163927	4.9291	-3.88519	0.000113343	0.0421553		DOWN
ENSG00000158169	0.161444	1.62275	3.89328	0.000109713	0.0421553	FANCC	UP
ENSG00000159176	0.216959	5.73029	3.87493	0.000118108	0.0429061	CSRP1	UP
ENSG00000254858	-0.125881	2.65136	-3.85568	0.000127558	0.0437095	MPV17L2	NONE
ENSG00000099260	-0.238657	2.01376	-3.85785	0.00012646	0.0437095	PALMD	DOWN
ENSG00000161642	0.11732	5.13788	3.85084	0.000130047	0.0437095	ZNF385A	NONE
ENSG00000205581	-0.136282	4.34786	-3.84232	0.000134535	0.0437095	HMGN1	NONE
ENSG00000176102	-0.0756655	3.56368	-3.82661	0.000143197	0.0437095	CSTF3	NONE
ENSG00000183723	0.0954006	4.41747	3.82423	0.000144558	0.0437095	CMTM4	NONE
ENSG00000116661	0.162793	5.80457	3.81816	0.000148074	0.0437095	FBXO2	UP
ENSG00000165804	0.125357	3.21956	3.8084	0.000153897	0.0437095	ZNF219	NONE
ENSG00000185658	-0.0976326	3.85047	-3.81185	0.000151816	0.0437095	BRWD1	NONE
ENSG00000176387	0.400304	1.93601	3.81318	0.000151018	0.0437095	HSD11B2	UP
ENSG00000183856	-0.270107	0.739512	-3.8446	0.000133317	0.0437095	IQGAP3	DOWN
ENSG00000205632	-0.37612	0.787979	-3.83448	0.000138792	0.0437095	LINC01310	DOWN
ENSG00000204120	0.0669236	3.5351	3.79075	0.00016499	0.0456519	GIGYF2	NONE
ENSG00000149809	-0.140059	3.82322	-3.78803	0.000166761	0.0456519	TM7SF2	DOWN
ENSG00000134262	-0.104697	3.14648	-3.7813	0.000171232	0.0456519	AP4B1	NONE
ENSG00000169894	-0.412821	0.342825	-3.77953	0.000172426	0.0456519	MUC3A	DOWN
ENSG00000084676	0.0935689	4.85776	3.76772	0.000180587	0.0470159	NCOA1	NONE
ENSG00000129295	-0.114977	2.95883	-3.75542	0.000189482	0.0473642	LRRC6	NONE
ENSG00000205981	-0.0681862	3.97608	-3.75847	0.000187238	0.0473642	DNAJC19	NONE
ENSG00000142621	-0.286596	0.220845	-3.75335	0.000191022	0.0473642	FHAD1	DOWN
ENSG00000168243	-0.154423	3.28699	-3.74267	0.000199136	0.0481238	GNG4	DOWN
ENSG00000135678	0.214391	3.14566	3.74051	0.000200821	0.0481238	CPM	UP
ENSG00000100605	0.0615978	5.49036	3.73709	0.000203507	0.0481238	ITPK1	NONE
ENSG00000153130	-0.112229	4.69029	-3.73345	0.000206408	0.0481238	SCOC	NONE
ENSG00000272375	0.196831	2.78987	3.72515	0.000213157	0.0485699		UP
ENSG00000110492	-0.22726	2.86809	-3.71748	0.000219582	0.0485699	MDK	DOWN
ENSG00000171388	0.325577	3.40518	3.72179	0.000215957	0.0485699	APLN	UP
ENSG00000170791	-0.118525	3.14376	-3.7131	0.000223336	0.0485699	CHCHD7	NONE
ENSG00000113387	-0.105237	4.48801	-3.71181	0.000224456	0.0485699	SUB1	NONE
ENSG00000159674	-0.312684	1.95558	-3.70892	0.000226977	0.0485699	SPON2	DOWN
ENSG00000196295	-0.114232	3.12347	-3.69867	0.000236128	0.0492444		NONE
ENSG00000132329	0.151609	5.66815	3.69833	0.000236434	0.0492444	RAMP1	UP
ENSG00000179523	-0.0784679	3.43748	-3.68661	0.000247341	0.0503926	EIF3J-AS1	NONE
ENSG00000100784	0.121128	3.26018	3.68362	0.0002502	0.0503926	RPS6KA5	NONE
ENSG00000119950	0.130977	4.99762	3.68214	0.000251624	0.0503926	MXI1	NONE
ENSG00000105202	0.075023	4.61383	3.66066	0.0002732	0.0538627	FBL	NONE
ENSG00000130522	0.118414	6.06566	3.65244	0.000281902	0.0538627	JUND	NONE
ENSG00000026508	0.578208	1.85641	3.64699	0.000287816	0.0538627	CD44	UP
ENSG00000271614	-0.200046	2.93719	-3.63897	0.000296728	0.0538627	LINC00936	DOWN
ENSG00000136490	-0.126234	3.06907	-3.63693	0.000299034	0.0538627	LIMD2	NONE
ENSG00000134253	-0.168826	2.41224	-3.62977	0.000307273	0.0538627	TRIM45	DOWN
ENSG00000056998	0.213536	2.84559	3.62648	0.000311131	0.0538627	GYG2	UP
ENSG00000188786	0.0765583	3.1319	3.62799	0.000309357	0.0538627	MTF1	NONE
ENSG00000167005	-0.0822872	4.3316	-3.62758	0.000309838	0.0538627	NUDT21	NONE
ENSG00000141084	-0.078308	3.04213	-3.61448	0.000325583	0.0538627	RANBP10	NONE
ENSG00000187699	0.121405	2.30431	3.61096	0.000329938	0.0538627	C2orf88	NONE
ENSG00000139636	-0.0678349	3.52745	-3.61559	0.000324226	0.0538627	LMBR1L	NONE
ENSG00000161217	0.0700703	3.4707	3.61442	0.000325656	0.0538627	PCYT1A	NONE
ENSG00000249436	-0.252408	3.59339	-3.61337	0.000326957	0.0538627		DOWN
ENSG00000153066	0.0608055	3.30437	3.61123	0.00032961	0.0538627	TXNDC11	NONE
ENSG00000275830	0.426558	2.08656	3.60628	0.000335819	0.0538627		UP
ENSG00000164576	0.107205	3.56495	3.60878	0.000332666	0.0538627	SAP30L	NONE
ENSG00000260257	0.142893	4.28362	3.60714	0.000334737	0.0538627		UP
ENSG00000175287	0.302923	3.71186	3.60565	0.000336615	0.0538627	PHYHD1	UP
ENSG00000144136	-0.0962999	4.12912	-3.60463	0.000337913	0.0538627	SLC20A1	NONE
ENSG00000138794	0.162548	2.41074	3.5938	0.000351981	0.055404	CASP6	UP
ENSG00000114656	-0.222619	0.37175	-3.59177	0.000354677	0.055404	KIAA1257	DOWN
ENSG00000160991	0.166423	3.74938	3.58596	0.000362502	0.0554951	ORAI2	UP
ENSG00000129151	0.267434	3.7549	3.58602	0.000362416	0.0554951	BBOX1	UP
ENSG00000141433	-0.365911	2.36412	-3.5728	0.00038083	0.0554951	ADCYAP1	DOWN
ENSG00000177830	-0.0887148	3.30935	-3.5793	0.000371676	0.0554951	CHID1	NONE
ENSG00000188039	0.291695	3.12065	3.57247	0.000381294	0.0554951	NWD1	UP
ENSG00000236609	0.106121	3.90915	3.57536	0.000377202	0.0554951	ZNF853	NONE
ENSG00000158186	0.180768	5.25453	3.57251	0.000381247	0.0554951	MRAS	UP
ENSG00000214174	-0.067527	3.86596	-3.57081	0.00038368	0.0554951	AMZ2P1	NONE
ENSG00000141337	-0.140163	1.7287	-3.56506	0.000392005	0.0555162	ARSG	DOWN
ENSG00000172824	-0.151668	4.05341	-3.56337	0.000394488	0.0555162	CES4A	DOWN
ENSG00000205352	-0.104939	3.96855	-3.56361	0.00039414	0.0555162	PRR13	NONE
ENSG00000077943	0.182727	1.8763	3.55868	0.00040145	0.0557815	ITGA8	UP
ENSG00000154845	0.0813384	3.32344	3.55731	0.000403515	0.0557815	PPP4R1	NONE
ENSG00000261616	0.178073	1.61739	3.54933	0.000415687	0.0558539		UP
ENSG00000124214	0.0583516	4.84057	3.55151	0.000412333	0.0558539	STAU1	NONE
ENSG00000188783	0.241792	3.67782	3.54784	0.000417992	0.0558539	PRELP	UP
ENSG00000170242	0.0974272	4.51158	3.54762	0.000418341	0.0558539	USP47	NONE
ENSG00000105738	0.0851284	3.14235	3.53461	0.000439044	0.0570037	SIPA1L3	NONE
ENSG00000143727	-0.0809462	4.12672	-3.53893	0.000432066	0.0570037	ACP1	NONE
ENSG00000137198	0.314371	3.76178	3.53323	0.000441295	0.0570037	GMPR	UP
ENSG00000032444	0.0882087	4.50538	3.53308	0.00044155	0.0570037	PNPLA6	NONE
ENSG00000109065	-0.0589871	3.65319	-3.5269	0.000451762	0.057844	NAT9	NONE
ENSG00000154274	0.223516	1.81768	3.51673	0.000469085	0.0583806	C4orf19	UP
ENSG00000197150	-0.0819377	3.07873	-3.51354	0.000474639	0.0583806	ABCB8	NONE
ENSG00000186575	0.109037	4.73571	3.51788	0.000467094	0.0583806	NF2	NONE
ENSG00000198932	-0.167429	4.67136	-3.51717	0.000468322	0.0583806	GPRASP1	DOWN
ENSG00000136848	0.0790533	4.26056	3.51425	0.000473395	0.0583806	DAB2IP	NONE
ENSG00000144366	-0.162687	1.64664	-3.50792	0.000484575	0.0591371	GULP1	DOWN
ENSG00000235423	0.190116	1.86863	3.50553	0.000488859	0.0591974		UP
ENSG00000168309	0.307782	7.81082	3.50007	0.000498781	0.0599344	FAM107A	UP
ENSG00000101901	-0.0755061	2.95066	-3.49156	0.000514615	0.0609811	ALG13	NONE
ENSG00000163485	0.119404	4.66793	3.4912	0.0005153	0.0609811	ADORA1	NONE
ENSG00000249915	-0.0843804	3.44731	-3.4847	0.000527733	0.0615202	PDCD6	NONE
ENSG00000086475	0.0732176	3.71234	3.48621	0.000524814	0.0615202	SEPHS1	NONE
ENSG00000165185	0.125461	2.25471	3.47668	0.000543443	0.0621561	KIAA1958	NONE
ENSG00000140564	0.0963368	3.95272	3.47841	0.000540023	0.0621561	FURIN	NONE
ENSG00000119760	-0.0669554	4.12334	-3.47584	0.000545125	0.0621561	SUPT7L	NONE
ENSG00000082781	0.181269	3.54405	3.47276	0.000551287	0.0624032	ITGB5	UP
ENSG00000142227	0.219297	3.41766	3.46675	0.000563526	0.0633298	EMP3	UP
ENSG00000198270	-0.105507	1.97955	-3.46238	0.000572575	0.063434	TMEM116	NONE
ENSG00000165886	0.102889	3.81351	3.4633	0.000570664	0.063434	UBTD1	NONE
ENSG00000099381	0.0795031	3.15877	3.46036	0.000576805	0.0634526	SETD1A	NONE
ENSG00000170759	0.153782	5.95151	3.45502	0.000588123	0.0637346	KIF5B	UP
ENSG00000183773	0.135933	4.28721	3.45712	0.000583651	0.0637346	AIFM3	NONE
ENSG00000135144	0.0867588	4.01183	3.4534	0.000591609	0.0637346	DTX1	NONE
ENSG00000185519	0.136809	3.13524	3.44836	0.000602534	0.0637925	FAM131C	NONE
ENSG00000172671	0.11834	1.57891	3.44525	0.000609369	0.0637925	ZFAND4	NONE
ENSG00000128298	-0.119442	3.39736	-3.44633	0.000606986	0.0637925	BAIAP2L2	NONE
ENSG00000177807	0.238716	5.08088	3.44868	0.000601828	0.0637925	KCNJ10	UP
ENSG00000187984	-0.147615	3.73542	-3.44381	0.000612565	0.0637925	ANKRD19P	DOWN
ENSG00000020577	0.204014	3.41733	3.44083	0.000619232	0.0638913	SAMD4A	UP
ENSG00000174306	0.124632	4.23166	3.43973	0.000621694	0.0638913	ZHX3	NONE
ENSG00000165186	0.134971	2.51829	3.43755	0.000626626	0.0639005	PTCHD1	NONE
ENSG00000166900	-0.0818246	3.19952	-3.43608	0.000629965	0.0639005	STX3	NONE
ENSG00000147421	0.168247	4.01768	3.4307	0.000642367	0.0647381	HMBOX1	UP
ENSG00000166272	0.0832008	4.0957	3.42436	0.000657247	0.0658132	WBP1L	NONE
ENSG00000198883	-0.267936	2.61717	-3.42207	0.000662704	0.0659369	PNMA5	DOWN
ENSG00000173295	-0.362768	0.468183	-3.41852	0.000671249	0.0663644	FAM86B3P	DOWN
ENSG00000148935	0.131594	1.99519	3.41367	0.000683063	0.0666883	GAS2	NONE
ENSG00000240583	0.428846	3.60615	3.41526	0.000679165	0.0666883	AQP1	UP
ENSG00000168938	0.144841	2.04691	3.41053	0.000690843	0.0668003	PPIC	UP
ENSG00000148357	-0.339114	-0.453482	-3.40976	0.000692763	0.0668003	HMCN2	DOWN
ENSG00000198185	-0.163216	2.52728	-3.4071	0.000699411	0.0670276	ZNF334	DOWN
ENSG00000145882	-0.231158	2.79864	-3.40433	0.000706411	0.0670956	PCYOX1L	DOWN
ENSG00000134317	-0.136268	1.20906	-3.40343	0.000708711	0.0670956	GRHL1	NONE
ENSG00000164465	-0.111114	2.60157	-3.40048	0.000716248	0.06713	DCBLD1	NONE
ENSG00000053702	0.173091	3.32595	3.39496	0.000730561	0.06713	NRIP2	UP
ENSG00000112245	-0.109944	4.14566	-3.39944	0.00071892	0.06713	PTP4A1	NONE
ENSG00000133315	0.109203	3.74182	3.39683	0.00072569	0.06713	MACROD1	NONE
ENSG00000142449	-0.407212	-0.316783	-3.39548	0.000729207	0.06713	FBN3	DOWN
ENSG00000158156	0.119371	2.50926	3.38829	0.000748237	0.067981	XKR8	NONE
ENSG00000187260	-0.204819	1.60599	-3.38749	0.000750379	0.067981	WDR86	DOWN
ENSG00000162433	0.153481	3.98418	3.38656	0.000752879	0.067981	AK4	UP
ENSG00000132832	-0.200587	2.65959	-3.3812	0.000767443	0.0683304	LINC01260	DOWN
ENSG00000241213	0.177385	3.02152	3.3834	0.000761431	0.0683304		UP
ENSG00000182230	-0.155662	4.03223	-3.38032	0.000769871	0.0683304	FAM153B	DOWN
ENSG00000174705	0.166612	2.83128	3.37532	0.000783729	0.0691674	SH3PXD2B	UP
ENSG00000005889	0.0703238	2.89359	3.36766	0.000805412	0.0695241	ZFX	NONE
ENSG00000181690	-0.129712	1.36734	-3.36987	0.000799097	0.0695241	PLAG1	NONE
ENSG00000178104	0.153307	4.16	3.36804	0.000804338	0.0695241	PDE4DIP	UP
ENSG00000116237	0.0871883	3.96153	3.3676	0.000805574	0.0695241	ICMT	NONE
ENSG00000117280	0.155147	3.63473	3.36232	0.000820855	0.0704537	RAB29	UP
ENSG00000160360	0.0736458	3.73751	3.36007	0.000827459	0.0706324	GPSM1	NONE
ENSG00000186376	-0.0871448	2.0911	-3.35778	0.000834218	0.0708224	ZNF75D	NONE
ENSG00000145020	-0.118944	2.80001	-3.35474	0.000843268	0.0710144	AMT	NONE
ENSG00000132953	-0.0736898	2.47385	-3.34702	0.000866658	0.0710144	XPO4	NONE
ENSG00000145832	0.264415	2.53632	3.34689	0.000867068	0.0710144	SLC25A48	UP
ENSG00000021300	0.152074	6.21011	3.34815	0.000863216	0.0710144	PLEKHB1	UP
ENSG00000167011	-0.3385	0.746107	-3.34404	0.000875865	0.0710144	NAT16	DOWN
ENSG00000141905	0.107754	4.98474	3.34516	0.000872399	0.0710144	NFIC	NONE
ENSG00000102547	0.138517	4.37535	3.34679	0.000867381	0.0710144	CAB39L	UP
ENSG00000168077	0.231365	4.68563	3.3449	0.000873203	0.0710144	SCARA3	UP
ENSG00000094916	0.0581986	4.25888	3.34355	0.000877394	0.0710144	CBX5	NONE
ENSG00000179029	-0.104335	2.56481	-3.33267	0.000911773	0.0717521	TMEM107	NONE
ENSG00000149328	-0.13942	2.58365	-3.33153	0.00091546	0.0717521	GLB1L2	DOWN
ENSG00000250903	-0.115406	1.05833	-3.33641	0.000899816	0.0717521	GMDS-AS1	NONE
ENSG00000140416	-0.0873138	3.21936	-3.33567	0.000902173	0.0717521	TPM1	NONE
ENSG00000160602	-0.191394	0.999813	-3.33054	0.000918662	0.0717521	NEK8	DOWN
ENSG00000092820	0.198453	5.58752	3.33172	0.000914855	0.0717521	EZR	UP
ENSG00000161835	-0.159723	4.23403	-3.33329	0.000909793	0.0717521	GRASP	DOWN
ENSG00000183876	0.258612	1.44998	3.32796	0.000927049	0.0720469	ARSI	UP
ENSG00000142039	0.0696028	3.20707	3.31622	0.000966171	0.0736814	CCDC97	NONE
ENSG00000100014	0.0883339	3.58093	3.31599	0.000966948	0.0736814	SPECC1L	NONE
ENSG00000112294	-0.0945756	4.55406	-3.31614	0.000966449	0.0736814	ALDH5A1	NONE
ENSG00000215039	-0.090196	3.84224	-3.31603	0.0009668	0.0736814	CD27-AS1	NONE
ENSG00000160072	-0.114684	3.22078	-3.31205	0.00098044	0.0743468	ATAD3B	NONE
ENSG00000064270	-0.138553	1.36028	-3.30589	0.00100184	0.0756029	ATP2C2	DOWN
ENSG00000178796	-0.199327	1.63962	-3.29506	0.00104056	0.0776915	RIIAD1	DOWN
ENSG00000223802	0.14431	4.19629	3.29561	0.00103857	0.0776915	CERS1	UP
ENSG00000143376	0.0634678	4.44856	3.294	0.00104444	0.0776915	SNX27	NONE
ENSG00000048052	-0.119655	2.48822	-3.29027	0.00105811	0.0779757	HDAC9	NONE
ENSG00000215452	0.194186	1.46001	3.28889	0.00106324	0.0779757	ZNF663P	UP
ENSG00000197226	0.082385	4.24961	3.29022	0.00105832	0.0779757	TBC1D9B	NONE
ENSG00000238197	-0.143151	1.96885	-3.28362	0.00108297	0.078713	PAXBP1-AS1	DOWN
ENSG00000128609	-0.0967032	4.62231	-3.28351	0.00108337	0.078713	NDUFA5	NONE
ENSG00000180423	0.117889	2.18032	3.27164	0.00112908	0.0799942	HARBI1	NONE
ENSG00000173588	-0.105131	2.20056	-3.2715	0.00112964	0.0799942	CEP83	NONE
ENSG00000244128	0.161916	2.51671	3.27459	0.00111754	0.0799942	LINC01322	UP
ENSG00000149289	0.116366	2.38503	3.26878	0.00114036	0.0799942	ZC3H12C	NONE
ENSG00000109832	-0.12528	2.99108	-3.27312	0.00112329	0.0799942	DDX25	NONE
ENSG00000269918	0.142622	2.85609	3.26593	0.0011517	0.0799942		UP
ENSG00000114270	-0.109111	2.86665	-3.26413	0.00115891	0.0799942	COL7A1	NONE
ENSG00000077232	-0.0901525	3.24914	-3.26676	0.00114836	0.0799942	DNAJC10	NONE
ENSG00000100600	-0.0998084	3.83704	-3.27595	0.00111227	0.0799942	LGMN	NONE
ENSG00000108946	-0.0748271	5.25001	-3.26602	0.00115133	0.0799942	PRKAR1A	NONE
ENSG00000103342	0.0496618	4.13374	3.2656	0.00115301	0.0799942	GSPT1	NONE
ENSG00000123739	0.0596589	3.89389	3.26325	0.00116245	0.0799942	PLA2G12A	NONE
ENSG00000273888	-0.17751	1.41659	-3.25766	0.00118517	0.0805039	FRMD6-AS1	DOWN
ENSG00000028203	-0.0939879	3.59736	-3.25825	0.00118276	0.0805039	VEZT	NONE
ENSG00000182902	0.188658	4.79393	3.25763	0.00118532	0.0805039	SLC25A18	UP
ENSG00000064961	0.129048	2.93784	3.25212	0.00120812	0.0809958	HMG20B	NONE
ENSG00000183688	0.189013	3.19969	3.25431	0.001199	0.0809958	RFLNB	UP
ENSG00000065150	-0.0594844	4.38448	-3.25332	0.00120312	0.0809958	IPO5	NONE
ENSG00000138336	-0.18223	0.482153	-3.25016	0.00121635	0.0811992	TET1	DOWN
ENSG00000169862	0.0641988	5.64436	3.24875	0.00122229	0.0812485	CTNND2	NONE
ENSG00000104324	0.163975	3.47056	3.24673	0.00123086	0.0814716	CPQ	UP
ENSG00000146574	-0.137119	2.14195	-3.24399	0.00124255	0.0818982	CCZ1B	NONE
ENSG00000174748	-0.0577109	6.02448	-3.24148	0.00125335	0.0819187	RPL15	NONE
ENSG00000142409	0.0867388	3.55421	3.24198	0.00125119	0.0819187	ZNF787	NONE
ENSG00000160055	-0.0914862	2.2433	-3.23772	0.00126969	0.0819678	TMEM234	NONE
ENSG00000063438	-0.225267	1.18564	-3.23769	0.00126984	0.0819678	AHRR	DOWN
ENSG00000130414	-0.0694507	4.40053	-3.23773	0.00126967	0.0819678	NDUFA10	NONE
ENSG00000144057	-0.156118	2.39644	-3.23327	0.00128929	0.082541	ST6GAL2	DOWN
ENSG00000197322	-0.320884	1.07406	-3.23329	0.0012892	0.082541	C17orf102	DOWN
ENSG00000131650	-0.199471	1.82669	-3.22419	0.0013302	0.0841256	KREMEN2	DOWN
ENSG00000184445	-0.102906	1.37074	-3.22572	0.0013232	0.0841256	KNTC1	NONE
ENSG00000125534	-0.155935	5.34645	-3.22507	0.00132619	0.0841256	PPDPF	DOWN
ENSG00000116678	-0.143877	1.76052	-3.2219	0.00134069	0.0841866	LEPR	DOWN
ENSG00000112851	0.172932	4.56141	3.22163	0.00134194	0.0841866	ERBIN	UP
ENSG00000128833	-0.150278	2.02534	-3.22016	0.0013487	0.0842724	MYO5C	DOWN
ENSG00000165633	0.0979733	2.82768	3.21686	0.00136408	0.0848937	VSTM4	NONE
ENSG00000188290	-0.18753	3.59608	-3.2154	0.00137091	0.0849798	HES4	DOWN
ENSG00000268460	-0.148515	1.46103	-3.206	0.00141572	0.0859014		DOWN
ENSG00000070731	0.1861	0.95467	3.20502	0.00142044	0.0859014	ST6GALNAC2	UP
ENSG00000186153	0.103861	3.15675	3.20424	0.00142427	0.0859014	WWOX	NONE
ENSG00000256235	0.190083	3.40454	3.20452	0.00142287	0.0859014	SMIM3	UP
ENSG00000115194	-0.193402	3.90861	-3.20673	0.0014122	0.0859014	SLC30A3	DOWN
ENSG00000136720	0.0895388	4.92722	3.20847	0.00140383	0.0859014	HS6ST1	NONE
ENSG00000113269	0.0781253	4.12389	3.20934	0.00139963	0.0859014	RNF130	NONE
ENSG00000203485	-0.0867578	4.04204	-3.20174	0.00143644	0.0863026	INF2	NONE
ENSG00000276462	-0.336668	2.73992	-3.19996	0.00144519	0.0864955		DOWN
ENSG00000109927	-0.141936	1.40322	-3.19725	0.00145863	0.0869663	TECTA	DOWN
ENSG00000118007	0.0872213	2.35966	3.19469	0.0014714	0.0873947	STAG1	NONE
ENSG00000175787	-0.0991388	2.52936	-3.19142	0.00148791	0.0877079	ZNF169	NONE
ENSG00000197892	0.137717	3.10179	3.19238	0.00148302	0.0877079	KIF13B	UP
ENSG00000205959	-0.248688	2.25478	-3.18974	0.00149644	0.0878795		DOWN
ENSG00000105137	0.161434	2.16767	3.17351	0.00158123	0.0879992	SYDE1	UP
ENSG00000148824	0.128119	1.64848	3.17207	0.00158894	0.0879992	MTG1	NONE
ENSG00000198624	0.144737	3.10767	3.18691	0.00151089	0.0879992	CCDC69	UP
ENSG00000083097	-0.118654	3.13543	-3.17792	0.00155773	0.0879992	DOPEY1	NONE
ENSG00000218891	0.0690371	3.13877	3.18148	0.00153905	0.0879992	ZNF579	NONE
ENSG00000085382	-0.102444	3.16542	-3.17843	0.00155504	0.0879992	HACE1	NONE
ENSG00000180008	0.0995106	2.90859	3.1727	0.00158555	0.0879992	SOCS4	NONE
ENSG00000125772	-0.221981	3.44084	-3.18137	0.00153964	0.0879992	GPCPD1	DOWN
ENSG00000134817	0.494836	3.35668	3.17223	0.00158808	0.0879992	APLNR	UP
ENSG00000184481	0.166286	4.69555	3.17886	0.00155281	0.0879992	FOXO4	UP
ENSG00000134759	-0.0539197	3.84808	-3.18016	0.00154593	0.0879992	ELP2	NONE
ENSG00000177453	0.079915	3.50656	3.17372	0.00158008	0.0879992	NIM1K	NONE
ENSG00000182103	0.177553	3.98569	3.17851	0.00155465	0.0879992	FAM181B	UP
ENSG00000148411	0.169085	4.85727	3.17595	0.0015682	0.0879992	NACC2	UP
ENSG00000130758	0.104182	5.39425	3.17109	0.00159425	0.0879992	MAP3K10	NONE
ENSG00000134294	0.211476	4.68309	3.17558	0.00157014	0.0879992	SLC38A2	UP
ENSG00000134324	0.107463	4.1703	3.17116	0.00159386	0.0879992	LPIN1	NONE
ENSG00000155980	0.212399	7.9213	3.16746	0.00161394	0.0884607	KIF5A	UP
ENSG00000141429	0.0517597	3.41161	3.16811	0.0016104	0.0884607	GALNT1	NONE
ENSG00000138193	0.116143	2.51744	3.1637	0.0016346	0.0885185	PLCE1	NONE
ENSG00000120885	0.118344	8.55011	3.15943	0.00165837	0.0885185	CLU	NONE
ENSG00000161888	-0.168638	1.02197	-3.16124	0.00164822	0.0885185	SPC24	DOWN
ENSG00000174460	-0.244236	3.08931	-3.16041	0.00165285	0.0885185	ZCCHC12	DOWN
ENSG00000206573	-0.10528	3.29666	-3.16517	0.00162647	0.0885185	THUMPD3-AS1	NONE
ENSG00000281649	-0.0667797	3.4481	-3.15976	0.00165653	0.0885185	EBLN3P	NONE
ENSG00000104231	-0.0879774	3.44617	-3.15807	0.00166599	0.0885185	ZFAND1	NONE
ENSG00000120251	-0.0671294	5.23707	-3.15919	0.00165967	0.0885185	GRIA2	NONE
ENSG00000101361	-0.0730817	4.19968	-3.15903	0.00166059	0.0885185	NOP56	NONE
ENSG00000100604	0.190241	6.22256	3.15391	0.00168952	0.0894643	CHGA	UP
ENSG00000235501	0.137346	3.58306	3.15006	0.00171156	0.0897191		NONE
ENSG00000146535	0.16641	4.71135	3.15029	0.00171023	0.0897191	GNA12	UP
ENSG00000248367	-0.119777	3.86625	-3.15089	0.00170683	0.0897191		NONE
ENSG00000213563	0.082035	3.05216	3.14868	0.00171958	0.089838	C8orf82	NONE
ENSG00000111358	-0.0858937	3.45543	-3.14703	0.00172912	0.0900354	GTF2H3	NONE
ENSG00000134769	0.193048	5.49032	3.14413	0.00174606	0.0906152	DTNA	UP
ENSG00000279267	0.243058	2.6714	3.14206	0.00175829	0.0909478		UP
ENSG00000184307	-0.162469	2.56782	-3.14086	0.00176538	0.0910133	ZDHHC23	DOWN
ENSG00000107263	0.0743345	4.50736	3.13945	0.00177375	0.0911441	RAPGEF1	NONE
ENSG00000254561	-0.325783	1.30699	-3.13807	0.00178202	0.0912688		DOWN
ENSG00000164850	0.218546	3.21201	3.13629	0.00179269	0.0915153	GPER1	UP
ENSG00000160305	-0.0687241	3.48605	-3.13507	0.00180002	0.0915897	DIP2A	NONE
ENSG00000183090	-0.41536	0.473237	-3.13328	0.00181086	0.0918425	FREM3	DOWN
ENSG00000135821	0.294561	7.54371	3.1297	0.00183273	0.0922538	GLUL	UP
ENSG00000169592	-0.0966837	2.93092	-3.1281	0.0018426	0.0922538	INO80E	NONE
ENSG00000135679	0.0756797	3.48012	3.1285	0.00184009	0.0922538	MDM2	NONE
ENSG00000113384	0.0818973	4.46526	3.12862	0.00183934	0.0922538	GOLPH3	NONE
ENSG00000185532	0.135548	2.09914	3.12674	0.00185101	0.0923788	PRKG1	NONE
ENSG00000249715	-0.117683	0.912546	-3.12374	0.00186968	0.0924247	FER1L5	NONE
ENSG00000169857	0.109872	3.05689	3.12527	0.00186009	0.0924247	AVEN	NONE
ENSG00000196123	-0.086859	4.08295	-3.12423	0.00186659	0.0924247	KIAA0895L	NONE
ENSG00000164037	0.123776	1.77691	3.12054	0.00188974	0.0929309	SLC9B1	NONE
ENSG00000172613	-0.110566	2.83385	-3.12022	0.00189181	0.0929309	RAD9A	NONE
ENSG00000179593	0.355254	1.16742	3.11819	0.00190468	0.0929491	ALOX15B	UP
ENSG00000161960	-0.153212	1.04285	-3.11602	0.00191851	0.0929491	EIF4A1	DOWN
ENSG00000263002	0.0874581	2.5111	3.11416	0.00193047	0.0929491	ZNF234	NONE
ENSG00000123136	0.0853248	3.40633	3.11391	0.00193206	0.0929491	DDX39A	NONE
ENSG00000186834	0.123687	4.68384	3.11844	0.00190304	0.0929491	HEXIM1	NONE
ENSG00000136636	0.0960737	4.1912	3.11703	0.00191205	0.0929491	KCTD3	NONE
ENSG00000165006	0.070235	4.89023	3.11364	0.00193384	0.0929491	UBAP1	NONE
ENSG00000166473	-0.242538	0.820046	-3.11168	0.00194646	0.0929838	PKD1L2	DOWN
ENSG00000142949	-0.072902	4.29372	-3.11257	0.00194069	0.0929838	PTPRF	NONE
ENSG00000176697	-0.288395	1.00233	-3.10873	0.0019657	0.0936167	BDNF	DOWN
ENSG00000182841	-0.117254	2.5175	-3.107	0.0019771	0.0938733	RRP7BP	NONE
ENSG00000103710	0.243546	2.53038	3.10526	0.00198854	0.0939864	RASL12	UP
ENSG00000184924	0.0892654	2.73741	3.10481	0.00199152	0.0939864	PTRHD1	NONE
ENSG00000100227	0.104155	4.52776	3.10302	0.00200345	0.0942649	POLDIP3	NONE
ENSG00000189007	-0.131706	1.61611	-3.09498	0.00205769	0.0944724	ADAT2	NONE
ENSG00000166535	0.188419	2.2269	3.09649	0.0020474	0.0944724	A2ML1	UP
ENSG00000258768	-0.178248	1.38464	-3.09461	0.00206022	0.0944724		DOWN
ENSG00000150281	0.163537	2.32125	3.09527	0.00205569	0.0944724	CTF1	UP
ENSG00000256525	-0.0788089	2.58938	-3.09522	0.00205605	0.0944724	POLG2	NONE
ENSG00000064102	0.0826911	3.16271	3.09431	0.00206229	0.0944724	ASUN	NONE
ENSG00000148660	0.0722152	5.55631	3.09784	0.00203826	0.0944724	CAMK2G	NONE
ENSG00000129636	-0.092998	3.89584	-3.10035	0.00202131	0.0944724	ITFG1	NONE
ENSG00000084710	-0.0852485	4.31432	-3.09978	0.00202516	0.0944724	EFR3B	NONE
ENSG00000186188	-0.196975	1.73816	-3.08657	0.00211587	0.0960815	FFAR4	DOWN
ENSG00000162601	-0.0847762	3.28434	-3.08831	0.00210371	0.0960815	MYSM1	NONE
ENSG00000170074	-0.199484	3.286	-3.08726	0.00211102	0.0960815	FAM153A	DOWN
ENSG00000279026	0.141715	2.82161	3.08405	0.00213361	0.0966062		UP
ENSG00000118495	-0.144987	1.7119	-3.07729	0.0021818	0.0980001	PLAGL1	DOWN
ENSG00000101574	0.0893079	2.15415	3.0771	0.00218322	0.0980001	METTL4	NONE
ENSG00000096060	0.250931	3.6684	3.07814	0.00217572	0.0980001	FKBP5	UP
ENSG00000071051	0.0882753	4.42323	3.07615	0.00219007	0.0980259	NCK2	NONE
ENSG00000231768	0.257371	1.98427	3.07518	0.00219709	0.0980591	LINC01354	UP
ENSG00000280832	-0.117639	1.43536	-3.07422	0.00220403	0.0980887	ST3GAL4-AS1	NONE
ENSG00000106771	0.0819467	4.65641	3.07197	0.00222049	0.0985404	TMEM245	NONE
ENSG00000131620	-0.241025	0.36347	-3.06895	0.00224267	0.0989624	ANO1	DOWN
ENSG00000165175	0.17371	4.83486	3.06965	0.00223754	0.0989624	MID1IP1	UP
ENSG00000118655	0.101303	1.86661	3.0673	0.00225494	0.0989968	DCLRE1B	NONE
ENSG00000158683	-0.193427	0.373427	-3.06575	0.00226646	0.0989968	PKD1L1	DOWN
ENSG00000072501	0.0730672	3.42899	3.06544	0.0022688	0.0989968	SMC1A	NONE
ENSG00000179632	0.0746359	4.6269	3.06631	0.00226227	0.0989968	MAF1	NONE
ENSG00000151445	-0.0614873	3.458	-3.06435	0.00227692	0.0990744	VIPAS39	NONE
ENSG00000173926	0.199492	1.68494	3.06343	0.00228381	0.0990983	MARCH3	UP
ENSG00000166831	0.175407	2.20827	3.06126	0.00230021	0.0995334	RBPMS2	UP
ENSG00000198816	0.117832	4.94999	3.05895	0.00231778	0.100017	ZNF358	NONE
ENSG00000111087	0.249039	1.3871	3.0516	0.00237438	0.101026	GLI1	NONE
ENSG00000196154	0.375964	1.88363	3.05006	0.00238642	0.101026	S100A4	NONE
ENSG00000130294	0.0634386	6.25305	3.05052	0.00238282	0.101026	KIF1A	NONE
ENSG00000157833	0.249364	3.39703	3.05089	0.00237992	0.101026	GAREM2	NONE
ENSG00000051009	-0.102901	3.53011	-3.0512	0.00237749	0.101026	FAM160A2	NONE
ENSG00000176046	0.29102	3.54661	3.05058	0.00238235	0.101026	NUPR1	NONE
ENSG00000168591	-0.0565461	4.04256	-3.05006	0.00238643	0.101026	TMUB2	NONE
ENSG00000204130	-0.0644963	3.69674	-3.04877	0.00239649	0.101177	RUFY2	NONE
ENSG00000143537	-0.0909353	3.68658	-3.0458	0.00241999	0.101894	ADAM15	NONE
ENSG00000120963	-0.0692807	4.07226	-3.04489	0.00242716	0.101921	ZNF706	NONE
ENSG00000148482	0.261717	3.99128	3.04365	0.00243705	0.102062	SLC39A12	NONE
ENSG00000101577	0.0763592	4.04394	3.0401	0.00246549	0.102977	LPIN2	NONE
ENSG00000198938	-0.177136	10.4599	-3.03429	0.00251278	0.103036	MT-CO3	NONE
ENSG00000105792	-0.105593	1.82319	-3.03246	0.0025278	0.103036	CFAP69	NONE
ENSG00000138080	0.143081	2.53428	3.0331	0.00252259	0.103036	EMILIN1	NONE
ENSG00000039139	-0.274415	0.165811	-3.03844	0.00247895	0.103036	DNAH5	NONE
ENSG00000260924	-0.122334	1.36104	-3.02241	0.00261201	0.103036	LINC01311	NONE
ENSG00000187595	-0.182089	0.716655	-3.02838	0.00256167	0.103036	ZNF385C	NONE
ENSG00000228330	0.172046	2.418	3.02575	0.00258373	0.103036		NONE
ENSG00000183117	-0.104124	2.87211	-3.03003	0.00254797	0.103036	CSMD1	NONE
ENSG00000066382	-0.0876353	2.81181	-3.02989	0.0025491	0.103036	MPPED2	NONE
ENSG00000255916	-0.255064	3.27757	-3.03492	0.00250765	0.103036		NONE
ENSG00000108641	-0.127341	3.03788	-3.02989	0.0025491	0.103036	B9D1	NONE
ENSG00000170919	-0.0798359	2.94462	-3.02637	0.00257855	0.103036	TPT1-AS1	NONE
ENSG00000137413	0.0766127	3.03386	3.02547	0.00258609	0.103036	TAF8	NONE
ENSG00000168016	-0.156246	3.55209	-3.02631	0.00257904	0.103036	TRANK1	NONE
ENSG00000166479	-0.059791	3.6329	-3.03147	0.00253605	0.103036	TMX3	NONE
ENSG00000166912	0.136716	3.6639	3.03274	0.00252551	0.103036	MTMR10	NONE
ENSG00000067113	0.13949	4.0031	3.03172	0.00253395	0.103036	PLPP1	NONE
ENSG00000114698	0.229162	4.05688	3.03043	0.00254466	0.103036	PLSCR4	NONE
ENSG00000138650	0.0646229	4.19654	3.02828	0.00256251	0.103036	PCDH10	NONE
ENSG00000248593	0.0954354	3.57899	3.02257	0.00261063	0.103036	DSTNP2	NONE
ENSG00000145780	0.0934082	3.76743	3.02267	0.00260978	0.103036	FEM1C	NONE
ENSG00000234741	-0.0723748	4.17763	-3.02286	0.00260821	0.103036	GAS5	NONE
ENSG00000270067	0.142217	2.7259	3.01987	0.00263368	0.103629		NONE
ENSG00000166169	-0.0757133	2.91568	-3.01816	0.00264835	0.103944	POLL	NONE
ENSG00000111218	-0.184188	3.06836	-3.01223	0.00269993	0.105703	PRMT8	NONE
ENSG00000163728	-0.0979443	3.80046	-3.00905	0.00272786	0.10653	TTC14	NONE
ENSG00000111961	0.155944	4.24824	3.00779	0.00273904	0.1067	SASH1	NONE
ENSG00000204623	-0.0942675	1.61434	-3.00653	0.00275025	0.106745	ZNRD1ASP	NONE
ENSG00000176401	-0.132469	3.28444	-3.00613	0.00275387	0.106745	EID2B	NONE
ENSG00000231982	-0.219411	2.32506	-3.00524	0.00276177	0.106779		NONE
ENSG00000137269	0.138338	2.6036	3.0045	0.00276841	0.106779	LRRC1	NONE
ENSG00000121671	-0.106812	4.37397	-3.00332	0.00277899	0.106922	CRY2	NONE
ENSG00000072182	-0.117332	2.48804	-3.001	0.00279999	0.107081	ASIC4	NONE
ENSG00000072609	-0.0622608	2.74852	-3.00059	0.00280368	0.107081	CHFR	NONE
ENSG00000079134	-0.0691106	3.3543	-3.00135	0.00279684	0.107081	THOC1	NONE
ENSG00000109184	-0.0533145	3.78136	-2.99895	0.00281856	0.107387	DCUN1D4	NONE
ENSG00000135736	0.234564	1.36901	2.99297	0.00287357	0.109022	CCDC102A	NONE
ENSG00000096384	-0.129348	8.03329	-2.99277	0.00287542	0.109022	HSP90AB1	NONE
ENSG00000189275	-0.29936	2.05427	-2.98934	0.00290741	0.109463	LINC01164	NONE
ENSG00000228058	0.377224	2.4432	2.98927	0.00290808	0.109463		NONE
ENSG00000101109	0.0641814	3.58593	2.98954	0.00290562	0.109463	STK4	NONE
ENSG00000140939	-0.0959427	3.67691	-2.98817	0.00291841	0.109588	NOL3	NONE
ENSG00000119723	-0.103334	1.426	-2.98435	0.00295456	0.109819	COQ6	NONE
ENSG00000181982	0.0668987	3.1405	2.98627	0.00293641	0.109819	CCDC149	NONE
ENSG00000129071	-0.0596633	3.61628	-2.98381	0.00295973	0.109819	MBD4	NONE
ENSG00000198740	0.123916	3.60688	2.98418	0.00295621	0.109819	ZNF652	NONE
ENSG00000107362	0.098865	4.04512	2.98501	0.00294832	0.109819	ABHD17B	NONE
ENSG00000196415	-0.282636	1.44176	-2.98298	0.00296766	0.109853	PRTN3	NONE
ENSG00000279198	-0.132615	0.862472	-2.97768	0.00301874	0.110177		NONE
ENSG00000203668	-0.190114	2.49895	-2.97885	0.00300733	0.110177	CHML	NONE
ENSG00000105696	-0.0933024	6.32271	-2.97972	0.00299896	0.110177	TMEM59L	NONE
ENSG00000095002	-0.0885379	3.40913	-2.97797	0.00301589	0.110177	MSH2	NONE
ENSG00000102030	-0.0865176	3.88333	-2.98065	0.00299001	0.110177	NAA10	NONE
ENSG00000130822	-0.109331	4.43133	-2.9786	0.00300976	0.110177	PNCK	NONE
ENSG00000198547	-0.186084	1.94724	-2.96586	0.00313549	0.110449	C20orf203	NONE
ENSG00000271122	-0.0888498	2.36267	-2.96916	0.00310249	0.110449		NONE
ENSG00000273729	-0.103532	2.19793	-2.965	0.0031441	0.110449		NONE
ENSG00000183621	0.0905872	2.65116	2.97113	0.00308289	0.110449	ZNF438	NONE
ENSG00000010318	-0.138495	2.51166	-2.96345	0.00315976	0.110449	PHF7	NONE
ENSG00000196739	0.190022	2.44817	2.96385	0.00315575	0.110449	COL27A1	NONE
ENSG00000249087	-0.11436	3.03368	-2.96685	0.00312553	0.110449	ZNF436-AS1	NONE
ENSG00000058866	0.110522	3.17008	2.96764	0.00311759	0.110449	DGKG	NONE
ENSG00000105355	0.177598	3.03497	2.96337	0.00316052	0.110449	PLIN3	NONE
ENSG00000144935	-0.0883363	3.33533	-2.96652	0.00312883	0.110449	TRPC1	NONE
ENSG00000137312	0.0546675	6.00331	2.96428	0.0031514	0.110449	FLOT1	NONE
ENSG00000180357	0.0696687	3.58901	2.9741	0.00305366	0.110449	ZNF609	NONE
ENSG00000269958	0.139545	4.14145	2.97399	0.00305467	0.110449		NONE
ENSG00000163069	0.0632183	4.39387	2.97358	0.00305875	0.110449	SGCB	NONE
ENSG00000171552	0.0701753	4.83781	2.97043	0.0030898	0.110449	BCL2L1	NONE
ENSG00000113558	-0.0624387	4.81452	-2.97106	0.00308359	0.110449	SKP1	NONE
ENSG00000005379	-0.100721	4.28019	-2.97208	0.00307351	0.110449	TSPOAP1	NONE
ENSG00000084090	0.0663996	5.26041	2.96395	0.00315471	0.110449	STARD7	NONE
ENSG00000102038	0.0666039	4.22111	2.96363	0.00315794	0.110449	SMARCA1	NONE
ENSG00000223396	0.151866	2.00733	2.95823	0.00321303	0.110897		NONE
ENSG00000130940	-0.252009	0.00916272	-2.95726	0.003223	0.110897	CASZ1	NONE
ENSG00000145358	0.277314	2.64286	2.96034	0.00319137	0.110897	DDIT4L	NONE
ENSG00000131435	0.214128	2.92723	2.95949	0.0032001	0.110897	PDLIM4	NONE
ENSG00000003989	0.257512	3.0133	2.96096	0.00318504	0.110897	SLC7A2	NONE
ENSG00000125733	0.208004	2.86495	2.95633	0.00323256	0.110897	TRIP10	NONE
ENSG00000176946	0.0479949	4.31942	2.95871	0.00320802	0.110897	THAP4	NONE
ENSG00000154945	0.14342	4.60272	2.95695	0.00322614	0.110897	ANKRD40	NONE
ENSG00000160131	-0.0500586	4.12078	-2.95588	0.00323724	0.110897	VMA21	NONE
ENSG00000138092	0.0851297	1.86794	2.9545	0.0032515	0.111131	CENPO	NONE
ENSG00000137968	-0.130892	2.24098	-2.95385	0.0032583	0.111131	SLC44A5	NONE
ENSG00000140368	0.13461	1.3888	2.95159	0.00328184	0.11169	PSTPIP1	NONE
ENSG00000103319	0.106464	3.41084	2.95038	0.0032946	0.11188	EEF2K	NONE
ENSG00000133641	-0.0671734	3.06419	-2.9479	0.0033208	0.112514	C12orf29	NONE
ENSG00000167699	-0.0756948	3.77927	-2.94725	0.00332766	0.112514	GLOD4	NONE
ENSG00000185499	0.262468	0.598762	2.94358	0.00336677	0.113128	MUC1	NONE
ENSG00000137070	-0.0967725	2.86054	-2.94371	0.00336542	0.113128	IL11RA	NONE
ENSG00000109572	0.0459451	4.51729	2.94351	0.00336754	0.113128	CLCN3	NONE
ENSG00000160961	-0.0748297	2.4449	-2.94149	0.00338923	0.113612	ZNF333	NONE
ENSG00000139631	-0.0796634	3.83304	-2.94073	0.00339747	0.113644	CSAD	NONE
ENSG00000164530	0.234254	3.10659	2.93915	0.00341464	0.113833	PI16	NONE
ENSG00000175416	0.0646151	5.80424	2.93886	0.0034177	0.113833	CLTB	NONE
ENSG00000156395	-0.132635	2.74117	-2.93687	0.00343948	0.113886	SORCS3	NONE
ENSG00000138036	-0.132529	3.44821	-2.93671	0.00344116	0.113886	DYNC2LI1	NONE
ENSG00000164978	-0.0979689	4.24314	-2.93736	0.00343412	0.113886	NUDT2	NONE
ENSG00000268471	-0.129749	1.54338	-2.93578	0.00345137	0.113983	MIR4453	NONE
ENSG00000092621	0.16712	4.75455	2.93347	0.00347681	0.114099	PHGDH	NONE
ENSG00000114853	0.0986409	4.61031	2.93351	0.0034764	0.114099	ZBTB47	NONE
ENSG00000138434	0.103562	4.51442	2.93378	0.00347334	0.114099	SSFA2	NONE
ENSG00000110435	-0.0557053	4.02905	-2.9312	0.00350193	0.114683	PDHX	NONE
ENSG00000067057	0.144486	5.15408	2.93	0.00351529	0.114879	PFKP	NONE
ENSG00000224924	0.173928	3.97556	2.92655	0.00355402	0.115903	LINC00320	NONE
ENSG00000235478	-0.158515	1.99749	-2.92552	0.00356567	0.11604		NONE
ENSG00000161249	-0.156313	2.14332	-2.92119	0.00361483	0.116688	DMKN	NONE
ENSG00000121413	-0.0775178	3.52132	-2.92299	0.00359431	0.116688	ZSCAN18	NONE
ENSG00000017797	0.0749799	5.23063	2.92199	0.00360567	0.116688	RALBP1	NONE
ENSG00000223768	-0.174461	3.79774	-2.92058	0.00362181	0.116688	LINC00205	NONE
ENSG00000142599	0.0721344	4.80589	2.92049	0.00362292	0.116688	RERE	NONE
ENSG00000171791	0.108745	2.76822	2.91848	0.00364599	0.117189	BCL2	NONE
ENSG00000175155	-0.0734433	3.31545	-2.91655	0.00366827	0.117422	YPEL2	NONE
ENSG00000111269	0.0800419	4.65501	2.91701	0.00366302	0.117422	CREBL2	NONE
ENSG00000162104	0.066481	3.19778	2.91569	0.00367828	0.117502	ADCY9	NONE
ENSG00000090534	-0.162912	2.1526	-2.91138	0.00372869	0.118869	THPO	NONE
ENSG00000165899	-0.217429	1.21689	-2.91059	0.00373807	0.118925	OTOGL	NONE
ENSG00000198814	-0.0991157	2.18118	-2.90821	0.00376624	0.119291	GK	NONE
ENSG00000197008	-0.10506	2.57988	-2.90809	0.00376759	0.119291	ZNF138	NONE
ENSG00000153822	0.215152	2.72397	2.90768	0.00377246	0.119291	KCNJ16	NONE
ENSG00000145362	0.0466917	5.45787	2.90525	0.00380152	0.119967	ANK2	NONE
ENSG00000249471	-0.0989429	1.73367	-2.90371	0.00382005	0.120066	ZNF324B	NONE
ENSG00000133114	-0.0609181	3.11309	-2.90386	0.00381816	0.120066	GPALPP1	NONE
ENSG00000280334	-0.108679	2.90851	-2.90031	0.0038611	0.120979		NONE
ENSG00000159335	0.113686	6.22352	2.90003	0.00386456	0.120979	PTMS	NONE
ENSG00000091137	-0.128498	2.60312	-2.89731	0.00389771	0.121287	SLC26A4	NONE
ENSG00000112855	-0.0548498	3.57915	-2.89757	0.00389455	0.121287	HARS2	NONE
ENSG00000126803	0.210084	4.69621	2.89825	0.00388618	0.121287	HSPA2	NONE
ENSG00000164684	0.0874501	3.27914	2.89641	0.0039087	0.121387	ZNF704	NONE
ENSG00000109771	-0.0909054	2.71609	-2.89496	0.00392665	0.121703	LRP2BP	NONE
ENSG00000075089	-0.0749015	3.63467	-2.89379	0.00394102	0.121866	ACTR6	NONE
ENSG00000117115	0.166414	4.68672	2.89327	0.00394753	0.121866	PADI2	NONE
ENSG00000157613	-0.150623	1.93633	-2.89049	0.00398215	0.122049	CREB3L1	NONE
ENSG00000105928	-0.0971618	2.65212	-2.89095	0.00397637	0.122049	DFNA5	NONE
ENSG00000164434	0.184686	4.8017	2.89028	0.00398471	0.122049	FABP7	NONE
ENSG00000085998	-0.0533018	4.24224	-2.89174	0.00396653	0.122049	POMGNT1	NONE
ENSG00000168675	-0.0851647	2.94318	-2.88765	0.0040177	0.122819	LDLRAD4	NONE
ENSG00000125850	-0.17669	1.45879	-2.88445	0.0040583	0.123074	OVOL2	NONE
ENSG00000198554	-0.0974506	1.28156	-2.88388	0.00406544	0.123074	WDHD1	NONE
ENSG00000142528	-0.101552	1.88529	-2.88551	0.00404479	0.123074	ZNF473	NONE
ENSG00000140795	-0.261293	0.214075	-2.88392	0.00406497	0.123074	MYLK3	NONE
ENSG00000133657	-0.065366	3.04316	-2.88415	0.00406209	0.123074	ATP13A3	NONE
ENSG00000247982	0.166562	1.4029	2.88139	0.00409731	0.123206	LINC00926	NONE
ENSG00000163803	-0.118456	1.14638	-2.87877	0.00413102	0.123206	PLB1	NONE
ENSG00000236144	-0.124253	1.69694	-2.87788	0.00414253	0.123206	TMEM147-AS1	NONE
ENSG00000224536	0.147401	2.18019	2.87819	0.00413852	0.123206		NONE
ENSG00000236753	0.132659	2.25303	2.88137	0.00409754	0.123206	MKLN1-AS	NONE
ENSG00000214595	-0.0985314	2.68419	-2.88068	0.00410648	0.123206	EML6	NONE
ENSG00000116984	-0.119273	3.10125	-2.87946	0.00412213	0.123206	MTR	NONE
ENSG00000165406	0.100596	3.26056	2.87741	0.00414867	0.123206	MARCH8	NONE
ENSG00000174099	0.103935	3.30581	2.87859	0.00413335	0.123206	MSRB3	NONE
ENSG00000154380	0.0941076	4.10475	2.87893	0.00412903	0.123206	ENAH	NONE
ENSG00000155636	-0.0702907	2.57978	-2.87481	0.00418254	0.123255	RBM45	NONE
ENSG00000182134	-0.0964331	2.79287	-2.87508	0.00417893	0.123255	TDRKH	NONE
ENSG00000111271	-0.0611015	2.83622	-2.87629	0.00416323	0.123255	ACAD10	NONE
ENSG00000122378	0.0727338	5.57905	2.8754	0.00417478	0.123255	FAM213A	NONE
ENSG00000068745	0.0707373	4.2648	2.87426	0.00418976	0.123255	IP6K2	NONE
ENSG00000129467	-0.17069	1.8978	-2.87114	0.00423065	0.123795	ADCY4	NONE
ENSG00000174796	-0.0728403	1.8875	-2.86846	0.00426619	0.123795	THAP6	NONE
ENSG00000197951	0.0644584	2.52351	2.86804	0.00427184	0.123795	ZNF71	NONE
ENSG00000109171	0.0540709	3.12409	2.87178	0.00422231	0.123795	SLAIN2	NONE
ENSG00000067208	0.0517484	3.15164	2.86747	0.00427946	0.123795	EVI5	NONE
ENSG00000157005	-0.41215	3.92186	-2.86976	0.004249	0.123795	SST	NONE
ENSG00000145901	0.0647418	4.01662	2.8706	0.0042378	0.123795	TNIP1	NONE
ENSG00000115762	-0.0715976	4.89484	-2.86892	0.00426013	0.123795	PLEKHB2	NONE
ENSG00000123143	0.0803087	4.59398	2.869	0.00425906	0.123795	PKN1	NONE
ENSG00000148498	0.161464	3.42968	2.86684	0.00428788	0.12381	PARD3	NONE
ENSG00000205542	-0.0970643	8.00594	-2.86385	0.00432803	0.124738	TMSB4X	NONE
ENSG00000099958	-0.248389	1.04429	-2.86311	0.00433792	0.124793	DERL3	NONE
ENSG00000204070	0.0789289	2.75348	2.86217	0.00435072	0.124931	SYS1	NONE
ENSG00000169884	-0.128166	3.63521	-2.86142	0.00436084	0.124992	WNT10B	NONE
ENSG00000267053	-0.137962	1.45262	-2.85953	0.00438652	0.125498		NONE
ENSG00000270558	0.108787	3.08429	2.85744	0.00441512	0.125794		NONE
ENSG00000165801	0.121995	3.10829	2.85738	0.00441605	0.125794	ARHGEF40	NONE
ENSG00000116729	0.182352	4.65255	2.85647	0.00442853	0.125794	WLS	NONE
ENSG00000119900	0.098909	4.2708	2.85643	0.00442907	0.125794	OGFRL1	NONE
ENSG00000171476	-0.122396	4.63102	-2.85423	0.00445945	0.126227	HOPX	NONE
ENSG00000006712	0.0520972	4.5889	2.85357	0.00446857	0.126227	PAF1	NONE
ENSG00000078304	-0.0427167	4.02423	-2.85404	0.00446212	0.126227	PPP2R5C	NONE
ENSG00000011426	0.229386	4.0804	2.8511	0.00450294	0.126968	ANLN	NONE
ENSG00000163520	-0.212808	1.56089	-2.85013	0.00451651	0.127121	FBLN2	NONE
ENSG00000125817	0.0948886	5.0569	2.84926	0.00452877	0.127237	CENPB	NONE
ENSG00000054523	0.0559414	5.33545	2.84567	0.00457947	0.128431	KIF1B	NONE
ENSG00000101546	-0.098677	2.08183	-2.8437	0.00460747	0.128524	RBFA	NONE
ENSG00000178234	-0.0736008	3.60203	-2.8439	0.00460459	0.128524	GALNT11	NONE
ENSG00000132613	0.163406	4.2241	2.84374	0.00460696	0.128524	MTSS1L	NONE
ENSG00000169105	0.112981	1.74747	2.84016	0.00465826	0.128816	CHST14	NONE
ENSG00000206195	0.285195	1.10322	2.83702	0.00470367	0.128816		NONE
ENSG00000114735	-0.0749364	1.84062	-2.83756	0.00469591	0.128816	HEMK1	NONE
ENSG00000145423	0.291105	2.52866	2.83935	0.00466986	0.128816	SFRP2	NONE
ENSG00000164291	0.093093	2.44116	2.83555	0.00472516	0.128816	ARSK	NONE
ENSG00000042062	0.188467	2.35744	2.83618	0.00471599	0.128816	FAM65C	NONE
ENSG00000120594	0.106894	2.9725	2.83895	0.00467575	0.128816	PLXDC2	NONE
ENSG00000133302	-0.103781	3.18757	-2.83698	0.00470429	0.128816	SLF1	NONE
ENSG00000060718	0.114742	3.25169	2.83915	0.00467287	0.128816	COL11A1	NONE
ENSG00000100485	0.0726053	3.39016	2.83712	0.00470225	0.128816	SOS2	NONE
ENSG00000001497	-0.0877161	4.23852	-2.84116	0.00464384	0.128816	LAS1L	NONE
ENSG00000103502	-0.0512584	4.52276	-2.83808	0.00468824	0.128816	CDIPT	NONE
ENSG00000121774	-0.0791255	4.58881	-2.83569	0.00472312	0.128816	KHDRBS1	NONE
ENSG00000233487	-0.164752	2.80863	-2.83476	0.00473672	0.128906	RPSAP69	NONE
ENSG00000103021	-0.118478	2.79537	-2.8328	0.00476545	0.129435	CCDC113	NONE
ENSG00000152990	0.160212	3.52228	2.83231	0.0047727	0.129435	ADGRA3	NONE
ENSG00000099377	0.174081	1.68943	2.83106	0.00479101	0.129675	HSD3B7	NONE
ENSG00000082212	-0.0798264	3.19319	-2.83058	0.00479817	0.129675	ME2	NONE
ENSG00000114790	0.154423	3.9171	2.82923	0.00481817	0.129991	ARHGEF26	NONE
ENSG00000260293	0.12735	1.76953	2.82734	0.0048463	0.130524		NONE
ENSG00000111907	0.181359	4.38098	2.82551	0.00487378	0.131038	TPD52L1	NONE
ENSG00000166478	0.083724	2.68846	2.82241	0.00492051	0.131736	ZNF143	NONE
ENSG00000221829	-0.0777497	2.83518	-2.82247	0.00491957	0.131736	FANCG	NONE
ENSG00000148204	0.172525	3.02601	2.82211	0.00492501	0.131736	CRB2	NONE
ENSG00000138785	0.0804756	2.37808	2.81896	0.00497295	0.131889	INTS12	NONE
ENSG00000166436	-0.104341	2.52468	-2.81988	0.00495897	0.131889	TRIM66	NONE
ENSG00000176105	0.127075	3.24628	2.81998	0.00495741	0.131889	YES1	NONE
ENSG00000117298	0.0989622	4.07986	2.82037	0.0049515	0.131889	ECE1	NONE
ENSG00000264608	0.118609	4.49196	2.81905	0.0049716	0.131889		NONE
ENSG00000111361	-0.0464742	3.99186	-2.81821	0.00498446	0.13197	EIF2B1	NONE
ENSG00000246379	0.111396	1.59791	2.81537	0.00502817	0.132902		NONE
ENSG00000124749	0.148679	2.15469	2.81456	0.00504072	0.133009	COL21A1	NONE
ENSG00000113360	-0.0519983	3.52008	-2.81394	0.00505039	0.133039	DROSHA	NONE
ENSG00000071462	-0.0468476	3.35757	-2.81252	0.00507243	0.133395	WBSCR22	NONE
ENSG00000261586	-0.137711	1.32886	-2.81065	0.00510158	0.133711		NONE
ENSG00000178038	-0.137575	2.86277	-2.81108	0.00509481	0.133711	ALS2CL	NONE
ENSG00000162889	0.139245	3.96328	2.80512	0.00518873	0.135553	MAPKAPK2	NONE
ENSG00000158604	-0.0695307	4.49857	-2.80509	0.00518921	0.135553	TMED4	NONE
ENSG00000080200	0.161632	1.45358	2.80312	0.00522067	0.135802	CRYBG3	NONE
ENSG00000235436	-0.123379	2.26031	-2.80119	0.00525163	0.135802	DPY19L2P4	NONE
ENSG00000070269	-0.0715125	2.10213	-2.79916	0.00528427	0.135802	TMEM260	NONE
ENSG00000135249	-0.116595	2.47875	-2.79989	0.00527251	0.135802	RINT1	NONE
ENSG00000143970	0.0637721	2.59868	2.80117	0.00525183	0.135802	ASXL2	NONE
ENSG00000187867	0.124015	2.73953	2.79427	0.00536382	0.135802	PALM3	NONE
ENSG00000104884	-0.0589366	2.96743	-2.7981	0.00530147	0.135802	ERCC2	NONE
ENSG00000116819	-0.134029	3.0191	-2.79426	0.00536391	0.135802	TFAP2E	NONE
ENSG00000165934	0.0591432	3.02173	2.79555	0.00534291	0.135802	CPSF2	NONE
ENSG00000179943	0.0813418	3.24959	2.79746	0.00531182	0.135802	FIZ1	NONE
ENSG00000158793	-0.0748325	3.33517	-2.79658	0.00532611	0.135802	NIT1	NONE
ENSG00000106636	0.0575964	4.92082	2.80194	0.00523961	0.135802	YKT6	NONE
ENSG00000132485	-0.0516627	4.98073	-2.80232	0.0052335	0.135802	ZRANB2	NONE
ENSG00000187189	-0.0864376	5.43453	-2.7944	0.00536164	0.135802	TSPYL4	NONE
ENSG00000187446	-0.0789284	4.70533	-2.79941	0.00528026	0.135802	CHP1	NONE
ENSG00000050426	-0.0748771	4.13515	-2.80052	0.00526238	0.135802	LETMD1	NONE
ENSG00000123472	-0.0642773	4.86374	-2.79791	0.00530455	0.135802	ATPAF1	NONE
ENSG00000215114	0.0443148	3.88632	2.79676	0.00532317	0.135802	UBXN2B	NONE
ENSG00000171385	0.0837623	4.49715	2.79491	0.00535336	0.135802	KCND3	NONE
ENSG00000182700	0.0622952	5.02817	2.79216	0.00539855	0.136457	IGIP	NONE
ENSG00000179715	-0.166649	1.64	-2.78813	0.00546531	0.137199	PCED1B	NONE
ENSG00000198695	0.0317452	9.21663	2.78303	0.00555086	0.137199	MT-ND6	NONE
ENSG00000131885	-0.252289	2.43989	-2.78783	0.00547019	0.137199	KRT17P1	NONE
ENSG00000152049	0.359216	2.36217	2.78649	0.00549262	0.137199	KCNE4	NONE
ENSG00000246982	-0.134354	2.55258	-2.78445	0.00552684	0.137199		NONE
ENSG00000152661	0.292501	6.59785	2.78701	0.00548394	0.137199	GJA1	NONE
ENSG00000133195	0.148594	2.98668	2.78433	0.00552881	0.137199	SLC39A11	NONE
ENSG00000131043	0.0590889	3.17026	2.78553	0.00550876	0.137199	AAR2	NONE
ENSG00000111676	0.0619157	5.79103	2.78355	0.00554196	0.137199	ATN1	NONE
ENSG00000172301	0.0636692	5.4467	2.78633	0.00549534	0.137199	COPRS	NONE
ENSG00000134717	-0.0503044	3.70816	-2.78841	0.0054606	0.137199	BTF3L4	NONE
ENSG00000176049	0.062927	3.52537	2.78551	0.00550908	0.137199	JAKMIP2	NONE
ENSG00000273487	0.135008	3.6835	2.78333	0.00554565	0.137199		NONE
ENSG00000174243	0.0679206	4.01834	2.78612	0.00549889	0.137199	DDX23	NONE
ENSG00000198408	-0.0630231	5.48479	-2.78151	0.00557651	0.137399	MGEA5	NONE
ENSG00000257698	0.0728304	4.2138	2.78198	0.00556856	0.137399		NONE
ENSG00000135502	-0.166148	1.3022	-2.78095	0.00558598	0.137415	SLC26A10	NONE
ENSG00000184216	0.10095	3.78351	2.7783	0.00563126	0.138094	IRAK1	NONE
ENSG00000100811	0.0581898	4.50251	2.77842	0.00562912	0.138094	YY1	NONE
ENSG00000184164	-0.0806358	3.1504	-2.77754	0.00564431	0.138197	CRELD2	NONE
ENSG00000161298	-0.0760717	2.94436	-2.77684	0.00565624	0.138272	ZNF382	NONE
ENSG00000186298	0.0850828	4.24783	2.77496	0.00568859	0.138846	PPP1CC	NONE
ENSG00000132768	-0.0825165	2.96763	-2.77421	0.00570166	0.138948	DPH2	NONE
ENSG00000166685	-0.10359	3.40738	-2.77251	0.00573101	0.139446	COG1	NONE
ENSG00000148985	-0.0841044	3.22958	-2.7707	0.00576264	0.139997	PGAP2	NONE
ENSG00000149716	-0.0447047	2.60452	-2.76919	0.005789	0.140037	ORAOV1	NONE
ENSG00000074582	-0.0588304	3.13529	-2.76993	0.00577618	0.140037	BCS1L	NONE
ENSG00000055070	0.0920601	3.9316	2.76907	0.00579117	0.140037	SZRD1	NONE
ENSG00000100523	-0.063754	2.89543	-2.76688	0.00582978	0.140753	DDHD1	NONE
ENSG00000183935	-0.174994	1.03833	-2.76491	0.00586461	0.141375	HTR7P1	NONE
ENSG00000174473	-0.153002	1.34625	-2.76432	0.00587508	0.141409	GALNTL6	NONE
ENSG00000197044	-0.153147	2.5665	-2.76364	0.00588721	0.141483	ZNF441	NONE
ENSG00000003400	-0.151971	1.65294	-2.75905	0.00596949	0.141766	CASP10	NONE
ENSG00000257556	-0.14852	2.08797	-2.75912	0.00596822	0.141766		NONE
ENSG00000203791	-0.103799	2.2414	-2.75989	0.00595439	0.141766	METTL10	NONE
ENSG00000101888	0.123783	2.27403	2.76109	0.00593273	0.141766	NXT2	NONE
ENSG00000119636	-0.0735381	2.36179	-2.75843	0.00598065	0.141766	BBOF1	NONE
ENSG00000176422	-0.0799236	2.29902	-2.75854	0.00597867	0.141766	SPRYD4	NONE
ENSG00000179241	0.128442	2.96116	2.76063	0.00594101	0.141766	LDLRAD3	NONE
ENSG00000131876	-0.0957069	3.70707	-2.75926	0.00596579	0.141766	SNRPA1	NONE
ENSG00000101040	0.114664	4.71078	2.76067	0.00594025	0.141766	ZMYND8	NONE
ENSG00000102897	-0.0578122	3.60061	-2.75731	0.00600102	0.142033	LYRM1	NONE
ENSG00000109320	0.0916741	2.93621	2.75582	0.00602802	0.142456	NFKB1	NONE
ENSG00000147883	0.152785	1.59868	2.7544	0.00605386	0.142665	CDKN2B	NONE
ENSG00000107779	0.0928598	2.70443	2.75383	0.00606426	0.142665	BMPR1A	NONE
ENSG00000182253	0.12089	4.19947	2.75426	0.00605644	0.142665	SYNM	NONE
ENSG00000170439	0.205422	2.27422	2.75289	0.00608154	0.142857	METTL7B	NONE
ENSG00000260788	0.303802	2.40979	2.75225	0.00609333	0.142905		NONE
ENSG00000155729	0.0617909	2.76275	2.75178	0.00610189	0.142905	KCTD18	NONE
ENSG00000222019	-0.151993	0.995978	-2.75042	0.00612707	0.143156	URAHP	NONE
ENSG00000111863	-0.260023	1.42214	-2.74938	0.00614626	0.143156	ADTRP	NONE
ENSG00000070778	0.0801124	2.6247	2.75014	0.00613216	0.143156	PTPN21	NONE
ENSG00000108349	0.0940348	4.96231	2.74872	0.00615844	0.143156	CASC3	NONE
ENSG00000164897	0.0628048	4.03379	2.74873	0.00615829	0.143156	TMUB1	NONE
ENSG00000248738	-0.319514	0.776683	-2.74714	0.00618781	0.143412		NONE
ENSG00000132664	-0.0732132	3.55021	-2.74763	0.00617879	0.143412	POLR3F	NONE
ENSG00000188827	-0.0923322	2.38232	-2.74532	0.00622185	0.143987	SLX4	NONE
ENSG00000119599	-0.0907446	2.31175	-2.74321	0.00626151	0.144477	DCAF4	NONE
ENSG00000071655	0.0892285	3.78757	2.74338	0.00625832	0.144477	MBD3	NONE
ENSG00000125450	-0.0674491	3.22339	-2.74249	0.00627516	0.144579	NUP85	NONE
ENSG00000169255	-0.0832711	3.58593	-2.74147	0.0062943	0.144806	B3GALNT1	NONE
ENSG00000279113	-0.167334	3.29342	-2.73898	0.00634157	0.145679		NONE
ENSG00000116117	0.127558	1.93068	2.73746	0.00637069	0.146133	PARD3B	NONE
ENSG00000267665	-0.137732	1.13672	-2.73628	0.00639331	0.146312		NONE
ENSG00000086717	-0.254573	1.53519	-2.73455	0.0064265	0.146312	PPEF1	NONE
ENSG00000215126	-0.165637	1.87622	-2.73399	0.00643731	0.146312	CBWD7	NONE
ENSG00000109576	-0.0857539	3.23634	-2.73326	0.00645153	0.146312	AADAT	NONE
ENSG00000166682	0.228397	3.54439	2.73353	0.00644624	0.146312	TMPRSS5	NONE
ENSG00000123595	0.108087	3.62858	2.73267	0.00646281	0.146312	RAB9A	NONE
ENSG00000170899	-0.084333	4.80644	-2.73533	0.00641153	0.146312	GSTA4	NONE
ENSG00000104805	-0.0527228	5.11963	-2.7329	0.00645847	0.146312	NUCB1	NONE
ENSG00000005339	0.0601014	3.79995	2.73281	0.0064601	0.146312	CREBBP	NONE
ENSG00000183963	0.190145	3.03782	2.72996	0.00651566	0.147295	SMTN	NONE
ENSG00000179477	-0.261802	1.00118	-2.72367	0.00663944	0.14829	ALOX12B	NONE
ENSG00000064300	0.351736	1.08125	2.72361	0.00664064	0.14829	NGFR	NONE
ENSG00000112297	-0.0956104	1.16348	-2.721	0.00669258	0.14829	AIM1	NONE
ENSG00000149554	0.099558	1.32757	2.72198	0.00667304	0.14829	CHEK1	NONE
ENSG00000260942	-0.10174	1.77592	-2.72453	0.0066224	0.14829	CAPN10-AS1	NONE
ENSG00000136010	-0.104702	1.94047	-2.72161	0.00668045	0.14829	ALDH1L2	NONE
ENSG00000273702	-0.122394	2.28698	-2.72128	0.00668709	0.14829		NONE
ENSG00000108771	-0.115855	2.81088	-2.72482	0.00661656	0.14829	DHX58	NONE
ENSG00000227603	0.138902	2.94282	2.72373	0.00663819	0.14829		NONE
ENSG00000196177	-0.104844	3.35833	-2.72201	0.00667256	0.14829	ACADSB	NONE
ENSG00000176101	0.0543348	4.64291	2.72443	0.00662437	0.14829	SSNA1	NONE
ENSG00000156931	-0.0451755	3.67715	-2.72181	0.00667657	0.14829	VPS8	NONE
ENSG00000113108	-0.0840467	3.77752	-2.72101	0.00669239	0.14829	APBB3	NONE
ENSG00000167460	-0.0674844	4.22499	-2.72322	0.00664836	0.14829	TPM4	NONE
ENSG00000163075	-0.107921	2.13842	-2.71711	0.00677088	0.149813	CFAP221	NONE
ENSG00000160051	-0.089759	2.02346	-2.71497	0.00681432	0.150071	IQCC	NONE
ENSG00000244005	-0.062989	3.25607	-2.71464	0.00682099	0.150071	NFS1	NONE
ENSG00000011451	0.0607868	3.64932	2.71494	0.00681483	0.150071	WIZ	NONE
ENSG00000204209	0.0590821	3.84218	2.71598	0.00679372	0.150071	DAXX	NONE
ENSG00000146834	0.0641775	4.0621	2.71404	0.00683313	0.150127	MEPCE	NONE
ENSG00000111181	0.178779	3.67577	2.71257	0.00686315	0.150575	SLC6A12	NONE
ENSG00000037042	-0.0786074	5.3042	-2.71172	0.00688064	0.150747	TUBG2	NONE
ENSG00000176723	-0.110316	1.4266	-2.70708	0.0069763	0.150848	ZNF843	NONE
ENSG00000172954	-0.0773227	1.9519	-2.70738	0.00697015	0.150848	LCLAT1	NONE
ENSG00000164180	-0.0748001	2.06431	-2.70726	0.00697269	0.150848	TMEM161B	NONE
ENSG00000170836	0.0864227	2.50136	2.70635	0.00699149	0.150848	PPM1D	NONE
ENSG00000178922	0.0723998	2.56024	2.70659	0.00698642	0.150848	HYI	NONE
ENSG00000076716	0.167092	2.81861	2.70932	0.00693	0.150848	GPC4	NONE
ENSG00000012061	-0.0394937	3.5916	-2.70877	0.00694125	0.150848	ERCC1	NONE
ENSG00000143409	0.129374	3.64965	2.70903	0.00693586	0.150848	FAM63A	NONE
ENSG00000182175	0.11492	3.71022	2.70824	0.00695233	0.150848	RGMA	NONE
ENSG00000177565	-0.0431163	4.09972	-2.70912	0.00693408	0.150848	TBL1XR1	NONE
ENSG00000141639	0.143983	4.36192	2.70641	0.00699036	0.150848	MAPK4	NONE
ENSG00000196511	-0.0892835	1.57667	-2.70513	0.0070169	0.150963	TPK1	NONE
ENSG00000145041	0.0590986	2.85752	2.70261	0.00706961	0.150963	DCAF1	NONE
ENSG00000172987	0.2184	3.28885	2.70215	0.00707939	0.150963	HPSE2	NONE
ENSG00000105339	-0.0909876	3.60883	-2.70444	0.00703131	0.150963	DENND3	NONE
ENSG00000137486	0.0963672	3.71971	2.70529	0.00701355	0.150963	ARRB1	NONE
ENSG00000099822	0.0833251	5.34299	2.70289	0.00706381	0.150963	HCN2	NONE
ENSG00000138071	-0.0666668	5.34875	-2.70194	0.00708379	0.150963	ACTR2	NONE
ENSG00000100906	0.165143	4.5533	2.70372	0.00704637	0.150963	NFKBIA	NONE
ENSG00000136478	0.0529719	4.03779	2.70336	0.00705392	0.150963	TEX2	NONE
ENSG00000107829	0.0914623	4.92535	2.70116	0.00710015	0.151106	FBXW4	NONE
ENSG00000203666	0.103604	2.52268	2.70056	0.0071128	0.151169	EFCAB2	NONE
ENSG00000140395	-0.0659737	3.27049	-2.69961	0.00713302	0.151392	WDR61	NONE
ENSG00000163053	-0.127681	2.82888	-2.69879	0.00715032	0.151554	SLC16A14	NONE
ENSG00000168884	0.12449	3.26336	2.69647	0.00719976	0.152189	TNIP2	NONE
ENSG00000110851	0.0614345	3.43437	2.69662	0.0071965	0.152189	PRDM4	NONE
ENSG00000246859	-0.168599	1.15894	-2.6934	0.00726552	0.152213	STARD4-AS1	NONE
ENSG00000146700	-0.132513	1.18726	-2.69413	0.00724988	0.152213	SSC4D	NONE
ENSG00000173818	-0.0662167	2.8489	-2.69324	0.0072691	0.152213	ENDOV	NONE
ENSG00000127666	0.0742754	3.12137	2.69488	0.00723388	0.152213	TICAM1	NONE
ENSG00000171109	-0.0765034	3.55271	-2.69494	0.00723251	0.152213	MFN1	NONE
ENSG00000111783	0.190179	3.47709	2.69448	0.00724238	0.152213	RFX4	NONE
ENSG00000173418	-0.0687313	4.34652	-2.69367	0.00725992	0.152213	NAA20	NONE
ENSG00000162627	0.105835	2.95938	2.69144	0.00730786	0.152819	SNX7	NONE
ENSG00000188368	0.141157	1.16541	2.68732	0.00739761	0.152891	PRR19	NONE
ENSG00000163395	-0.444388	0.534105	-2.68656	0.00741435	0.152891	IGFN1	NONE
ENSG00000147394	-0.102211	1.49417	-2.68705	0.00740358	0.152891	ZNF185	NONE
ENSG00000232871	-0.165451	1.31064	-2.68501	0.00744831	0.152891	SEC1P	NONE
ENSG00000233123	-0.258265	2.48902	-2.68623	0.0074216	0.152891	LINC01007	NONE
ENSG00000132906	-0.0645956	3.05294	-2.68789	0.0073851	0.152891	CASP9	NONE
ENSG00000187193	0.288502	3.14021	2.68579	0.00743124	0.152891	MT1X	NONE
ENSG00000176476	0.0761645	3.22237	2.68773	0.00738877	0.152891	SGF29	NONE
ENSG00000016864	-0.0497866	3.64244	-2.69073	0.00732325	0.152891	GLT8D1	NONE
ENSG00000016391	0.151465	3.51277	2.68541	0.00743958	0.152891	CHDH	NONE
ENSG00000117174	0.073693	3.76333	2.68667	0.00741186	0.152891	ZNHIT6	NONE
ENSG00000184640	0.0752194	4.18581	2.6874	0.0073959	0.152891	SEPT9	NONE
ENSG00000102974	0.0602978	4.01432	2.68731	0.0073978	0.152891	CTCF	NONE
ENSG00000114125	0.0523025	4.26496	2.68664	0.00741256	0.152891	RNF7	NONE
ENSG00000197956	0.10258	5.75255	2.68322	0.00748793	0.153503	S100A6	NONE
ENSG00000084734	-0.153184	1.33481	-2.68256	0.00750258	0.153601	GCKR	NONE
ENSG00000197124	-0.10216	2.11328	-2.67845	0.00759415	0.153755	ZNF682	NONE
ENSG00000147687	-0.0715908	2.40494	-2.67862	0.00759017	0.153755	TATDN1	NONE
ENSG00000228109	-0.122497	3.04516	-2.67782	0.00760828	0.153755	MELTF-AS1	NONE
ENSG00000215447	-0.164069	3.80278	-2.68066	0.00754476	0.153755		NONE
ENSG00000153956	-0.0788212	3.96359	-2.68121	0.00753245	0.153755	CACNA2D1	NONE
ENSG00000279118	0.179071	4.5871	2.67997	0.0075602	0.153755		NONE
ENSG00000105642	0.086367	4.67178	2.68079	0.0075417	0.153755	KCNN1	NONE
ENSG00000205336	0.151426	4.67228	2.68042	0.00755012	0.153755	ADGRG1	NONE
ENSG00000099942	0.0595374	4.75273	2.67881	0.00758595	0.153755	CRKL	NONE
ENSG00000204231	-0.0475691	4.31837	-2.67781	0.00760853	0.153755	RXRB	NONE
ENSG00000102349	-0.116065	1.16288	-2.6765	0.00763797	0.153952	KLF8	NONE
ENSG00000108474	-0.0951353	2.52844	-2.6765	0.00763781	0.153952	PIGL	NONE
ENSG00000148399	-0.0690945	3.48247	-2.67564	0.00765728	0.154142	DPH7	NONE
ENSG00000105278	-0.109431	3.54189	-2.67411	0.00769181	0.154638	ZFR2	NONE
ENSG00000137857	-0.0818861	1.54599	-2.67209	0.00773779	0.154854	DUOX1	NONE
ENSG00000240370	0.117851	1.67724	2.67279	0.00772184	0.154854		NONE
ENSG00000171357	-0.109984	2.19779	-2.6719	0.00774222	0.154854	LURAP1	NONE
ENSG00000163346	0.168324	5.67181	2.67226	0.00773399	0.154854	PBXIP1	NONE
ENSG00000198556	-0.0606155	2.88069	-2.67091	0.00776472	0.155106	ZNF789	NONE
ENSG00000224597	-0.059456	2.43988	-2.66914	0.00780535	0.155718	SVIL-AS1	NONE
ENSG00000135365	0.0756115	3.79161	2.66645	0.00786727	0.156753	PHF21A	NONE
ENSG00000248124	-0.0775692	2.83419	-2.66484	0.00790459	0.156999	RRN3P1	NONE
ENSG00000197256	0.127444	3.18663	2.6649	0.00790316	0.156999	KANK2	NONE
ENSG00000145907	0.0708573	3.64026	2.66462	0.00790973	0.156999	G3BP1	NONE
ENSG00000278126	0.119574	2.55294	2.66248	0.00795964	0.157589		NONE
ENSG00000236754	0.172561	2.86936	2.66257	0.00795748	0.157589		NONE
ENSG00000090932	-0.0981125	2.27852	-2.6584	0.00805553	0.159285	DLL3	NONE
ENSG00000144909	0.12372	3.4498	2.65779	0.00806994	0.159368	OSBPL11	NONE
ENSG00000189157	-0.127887	1.70871	-2.65686	0.00809189	0.1596	FAM47E	NONE
ENSG00000272501	-0.116212	2.47077	-2.65581	0.00811694	0.159691		NONE
ENSG00000138443	-0.0476507	4.46658	-2.6559	0.00811478	0.159691	ABI2	NONE
ENSG00000197816	-0.0833947	1.1939	-2.65407	0.00815834	0.159864	CCDC180	NONE
ENSG00000113356	-0.0816003	2.50205	-2.65294	0.00818557	0.159864	POLR3G	NONE
ENSG00000260428	0.119026	3.04072	2.65287	0.00818715	0.159864	SCX	NONE
ENSG00000134283	-0.0429074	3.1991	-2.65347	0.00817277	0.159864	PPHLN1	NONE
ENSG00000086758	0.0392947	4.62455	2.65452	0.00814772	0.159864	HUWE1	NONE
ENSG00000144749	0.206971	4.43204	2.6546	0.00814565	0.159864	LRIG1	NONE
ENSG00000100360	-0.0969687	3.06654	-2.65183	0.00821204	0.15995	IFT27	NONE
ENSG00000111642	0.056131	4.80367	2.65189	0.00821057	0.15995	CHD4	NONE
ENSG00000069849	0.0854789	5.13468	2.65053	0.00824353	0.160364	ATP1B3	NONE
ENSG00000086159	0.249706	0.549075	2.64587	0.00835648	0.16105	AQP6	NONE
ENSG00000213064	0.124793	2.80775	2.64785	0.00830829	0.16105	SFT2D2	NONE
ENSG00000004866	0.0596254	3.09212	2.64755	0.00831554	0.16105	ST7	NONE
ENSG00000164188	0.241085	3.96455	2.64567	0.00836128	0.16105	RANBP3L	NONE
ENSG00000068400	-0.0555163	4.79602	-2.64687	0.00833218	0.16105	GRIPAP1	NONE
ENSG00000204128	0.0888946	4.78713	2.64653	0.0083405	0.16105	C2orf72	NONE
ENSG00000185340	0.077961	4.13698	2.64793	0.00830623	0.16105	GAS2L1	NONE
ENSG00000165553	0.142851	4.07301	2.64576	0.00835924	0.16105	NGB	NONE
ENSG00000185436	0.1231	0.981859	2.64507	0.00837608	0.161136	IFNLR1	NONE
ENSG00000214872	-0.169309	1.5681	-2.6416	0.00846127	0.161994	SMTNL1	NONE
ENSG00000005243	0.119008	2.54096	2.64031	0.00849325	0.161994	COPZ2	NONE
ENSG00000120318	-0.124995	2.72541	-2.64062	0.00848566	0.161994	ARAP3	NONE
ENSG00000145012	0.105285	3.2084	2.64153	0.00846299	0.161994	LPP	NONE
ENSG00000090273	0.0447485	5.79369	2.64129	0.00846912	0.161994	NUDC	NONE
ENSG00000100911	-0.0781064	3.47452	-2.64046	0.00848953	0.161994	PSME2	NONE
ENSG00000174917	-0.0610526	4.66664	-2.64044	0.00848993	0.161994	C19orf70	NONE
ENSG00000163629	0.111149	3.22452	2.63939	0.008516	0.16223	PTPN13	NONE
ENSG00000182648	-0.0900099	2.29997	-2.63817	0.00854637	0.162543	LINC01006	NONE
ENSG00000272325	0.0758237	3.77731	2.6379	0.00855324	0.162543	NUDT3	NONE
ENSG00000130528	-0.182431	1.42675	-2.63657	0.0085865	0.162569	HRC	NONE
ENSG00000108932	-0.186515	2.2191	-2.63618	0.00859624	0.162569	SLC16A6	NONE
ENSG00000105559	0.184793	2.20705	2.63692	0.00857752	0.162569	PLEKHA4	NONE
ENSG00000161395	-0.0915319	3.70036	-2.63708	0.00857356	0.162569	PGAP3	NONE
ENSG00000111731	-0.0596062	4.06037	-2.63467	0.00863394	0.163084	C2CD5	NONE
ENSG00000129680	0.105272	1.41511	2.6341	0.00864847	0.163161	MAP7D3	NONE
ENSG00000153721	0.124788	1.84158	2.63248	0.00868924	0.163579	CNKSR3	NONE
ENSG00000102312	-0.0629511	3.58966	-2.63239	0.00869156	0.163579	PORCN	NONE
ENSG00000178947	-0.116864	3.98473	-2.63143	0.00871592	0.16384	SMIM10L2A	NONE
ENSG00000263006	-0.206841	1.83296	-2.62896	0.0087787	0.164822	ROCK1P1	NONE
ENSG00000049883	-0.0794971	1.95218	-2.62763	0.00881271	0.165064	PTCD2	NONE
ENSG00000166426	0.185317	2.25989	2.62794	0.00880489	0.165064	CRABP1	NONE
ENSG00000225177	0.170259	3.18936	2.62697	0.00882962	0.165183		NONE
ENSG00000197223	-0.0894127	3.08192	-2.62614	0.00885105	0.165308	C1D	NONE
ENSG00000155368	0.124603	5.31189	2.62589	0.00885747	0.165308	DBI	NONE
ENSG00000173801	0.122292	3.02232	2.62488	0.00888336	0.165593	JUP	NONE
ENSG00000101213	-0.150988	1.90082	-2.62288	0.0089351	0.166359	PTK6	NONE
ENSG00000233251	-0.169957	1.20948	-2.61988	0.00901308	0.166988		NONE
ENSG00000224699	-0.15677	0.346039	-2.61688	0.00909182	0.166988	LAMTOR5-AS1	NONE
ENSG00000125637	0.103854	1.61026	2.61627	0.00910786	0.166988	PSD4	NONE
ENSG00000149476	-0.101009	2.14442	-2.6178	0.00906782	0.166988	TKFC	NONE
ENSG00000228395	0.095601	2.26899	2.61915	0.00903228	0.166988		NONE
ENSG00000177119	0.13337	2.61708	2.61662	0.00909871	0.166988	ANO6	NONE
ENSG00000125148	0.272169	6.76032	2.61682	0.0090934	0.166988	MT2A	NONE
ENSG00000131591	-0.0854887	2.83276	-2.61642	0.00910405	0.166988	C1orf159	NONE
ENSG00000169019	-0.0684039	3.3445	-2.61957	0.00902128	0.166988	COMMD8	NONE
ENSG00000109083	-0.0641555	3.53512	-2.61772	0.00906977	0.166988	IFT20	NONE
ENSG00000039319	-0.0810579	3.46227	-2.61785	0.0090665	0.166988	ZFYVE16	NONE
ENSG00000108528	-0.0575793	4.6675	-2.61901	0.00903595	0.166988	SLC25A11	NONE
ENSG00000181929	-0.0558264	3.77722	-2.61667	0.00909754	0.166988	PRKAG1	NONE
ENSG00000056097	0.0621711	4.78462	2.61559	0.00912592	0.167123	ZFR	NONE
ENSG00000180879	-0.0580259	3.73349	-2.61489	0.00914436	0.167265	SSR4	NONE
ENSG00000205364	0.25711	5.17135	2.6143	0.00916018	0.167358	MT1M	NONE
ENSG00000151006	-0.124227	0.783856	-2.61337	0.00918472	0.16761	PRSS53	NONE
ENSG00000248671	-0.116097	1.85032	-2.61117	0.00924325	0.167877		NONE
ENSG00000227191	-0.402135	2.25003	-2.61041	0.00926381	0.167877	TRGC2	NONE
ENSG00000196169	0.272003	2.63747	2.61173	0.00922844	0.167877	KIF19	NONE
ENSG00000102921	0.0546817	3.54209	2.61212	0.00921797	0.167877	N4BP1	NONE
ENSG00000149489	0.148539	3.54901	2.61043	0.00926307	0.167877	ROM1	NONE
ENSG00000128951	-0.0505338	4.25125	-2.61082	0.00925271	0.167877	DUT	NONE
ENSG00000141971	0.075783	2.89789	2.60947	0.00928883	0.167941	MVB12A	NONE
ENSG00000116604	-0.0647017	4.33244	-2.60978	0.00928064	0.167941	MEF2D	NONE
ENSG00000196922	0.0938972	2.67926	2.60655	0.00936773	0.169172	ZNF252P	NONE
ENSG00000078114	0.0925138	4.72797	2.60592	0.00938467	0.169282	NEBL	NONE
ENSG00000183943	0.148784	3.1499	2.60504	0.00940852	0.169516	PRKX	NONE
ENSG00000197140	-0.109504	1.02256	-2.6035	0.00945048	0.170029	ADAM32	NONE
ENSG00000143624	-0.087884	3.41813	-2.60319	0.00945877	0.170029	INTS3	NONE
ENSG00000144357	-0.0480217	3.82183	-2.60174	0.00949847	0.170547	UBR3	NONE
ENSG00000164690	-0.166212	0.656121	-2.60041	0.00953502	0.170708	SHH	NONE
ENSG00000074800	0.0911217	6.53268	2.601	0.00951881	0.170708	ENO1	NONE
ENSG00000146966	0.0926956	3.74721	2.60022	0.00954023	0.170708	DENND2A	NONE
ENSG00000105643	0.141189	3.62117	2.59894	0.00957548	0.171142	ARRDC2	NONE
ENSG00000134152	-0.0656825	3.27747	-2.59764	0.00961135	0.171411	KATNBL1	NONE
ENSG00000184916	-0.0656907	3.28836	-2.59652	0.00964248	0.171411	JAG2	NONE
ENSG00000165704	-0.0991904	5.29698	-2.59602	0.00965631	0.171411	HPRT1	NONE
ENSG00000048540	0.0750835	5.05591	2.59641	0.00964561	0.171411	LMO3	NONE
ENSG00000101445	0.0877095	5.09227	2.59627	0.00964941	0.171411	PPP1R16B	NONE
ENSG00000113657	0.0991735	4.60324	2.59639	0.00964604	0.171411	DPYSL3	NONE
ENSG00000076053	0.0791631	1.86668	2.59439	0.0097016	0.171487	RBM7	NONE
ENSG00000177839	0.117108	2.02628	2.59391	0.00971526	0.171487	PCDHB9	NONE
ENSG00000278129	0.0681366	2.64463	2.59523	0.0096782	0.171487	ZNF8	NONE
ENSG00000113240	-0.0621432	3.34052	-2.5939	0.00971553	0.171487	CLK4	NONE
ENSG00000198053	0.046817	5.84197	2.59426	0.00970532	0.171487	SIRPA	NONE
ENSG00000162493	0.181612	2.55757	2.59131	0.00978803	0.172572	PDPN	NONE
ENSG00000122870	-0.0960643	1.63353	-2.5904	0.00981366	0.172829	BICC1	NONE
ENSG00000016602	0.219565	1.99044	2.58975	0.00983209	0.172906	CLCA4	NONE
ENSG00000187653	-0.158044	3.24388	-2.58946	0.00984018	0.172906	TMSB4XP8	NONE
ENSG00000213963	-0.105811	0.884325	-2.58764	0.00989174	0.172929		NONE
ENSG00000154262	0.140372	1.65256	2.58671	0.00991831	0.172929	ABCA6	NONE
ENSG00000089091	-0.0787369	2.35833	-2.58782	0.00988666	0.172929	DZANK1	NONE
ENSG00000196268	-0.0748869	2.49787	-2.58754	0.00989473	0.172929	ZNF493	NONE
ENSG00000166548	0.0547018	3.14314	2.58701	0.00990957	0.172929	TK2	NONE
ENSG00000028310	-0.0781688	3.34807	-2.58629	0.00993003	0.172929	BRD9	NONE
ENSG00000108091	0.0686716	4.05055	2.58764	0.00989171	0.172929	CCDC6	NONE
ENSG00000187325	-0.0671095	4.14132	-2.58647	0.00992503	0.172929	TAF9B	NONE
ENSG00000120738	-0.272682	3.57896	-2.5859	0.0099412	0.17293	EGR1	NONE
ENSG00000157873	-0.0818776	2.86455	-2.58438	0.00998474	0.173495	TNFRSF14	NONE
ENSG00000260328	-0.172289	2.73158	-2.58382	0.0100008	0.173581		NONE
ENSG00000244480	-0.133272	1.95751	-2.57732	0.0101888	0.173755		NONE
ENSG00000281183	-0.171705	2.32598	-2.5824	0.0100417	0.173755	NPTN-IT1	NONE
ENSG00000112139	0.121261	2.01869	2.5776	0.0101805	0.173755	MDGA1	NONE
ENSG00000111671	0.12591	2.39657	2.58021	0.0101049	0.173755	SPSB2	NONE
ENSG00000221944	-0.0933559	2.51131	-2.58054	0.0100952	0.173755	TIGD1	NONE
ENSG00000172273	-0.0467823	2.95944	-2.57782	0.0101741	0.173755	HINFP	NONE
ENSG00000169715	0.227891	6.09623	2.57749	0.0101837	0.173755	MT1E	NONE
ENSG00000154265	-0.0702437	3.34848	-2.5824	0.0100415	0.173755	ABCA5	NONE
ENSG00000234420	-0.065956	3.59839	-2.57796	0.01017	0.173755	ZNF37BP	NONE
ENSG00000198417	0.300595	4.96372	2.57885	0.0101442	0.173755	MT1F	NONE
ENSG00000080573	0.181364	5.00207	2.5791	0.0101369	0.173755	COL5A3	NONE
ENSG00000006831	0.123114	4.68194	2.58084	0.0100866	0.173755	ADIPOR2	NONE
ENSG00000197601	-0.0512951	3.98364	-2.58205	0.0100516	0.173755	FAR1	NONE
ENSG00000106078	0.0834495	4.19034	2.58093	0.0100839	0.173755	COBL	NONE
ENSG00000150760	0.117899	3.91712	2.57735	0.0101878	0.173755	DOCK1	NONE
ENSG00000135766	0.0751	4.08241	2.57901	0.0101395	0.173755	EGLN1	NONE
ENSG00000104522	-0.0664956	3.15663	-2.57625	0.01022	0.174096	TSTA3	NONE
ENSG00000242299	-0.0988353	2.45757	-2.57551	0.0102417	0.174191		NONE
ENSG00000181555	0.0470367	3.60274	2.57529	0.010248	0.174191	SETD2	NONE
ENSG00000146433	-0.0547841	3.91569	-2.57492	0.010259	0.174191	TMEM181	NONE
ENSG00000162927	-0.0763708	1.50813	-2.57403	0.010285	0.174443	PUS10	NONE
ENSG00000247400	-0.103377	2.88544	-2.57333	0.0103056	0.174603	DNAJC3-AS1	NONE
ENSG00000140931	0.122263	2.1838	2.57255	0.0103288	0.174725	CMTM3	NONE
ENSG00000171189	-0.120669	3.10981	-2.57233	0.0103352	0.174725	GRIK1	NONE
ENSG00000097033	0.0822994	4.04428	2.57143	0.0103618	0.174986	SH3GLB1	NONE
ENSG00000232406	-0.116261	2.68899	-2.56887	0.0104377	0.175954		NONE
ENSG00000143811	-0.0672729	3.58308	-2.56874	0.0104417	0.175954	PYCR2	NONE
ENSG00000167904	-0.0597305	2.00084	-2.56575	0.010531	0.176697	TMEM68	NONE
ENSG00000267372	-0.127888	3.35891	-2.56592	0.0105259	0.176697		NONE
ENSG00000101856	-0.0662625	5.67338	-2.5665	0.0105085	0.176697	PGRMC1	NONE
ENSG00000105248	0.065278	3.87494	2.56684	0.0104984	0.176697	CCDC94	NONE
ENSG00000162139	-0.0838109	2.58096	-2.56516	0.0105489	0.176808	NEU3	NONE
ENSG00000138115	-0.187037	2.35246	-2.56412	0.01058	0.177139	CYP2C8	NONE
ENSG00000089250	-0.103425	2.39143	-2.56333	0.0106041	0.177352	NOS1	NONE
ENSG00000163932	-0.125885	2.76864	-2.56216	0.0106395	0.177754	PRKCD	NONE
ENSG00000181744	0.0601587	3.48403	2.56102	0.0106741	0.178141	C3orf58	NONE
ENSG00000083067	0.115859	2.77952	2.56018	0.0106994	0.178183	TRPM3	NONE
ENSG00000103507	-0.0789148	3.29763	-2.56038	0.0106934	0.178183	BCKDK	NONE
ENSG00000122584	-0.141307	2.94306	-2.55953	0.0107194	0.178196	NXPH1	NONE
ENSG00000147324	0.0880503	3.3787	2.55941	0.010723	0.178196	MFHAS1	NONE
ENSG00000234444	-0.0814987	2.14709	-2.5558	0.0108336	0.179597	ZNF736	NONE
ENSG00000089177	0.0613097	2.90584	2.55602	0.0108268	0.179597	KIF16B	NONE
ENSG00000116489	-0.056574	4.32332	-2.55554	0.0108418	0.179597	CAPZA1	NONE
ENSG00000257647	0.135966	4.90304	2.55431	0.0108797	0.179909		NONE
ENSG00000104388	-0.0414719	5.09617	-2.55418	0.0108837	0.179909	RAB2A	NONE
ENSG00000139835	0.122194	1.59879	2.55307	0.0109182	0.179948	GRTP1	NONE
ENSG00000121864	0.0538052	3.08464	2.55334	0.0109097	0.179948	ZNF639	NONE
ENSG00000128564	-0.361646	4.07358	-2.55262	0.0109321	0.179948	VGF	NONE
ENSG00000180900	0.0848353	4.26048	2.55283	0.0109255	0.179948	SCRIB	NONE
ENSG00000115468	0.145739	5.23469	2.5521	0.0109483	0.180024	EFHD1	NONE
ENSG00000128602	0.14847	2.73083	2.54901	0.0110445	0.180279	SMO	NONE
ENSG00000274265	0.14094	3.07695	2.55028	0.011005	0.180279		NONE
ENSG00000142920	-0.0861981	3.36258	-2.54945	0.011031	0.180279	AZIN2	NONE
ENSG00000068366	-0.067848	3.73334	-2.54912	0.0110412	0.180279	ACSL4	NONE
ENSG00000126767	0.177987	4.93745	2.55105	0.010981	0.180279	ELK1	NONE
ENSG00000130881	0.0786767	4.61851	2.54997	0.0110146	0.180279	LRP3	NONE
ENSG00000163875	-0.0586632	4.67719	-2.55015	0.011009	0.180279	MEAF6	NONE
ENSG00000101019	-0.0486127	3.82958	-2.54838	0.0110643	0.180413	UQCC1	NONE
ENSG00000254838	-0.157055	0.55543	-2.54652	0.011123	0.180469	GVINP1	NONE
ENSG00000051128	0.10095	2.64156	2.54703	0.0111069	0.180469	HOMER3	NONE
ENSG00000105376	-0.14888	3.79484	-2.54754	0.0110907	0.180469	ICAM5	NONE
ENSG00000108262	0.0746694	5.25768	2.54644	0.0111255	0.180469	GIT1	NONE
ENSG00000185565	0.0527991	5.03061	2.54647	0.0111245	0.180469	LSAMP	NONE
ENSG00000106686	-0.100066	1.14125	-2.54581	0.0111453	0.180602	SPATA6L	NONE
ENSG00000119729	0.110007	4.42653	2.5442	0.0111961	0.181238	RHOQ	NONE
ENSG00000242612	-0.0817313	2.18201	-2.54071	0.0113075	0.181368	DECR2	NONE
ENSG00000106546	0.103579	2.32911	2.54274	0.0112428	0.181368	AHR	NONE
ENSG00000121361	0.135675	2.51658	2.54254	0.011249	0.181368	KCNJ8	NONE
ENSG00000100330	0.0717628	2.46622	2.54015	0.0113254	0.181368	MTMR3	NONE
ENSG00000102935	0.117434	2.81092	2.54231	0.0112564	0.181368	ZNF423	NONE
ENSG00000144724	-0.0652042	3.00582	-2.53995	0.0113319	0.181368	PTPRG	NONE
ENSG00000235823	0.150084	3.30097	2.5403	0.0113207	0.181368	OLMALINC	NONE
ENSG00000128849	0.136665	3.69869	2.54107	0.011296	0.181368	CGNL1	NONE
ENSG00000114902	-0.0839068	3.91255	-2.54108	0.0112955	0.181368	SPCS1	NONE
ENSG00000167971	0.0853109	4.39872	2.54116	0.011293	0.181368	CASKIN1	NONE
ENSG00000198836	-0.0619967	4.1149	-2.53996	0.0113316	0.181368	OPA1	NONE
ENSG00000101096	0.158268	1.29049	2.53903	0.0113614	0.181468	NFATC2	NONE
ENSG00000107736	0.153266	1.55234	2.53912	0.0113585	0.181468	CDH23	NONE
ENSG00000100314	0.162539	1.11911	2.53828	0.0113856	0.181669	CABP7	NONE
ENSG00000151552	0.175433	6.45358	2.53646	0.0114443	0.18194	QDPR	NONE
ENSG00000198646	0.0426205	3.40429	2.53671	0.011436	0.18194	NCOA6	NONE
ENSG00000214941	0.0591931	3.8427	2.53681	0.0114327	0.18194	ZSWIM7	NONE
ENSG00000092203	-0.038477	3.91202	-2.5363	0.0114492	0.18194	TOX4	NONE
ENSG00000256925	-0.104516	1.8943	-2.53503	0.0114904	0.182248	ADGRA1-AS1	NONE
ENSG00000182325	-0.0763085	2.35996	-2.53441	0.0115107	0.182248	FBXL6	NONE
ENSG00000113100	-0.138931	2.52794	-2.53496	0.0114927	0.182248	CDH9	NONE
ENSG00000256164	-0.138507	2.84127	-2.53356	0.0115382	0.182248	CCND2-AS1	NONE
ENSG00000101849	0.108084	3.47545	2.53355	0.0115385	0.182248	TBL1X	NONE
ENSG00000100796	0.060009	3.81576	2.53404	0.0115227	0.182248	PPP4R3A	NONE
ENSG00000172888	0.0855223	3.24596	2.53301	0.0115562	0.182342	ZNF621	NONE
ENSG00000122477	-0.102878	2.63562	-2.5325	0.0115729	0.182422	LRRC39	NONE
ENSG00000187741	-0.101173	1.36064	-2.52941	0.011674	0.182617	FANCA	NONE
ENSG00000104691	-0.0608632	2.58357	-2.52891	0.0116905	0.182617	UBXN8	NONE
ENSG00000214413	-0.0433097	2.69767	-2.52892	0.0116903	0.182617	BBIP1	NONE
ENSG00000134330	-0.0523703	3.27671	-2.52895	0.0116892	0.182617	IAH1	NONE
ENSG00000136193	0.0607183	5.62325	2.53013	0.0116506	0.182617	SCRN1	NONE
ENSG00000119125	-0.139986	4.0427	-2.52974	0.0116633	0.182617	GDA	NONE
ENSG00000162599	0.119383	4.6347	2.53097	0.0116229	0.182617	NFIA	NONE
ENSG00000088826	0.150543	4.69977	2.53018	0.0116487	0.182617	SMOX	NONE
ENSG00000143321	0.0645391	4.93466	2.52935	0.011676	0.182617	HDGF	NONE
ENSG00000157388	-0.0794846	2.19358	-2.52656	0.0117682	0.183647	CACNA1D	NONE
ENSG00000186665	-0.0962343	2.50343	-2.52436	0.0118415	0.183873	C17orf58	NONE
ENSG00000076242	-0.0620494	3.46624	-2.52458	0.0118342	0.183873	MLH1	NONE
ENSG00000164105	0.0996388	3.69172	2.52526	0.0118115	0.183873	SAP30	NONE
ENSG00000131368	-0.0573806	3.73679	-2.52488	0.0118242	0.183873	MRPS25	NONE
ENSG00000130779	0.0534547	4.02871	2.5246	0.0118334	0.183873	CLIP1	NONE
ENSG00000107938	-0.0542856	2.4548	-2.52374	0.0118622	0.184012	EDRF1	NONE
ENSG00000119509	-0.0601215	2.29063	-2.52234	0.0119089	0.184369	INVS	NONE
ENSG00000101266	-0.0293024	4.1788	-2.5226	0.0119002	0.184369	CSNK2A1	NONE
ENSG00000142233	-0.150034	1.83374	-2.52193	0.0119228	0.184402	NTN5	NONE
ENSG00000129925	0.051543	3.37207	2.52139	0.0119408	0.184498	TMEM8A	NONE
ENSG00000196981	0.107966	1.62906	2.51916	0.0120159	0.18518	WDR5B	NONE
ENSG00000116954	0.0618714	2.89631	2.51902	0.0120205	0.18518	RRAGC	NONE
ENSG00000146409	0.140107	4.74331	2.51959	0.0120015	0.18518	SLC18B1	NONE
ENSG00000166257	-0.1199	4.78328	-2.51837	0.0120428	0.18534	SCN3B	NONE
ENSG00000228376	0.199328	1.40772	2.51778	0.0120626	0.185403	GAS2L1P2	NONE
ENSG00000141965	0.124518	2.14245	2.51554	0.0121388	0.185403	FEM1A	NONE
ENSG00000089123	-0.128025	2.52482	-2.51577	0.0121307	0.185403	TASP1	NONE
ENSG00000166289	0.112525	2.47814	2.51563	0.0121356	0.185403	PLEKHF1	NONE
ENSG00000101052	-0.0703002	3.19169	-2.51475	0.0121655	0.185403	IFT52	NONE
ENSG00000258890	-0.0579519	3.29256	-2.51544	0.0121422	0.185403	CEP95	NONE
ENSG00000185742	-0.151931	3.65611	-2.51708	0.0120864	0.185403	C11orf87	NONE
ENSG00000178235	-0.0938847	3.46045	-2.5153	0.012147	0.185403	SLITRK1	NONE
ENSG00000104112	-0.0923869	5.86969	-2.51492	0.0121599	0.185403	SCG3	NONE
ENSG00000011295	-0.0639263	4.25621	-2.5162	0.0121163	0.185403	TTC19	NONE
ENSG00000189184	0.170787	1.32678	2.51049	0.012312	0.186733	PCDH18	NONE
ENSG00000225978	-0.144583	2.88834	-2.51047	0.0123126	0.186733	HAR1A	NONE
ENSG00000273030	0.1639	2.86038	2.51085	0.0122994	0.186733		NONE
ENSG00000171861	0.0630727	3.05121	2.51155	0.0122755	0.186733	MRM3	NONE
ENSG00000160685	0.112338	3.06811	2.51087	0.0122989	0.186733	ZBTB7B	NONE
ENSG00000250091	0.108886	2.25767	2.50945	0.0123479	0.186902	DNAH10OS	NONE
ENSG00000273319	0.200959	3.87623	2.50918	0.0123571	0.186902		NONE
ENSG00000125755	-0.0462324	4.21021	-2.50911	0.0123597	0.186902	SYMPK	NONE
ENSG00000167615	-0.0714188	5.23392	-2.50753	0.0124145	0.187551	LENG8	NONE
ENSG00000116212	0.0756954	2.91432	2.50684	0.0124384	0.187666	LRRC42	NONE
ENSG00000164187	-0.0527622	3.88474	-2.50662	0.0124462	0.187666	LMBRD2	NONE
ENSG00000273893	0.105108	2.47421	2.50584	0.0124734	0.187895		NONE
ENSG00000163626	-0.0860912	2.72741	-2.50495	0.0125046	0.188002	COX18	NONE
ENSG00000186377	-0.112297	3.57899	-2.50496	0.0125041	0.188002	CYP4X1	NONE
ENSG00000162687	-0.107558	1.95936	-2.50324	0.0125642	0.188469	KCNT2	NONE
ENSG00000108389	-0.0683181	3.81535	-2.50303	0.0125719	0.188469	MTMR4	NONE
ENSG00000160007	0.0603732	4.9268	2.50309	0.0125697	0.188469	ARHGAP35	NONE
ENSG00000226471	-0.12156	1.95822	-2.50255	0.0125884	0.188537		NONE
ENSG00000135999	0.0479301	3.47105	2.50185	0.0126131	0.188574	EPC2	NONE
ENSG00000177889	-0.065261	4.27377	-2.5018	0.012615	0.188574	UBE2N	NONE
ENSG00000261560	0.110431	2.34998	2.49957	0.012694	0.18892		NONE
ENSG00000103356	-0.0879089	2.88678	-2.50052	0.0126601	0.18892	EARS2	NONE
ENSG00000075234	0.12144	2.71072	2.49916	0.0127083	0.18892	TTC38	NONE
ENSG00000104472	0.0844594	3.08149	2.49991	0.0126818	0.18892	CHRAC1	NONE
ENSG00000129675	0.0902282	3.6989	2.49875	0.0127229	0.18892	ARHGEF6	NONE
ENSG00000163884	0.163884	3.88202	2.4988	0.0127211	0.18892	KLF15	NONE
ENSG00000165156	0.0661651	4.24733	2.49883	0.0127203	0.18892	ZHX1	NONE
ENSG00000080189	-0.0905722	3.35545	-2.49743	0.0127699	0.189098	SLC35C2	NONE
ENSG00000143157	0.0887087	3.83739	2.49803	0.0127487	0.189098	POGK	NONE
ENSG00000146731	-0.0552254	4.93266	-2.4974	0.0127712	0.189098	CCT6A	NONE
ENSG00000204186	-0.0805476	2.76926	-2.49585	0.0128262	0.189554	ZDBF2	NONE
ENSG00000091947	-0.0527724	3.2599	-2.49587	0.0128256	0.189554	TMEM101	NONE
ENSG00000164889	0.129415	2.1906	2.49471	0.0128671	0.189979	SLC4A2	NONE
ENSG00000224389	0.329921	1.69229	2.49234	0.0129524	0.190218	C4B	NONE
ENSG00000163933	-0.0682545	2.34341	-2.4919	0.0129684	0.190218	RFT1	NONE
ENSG00000250305	-0.0934143	2.73121	-2.49367	0.0129046	0.190218	KIAA1456	NONE
ENSG00000269387	-0.142758	2.77787	-2.49358	0.0129078	0.190218		NONE
ENSG00000198920	-0.0587962	2.97546	-2.4919	0.0129686	0.190218	KIAA0753	NONE
ENSG00000154222	0.0525672	3.25977	2.49193	0.0129674	0.190218	CC2D1B	NONE
ENSG00000171206	0.0998552	5.06373	2.49313	0.012924	0.190218	TRIM8	NONE
ENSG00000164494	0.0645057	2.63656	2.4913	0.0129902	0.190356	PDSS2	NONE
ENSG00000229017	-0.156348	1.69305	-2.49092	0.0130039	0.190378	LINC01277	NONE
ENSG00000111328	0.123169	3.79909	2.48954	0.0130539	0.190753	CDK2AP1	NONE
ENSG00000114316	-0.0493485	3.82278	-2.48957	0.0130528	0.190753	USP4	NONE
ENSG00000214140	-0.0947354	1.70876	-2.48753	0.0131271	0.191234	PRCD	NONE
ENSG00000180044	-0.170586	2.81181	-2.4868	0.013154	0.191234	C3orf80	NONE
ENSG00000260916	-0.0642046	2.76544	-2.48688	0.013151	0.191234	CCPG1	NONE
ENSG00000103126	0.0572981	3.08468	2.48663	0.0131603	0.191234	AXIN1	NONE
ENSG00000184261	0.121399	3.46854	2.48769	0.0131214	0.191234	KCNK12	NONE
ENSG00000213463	0.0559636	3.59769	2.48681	0.0131534	0.191234	SYNJ2BP	NONE
ENSG00000185008	-0.139551	2.28743	-2.48522	0.0132118	0.191373	ROBO2	NONE
ENSG00000168280	0.0680593	6.14332	2.4847	0.0132311	0.191373	KIF5C	NONE
ENSG00000060237	0.0884254	5.07114	2.48477	0.0132283	0.191373	WNK1	NONE
ENSG00000105063	0.0723583	4.0084	2.48572	0.0131936	0.191373	PPP6R1	NONE
ENSG00000108830	0.078407	4.13146	2.48517	0.0132135	0.191373	RND2	NONE
ENSG00000165359	-0.092288	2.54557	-2.48323	0.013285	0.191804	INTS6L	NONE
ENSG00000070366	0.0657525	2.77244	2.48255	0.0133103	0.191804	SMG6	NONE
ENSG00000171885	0.223217	5.97008	2.48189	0.0133345	0.191804	AQP4	NONE
ENSG00000122386	0.0719097	3.33701	2.48193	0.0133331	0.191804	ZNF205	NONE
ENSG00000118473	-0.0678819	3.61197	-2.48193	0.013333	0.191804	SGIP1	NONE
ENSG00000120029	0.0454579	3.71113	2.4829	0.0132972	0.191804	C10orf76	NONE
ENSG00000186469	-0.124504	3.6637	-2.48074	0.0133775	0.192244	GNG2	NONE
ENSG00000120832	-0.0636056	3.43298	-2.47994	0.013407	0.192492	MTERF2	NONE
ENSG00000069122	-0.106489	3.47201	-2.47718	0.0135101	0.193793	ADGRF5	NONE
ENSG00000135070	-0.0514935	4.45245	-2.47685	0.0135226	0.193795	ISCA1	NONE
ENSG00000170275	0.0815287	4.50266	2.47601	0.0135539	0.194066	CRTAP	NONE
ENSG00000071054	0.121833	5.49616	2.47497	0.013593	0.194447	MAP4K4	NONE
ENSG00000174943	-0.0758568	4.11424	-2.47458	0.013608	0.194484	KCTD13	NONE
ENSG00000118946	0.0906578	4.13201	2.47403	0.0136288	0.194603	PCDH17	NONE
ENSG00000111300	-0.060543	2.95654	-2.4723	0.0136942	0.195359	NAA25	NONE
ENSG00000135116	-0.134313	2.41143	-2.47091	0.013747	0.195663	HRK	NONE
ENSG00000143493	0.0674246	2.66819	2.47058	0.0137595	0.195663	INTS7	NONE
ENSG00000100209	0.0659363	3.47188	2.47137	0.0137296	0.195663	HSCB	NONE
ENSG00000230910	-0.120761	4.7599	-2.47042	0.0137657	0.195663		NONE
ENSG00000196821	0.0745308	5.28267	2.46969	0.0137933	0.195877	C6orf106	NONE
ENSG00000136243	-0.0630526	3.37502	-2.46782	0.013865	0.19671	NUPL2	NONE
ENSG00000182220	-0.0770527	4.36809	-2.46737	0.0138823	0.19671	ATP6AP2	NONE
ENSG00000165458	0.100232	3.92525	2.46717	0.0138897	0.19671	INPPL1	NONE
ENSG00000153012	-0.171837	1.86327	-2.46631	0.013923	0.196852	LGI2	NONE
ENSG00000006695	-0.0751667	2.69547	-2.46519	0.0139662	0.196852	COX10	NONE
ENSG00000188917	0.0684562	2.94471	2.46576	0.0139442	0.196852	TRMT2B	NONE
ENSG00000116786	0.0750189	5.91475	2.46512	0.0139688	0.196852	PLEKHM2	NONE
ENSG00000154556	-0.0770959	3.66602	-2.46483	0.0139802	0.196852	SORBS2	NONE
ENSG00000178209	0.0888398	5.10626	2.46463	0.0139879	0.196852	PLEC	NONE
ENSG00000135631	0.0834669	3.96779	2.46541	0.0139578	0.196852	RAB11FIP5	NONE
ENSG00000105968	0.0451916	5.23263	2.46326	0.0140406	0.197415	H2AFV	NONE
ENSG00000186615	-0.0993699	1.36526	-2.46177	0.0140985	0.197518	KTN1-AS1	NONE
ENSG00000136859	-0.151182	2.09271	-2.46235	0.0140761	0.197518	ANGPTL2	NONE
ENSG00000136114	0.114907	3.05029	2.46188	0.0140943	0.197518	THSD1	NONE
ENSG00000167491	0.0505952	3.54869	2.46267	0.0140635	0.197518	GATAD2A	NONE
ENSG00000272579	0.0926869	3.64505	2.46134	0.0141152	0.197575		NONE
ENSG00000169900	-0.157614	2.14153	-2.46033	0.0141547	0.197878	PYDC1	NONE
ENSG00000152689	0.135726	2.17673	2.46014	0.0141622	0.197878	RASGRP3	NONE
ENSG00000244731	0.420125	1.63007	2.45973	0.0141783	0.197925	C4A	NONE
ENSG00000164741	0.0755999	3.36301	2.45852	0.0142256	0.198056	DLC1	NONE
ENSG00000171161	0.0625168	3.37008	2.45862	0.0142218	0.198056	ZNF672	NONE
ENSG00000133789	0.102431	3.54029	2.45916	0.0142006	0.198056	SWAP70	NONE
ENSG00000104756	0.0695963	3.06584	2.45679	0.0142936	0.198824	KCTD9	NONE
ENSG00000228672	0.0985949	1.75204	2.45474	0.0143744	0.199585	PROB1	NONE
ENSG00000184009	-0.112622	6.81722	-2.45448	0.014385	0.199585	ACTG1	NONE
ENSG00000086065	-0.0692554	4.8622	-2.45444	0.0143865	0.199585	CHMP5	NONE
ENSG00000260549	0.253245	3.43688	2.45326	0.0144331	0.199944	MT1L	NONE
ENSG00000080546	0.0827747	4.36207	2.45314	0.0144381	0.199944	SESN1	NONE
ENSG00000224086	-0.100011	1.26789	-2.45111	0.014519	0.200108		NONE
ENSG00000232956	-0.0767225	2.69464	-2.45091	0.0145268	0.200108	SNHG15	NONE
ENSG00000222448	-0.100903	2.77926	-2.45214	0.0144776	0.200108	RN7SKP150	NONE
ENSG00000259250	0.141955	2.92137	2.45119	0.0145157	0.200108		NONE
ENSG00000166224	0.0624633	3.60616	2.45155	0.0145014	0.200108	SGPL1	NONE
ENSG00000142784	0.0464332	4.6219	2.45199	0.0144836	0.200108	WDTC1	NONE
ENSG00000255545	-0.215139	1.21719	-2.45002	0.0145627	0.200341		NONE
ENSG00000109072	-0.102828	1.53083	-2.44963	0.0145782	0.200341	VTN	NONE
ENSG00000131409	0.0824787	5.77934	2.44912	0.0145986	0.200341	LRRC4B	NONE
ENSG00000182372	0.0740074	3.26695	2.44928	0.0145923	0.200341	CLN8	NONE
ENSG00000223812	-0.172208	3.46011	-2.44889	0.0146078	0.200341		NONE
ENSG00000164104	-0.120803	3.82768	-2.44846	0.014625	0.200401	HMGB2	NONE
ENSG00000264920	-0.124607	2.09805	-2.44635	0.01471	0.201389		NONE
ENSG00000146054	-0.105032	1.30129	-2.44427	0.0147943	0.202012	TRIM7	NONE
ENSG00000100142	-0.107945	2.61523	-2.44431	0.0147926	0.202012	POLR2F	NONE
ENSG00000124370	-0.0818699	2.73206	-2.44467	0.0147782	0.202012	MCEE	NONE
ENSG00000150175	-0.320277	2.01334	-2.44268	0.0148591	0.202366	FRMPD2B	NONE
ENSG00000018869	0.0663571	2.29705	2.44329	0.0148343	0.202366	ZNF582	NONE
ENSG00000139220	-0.0753273	3.51577	-2.44296	0.0148477	0.202366	PPFIA2	NONE
ENSG00000184903	-0.090466	2.18301	-2.44101	0.0149274	0.202766	IMMP2L	NONE
ENSG00000079691	0.0900473	3.58697	2.44106	0.0149253	0.202766	CARMIL1	NONE
ENSG00000115368	-0.0586578	3.6897	-2.44121	0.014919	0.202766	WDR75	NONE
ENSG00000067141	0.100365	4.42125	2.44015	0.0149626	0.203068	NEO1	NONE
ENSG00000147133	-0.0452221	3.03417	-2.43921	0.015001	0.203412	TAF1	NONE
ENSG00000136883	-0.185116	1.62252	-2.43536	0.0151602	0.203977	KIF12	NONE
ENSG00000154864	0.192771	1.6268	2.43578	0.0151427	0.203977	PIEZO2	NONE
ENSG00000082512	-0.0952817	2.05581	-2.4353	0.0151624	0.203977	TRAF5	NONE
ENSG00000149577	-0.0521899	3.19983	-2.43708	0.0150888	0.203977	SIDT2	NONE
ENSG00000180891	0.0908352	3.59164	2.43581	0.0151414	0.203977	CUEDC1	NONE
ENSG00000198792	0.0714091	4.53605	2.43577	0.0151431	0.203977	TMEM184B	NONE
ENSG00000175182	-0.0864621	4.29493	-2.43619	0.0151258	0.203977	FAM131A	NONE
ENSG00000148943	0.0620929	4.39684	2.43546	0.015156	0.203977	LIN7C	NONE
ENSG00000055208	0.104344	4.10317	2.4353	0.0151625	0.203977	TAB2	NONE
ENSG00000117133	0.0465667	4.13492	2.43504	0.0151733	0.203977	RPF1	NONE
ENSG00000227063	-0.174037	4.88566	-2.43455	0.0151937	0.204077	RPL41P1	NONE
ENSG00000151882	-0.114813	1.23538	-2.43287	0.0152635	0.204613	CCL28	NONE
ENSG00000272977	0.151569	1.96981	2.43088	0.015347	0.204613		NONE
ENSG00000227036	0.0847972	1.95398	2.43059	0.0153592	0.204613	LINC00511	NONE
ENSG00000185049	0.062613	3.81795	2.43252	0.0152784	0.204613	NELFA	NONE
ENSG00000164902	0.061523	4.65259	2.43124	0.0153319	0.204613	PHAX	NONE
ENSG00000130382	0.057681	4.8072	2.431	0.0153418	0.204613	MLLT1	NONE
ENSG00000124772	-0.0921452	4.28501	-2.43241	0.0152831	0.204613	CPNE5	NONE
ENSG00000079999	0.0552883	4.3398	2.43195	0.0153023	0.204613	KEAP1	NONE
ENSG00000170370	0.152079	4.25353	2.43068	0.0153554	0.204613	EMX2	NONE
ENSG00000100003	0.116643	3.92996	2.43046	0.0153647	0.204613	SEC14L2	NONE
ENSG00000280434	-0.167538	0.341454	-2.42769	0.0154812	0.204779		NONE
ENSG00000213213	-0.0881297	1.60793	-2.42923	0.0154164	0.204779	CCDC183	NONE
ENSG00000279786	0.154692	2.00309	2.42874	0.0154368	0.204779		NONE
ENSG00000269609	-0.0750236	2.54434	-2.42738	0.0154943	0.204779	RPARP-AS1	NONE
ENSG00000123094	0.104015	3.06082	2.42845	0.0154492	0.204779	RASSF8	NONE
ENSG00000063015	-0.123538	3.20218	-2.42748	0.01549	0.204779	SEZ6	NONE
ENSG00000111364	-0.0851658	3.28345	-2.42736	0.0154951	0.204779	DDX55	NONE
ENSG00000100815	0.0652044	3.42453	2.42837	0.0154528	0.204779	TRIP11	NONE
ENSG00000109180	-0.0455407	5.2973	-2.42802	0.0154672	0.204779	OCIAD1	NONE
ENSG00000107815	0.0932369	2.12809	2.42695	0.0155124	0.204835	TWNK	NONE
ENSG00000086570	-0.173311	0.242002	-2.42572	0.0155645	0.205299	FAT2	NONE
ENSG00000117682	-0.0601326	3.55228	-2.42551	0.0155739	0.205299	DHDDS	NONE
ENSG00000262445	0.148415	1.85649	2.42398	0.0156388	0.205981		NONE
ENSG00000116147	-0.0876501	4.17437	-2.42152	0.0157439	0.20719	TNR	NONE
ENSG00000204065	-0.0738542	5.61203	-2.41949	0.0158312	0.208165	TCEAL5	NONE
ENSG00000225449	-0.211579	1.47652	-2.41899	0.0158529	0.208169	RAB6C-AS1	NONE
ENSG00000121957	0.0859444	3.02341	2.41887	0.0158582	0.208169	GPSM2	NONE
ENSG00000140688	-0.116465	3.15488	-2.41837	0.0158798	0.208277	C16orf58	NONE
ENSG00000083857	0.148727	2.955	2.41735	0.0159239	0.208681	FAT1	NONE
ENSG00000140945	-0.12004	3.29466	-2.41674	0.0159503	0.208851	CDH13	NONE
ENSG00000238098	-0.0837942	2.20791	-2.41605	0.0159804	0.208895	ABCA17P	NONE
ENSG00000259877	-0.0939247	2.52585	-2.4161	0.0159782	0.208895		NONE
ENSG00000080166	-0.148277	0.84471	-2.4151	0.0160216	0.209259	DCT	NONE
ENSG00000166484	0.0670021	1.9701	2.41473	0.0160377	0.209294	MAPK7	NONE
ENSG00000196998	0.0483541	3.92791	2.41412	0.0160645	0.209468	WDR45	NONE
ENSG00000151651	-0.102509	1.33711	-2.41284	0.0161203	0.21002	ADAM8	NONE
ENSG00000170786	-0.142388	2.15229	-2.41216	0.0161502	0.210235	SDR16C5	NONE
ENSG00000198952	0.0636846	4.80548	2.41169	0.0161706	0.210325	SMG5	NONE
ENSG00000175054	-0.078404	2.403	-2.41083	0.0162085	0.210643	ATR	NONE
ENSG00000160145	-0.0866733	4.1884	-2.41039	0.0162278	0.210719	KALRN	NONE
ENSG00000272077	0.0867881	2.37285	2.40989	0.0162498	0.210829		NONE
ENSG00000126062	0.0457125	3.61373	2.40817	0.0163259	0.211641	TMEM115	NONE
ENSG00000181652	-0.101142	1.16038	-2.40781	0.0163421	0.211675	ATG9B	NONE
ENSG00000110047	0.0639696	3.29155	2.40687	0.0163837	0.211862	EHD1	NONE
ENSG00000083799	0.0411462	3.81139	2.40691	0.016382	0.211862	CYLD	NONE
ENSG00000163793	-0.15134	2.99385	-2.40642	0.0164036	0.211944	DNAJC5G	NONE
ENSG00000180089	-0.104073	1.89761	-2.40564	0.0164384	0.212043	TMEM86B	NONE
ENSG00000269945	-0.129869	2.56142	-2.40592	0.0164258	0.212043		NONE
ENSG00000204954	-0.0689093	2.83003	-2.40514	0.0164607	0.212155	C12orf73	NONE
ENSG00000138669	-0.113164	1.6689	-2.40412	0.0165062	0.212483	PRKG2	NONE
ENSG00000072864	0.116345	2.28379	2.40366	0.0165269	0.212483	NDE1	NONE
ENSG00000100364	0.0848614	5.42351	2.40382	0.0165194	0.212483	KIAA0930	NONE
ENSG00000237737	-0.143239	1.91475	-2.40131	0.0166323	0.213381	DCTN1-AS1	NONE
ENSG00000204934	-0.0932641	1.97079	-2.40104	0.0166444	0.213381	ATP6V0E2-AS1	NONE
ENSG00000105639	-0.118714	2.6213	-2.40141	0.016628	0.213381	JAK3	NONE
ENSG00000122565	-0.0355673	4.57403	-2.40089	0.0166514	0.213381	CBX3	NONE
ENSG00000140950	-0.0642151	1.96087	-2.39932	0.0167221	0.213988	TLDC1	NONE
ENSG00000134046	0.0516538	3.48918	2.39923	0.0167261	0.213988	MBD2	NONE
ENSG00000164418	-0.0982053	3.44	-2.3986	0.0167548	0.214179	GRIK2	NONE
ENSG00000138207	-0.127739	4.25136	-2.39737	0.0168106	0.214717	RBP4	NONE
ENSG00000229619	-0.116229	0.86869	-2.39675	0.0168388	0.214849	MBNL1-AS1	NONE
ENSG00000243742	-0.220113	0.947916	-2.39654	0.0168485	0.214849	RPLP0P2	NONE
ENSG00000167562	-0.0886563	1.1185	-2.39586	0.0168793	0.215067	ZNF701	NONE
ENSG00000180488	-0.0619946	3.62052	-2.39547	0.0168971	0.215118	MIGA1	NONE
ENSG00000162148	-0.0887113	2.61388	-2.39515	0.0169115	0.215126	PPP1R32	NONE
ENSG00000134215	0.13669	1.83237	2.39459	0.0169371	0.215277	VAV3	NONE
ENSG00000114841	-0.112652	2.63807	-2.39282	0.0170182	0.215781	DNAH1	NONE
ENSG00000136870	0.064439	3.94228	2.39332	0.0169953	0.215781	ZNF189	NONE
ENSG00000184203	-0.076005	4.10185	-2.39288	0.0170156	0.215781	PPP1R2	NONE
ENSG00000119203	-0.0519233	3.36589	-2.39218	0.0170481	0.215809	CPSF3	NONE
ENSG00000258472	0.110995	3.87192	2.39222	0.0170459	0.215809		NONE
ENSG00000165169	-0.0837796	4.52279	-2.39164	0.0170725	0.215943	DYNLT3	NONE
ENSG00000227388	-0.075022	2.93057	-2.39059	0.0171213	0.21626		NONE
ENSG00000186020	-0.0414824	3.27544	-2.39035	0.0171324	0.21626	ZNF529	NONE
ENSG00000109501	0.0975971	4.52122	2.3902	0.0171391	0.21626	WFS1	NONE
ENSG00000172831	-0.0816935	3.38096	-2.38904	0.0171929	0.216764	CES2	NONE
ENSG00000179954	0.105027	1.5144	2.38708	0.0172841	0.216931	SSC5D	NONE
ENSG00000100139	0.0826554	2.53654	2.38696	0.0172895	0.216931	MICALL1	NONE
ENSG00000162650	-0.0748116	2.84156	-2.3879	0.0172459	0.216931	ATXN7L2	NONE
ENSG00000177548	0.0623813	3.10677	2.3884	0.0172227	0.216931	RABEP2	NONE
ENSG00000151327	-0.0554257	3.65021	-2.38742	0.0172681	0.216931	FAM177A1	NONE
ENSG00000173992	-0.0698296	4.25802	-2.38716	0.0172802	0.216931	CCS	NONE
ENSG00000146005	0.163573	4.88021	2.38642	0.0173146	0.217072	PSD2	NONE
ENSG00000143363	0.0488225	3.32326	2.38574	0.0173467	0.217299	PRUNE1	NONE
ENSG00000177853	-0.0910893	2.69762	-2.38483	0.0173891	0.217657	ZNF518A	NONE
ENSG00000277258	0.064352	3.23082	2.38445	0.0174067	0.217702	PCGF2	NONE
ENSG00000169752	-0.180549	1.34988	-2.38322	0.0174646	0.217722	NRG4	NONE
ENSG00000006047	-0.127119	1.30886	-2.38399	0.0174283	0.217722	YBX2	NONE
ENSG00000272341	-0.12413	2.60888	-2.38347	0.0174529	0.217722		NONE
ENSG00000177519	0.157632	3.09959	2.38234	0.0175059	0.217722	RPRM	NONE
ENSG00000275066	0.0413515	3.52639	2.38322	0.0174643	0.217722	SYNRG	NONE
ENSG00000185414	-0.0753136	3.62406	-2.38255	0.0174962	0.217722	MRPL30	NONE
ENSG00000162975	-0.117966	4.00202	-2.3828	0.0174844	0.217722	KCNF1	NONE
ENSG00000003137	-0.157585	2.2577	-2.38114	0.0175623	0.218017	CYP26B1	NONE
ENSG00000225032	-0.0987675	2.07786	-2.38066	0.0175854	0.218017		NONE
ENSG00000130669	0.0581894	2.85302	2.38132	0.0175541	0.218017	PAK4	NONE
ENSG00000231721	0.0670435	3.7895	2.38081	0.017578	0.218017	LINC-PINT	NONE
ENSG00000170265	0.0455305	3.31643	2.38029	0.0176029	0.21806	ZNF282	NONE
ENSG00000034152	0.0953964	3.08348	2.37852	0.0176868	0.218467	MAP2K3	NONE
ENSG00000143952	0.0565132	3.17676	2.378	0.0177116	0.218467	VPS54	NONE
ENSG00000251022	-0.110703	3.48567	-2.37875	0.0176756	0.218467	THAP9-AS1	NONE
ENSG00000063322	-0.0835174	4.69932	-2.37783	0.0177196	0.218467	MED29	NONE
ENSG00000130520	-0.0508526	4.44957	-2.37817	0.0177034	0.218467	LSM4	NONE
ENSG00000102119	-0.0771517	4.19926	-2.37841	0.0176921	0.218467	EMD	NONE
ENSG00000272841	-0.12731	1.47388	-2.37572	0.0178201	0.219108		NONE
ENSG00000157306	-0.0861121	1.8865	-2.37424	0.0178913	0.219108		NONE
ENSG00000157741	-0.0420501	3.14027	-2.37352	0.0179259	0.219108	UBN2	NONE
ENSG00000168209	0.23345	3.53765	2.37356	0.0179238	0.219108	DDIT4	NONE
ENSG00000053900	-0.0607239	3.44166	-2.37421	0.0178927	0.219108	ANAPC4	NONE
ENSG00000170310	0.0527321	3.72988	2.37565	0.0178234	0.219108	STX8	NONE
ENSG00000172201	0.172716	4.61997	2.37606	0.017804	0.219108	ID4	NONE
ENSG00000113645	0.086073	3.80443	2.37553	0.0178291	0.219108	WWC1	NONE
ENSG00000124126	0.107425	4.79395	2.37372	0.0179162	0.219108	PREX1	NONE
ENSG00000124795	0.0677613	4.37521	2.3745	0.0178785	0.219108	DEK	NONE
ENSG00000025770	-0.0464399	4.08712	-2.3748	0.0178641	0.219108	NCAPH2	NONE
ENSG00000081014	0.056793	2.27555	2.37306	0.017948	0.219135	AP4E1	NONE
ENSG00000129158	0.0737953	4.30648	2.37289	0.0179561	0.219135	SERGEF	NONE
ENSG00000157014	0.0695959	3.30458	2.37138	0.0180288	0.219572	TATDN2	NONE
ENSG00000121440	0.0681377	3.4709	2.37179	0.018009	0.219572	PDZRN3	NONE
ENSG00000176095	0.0541871	4.99248	2.37127	0.0180342	0.219572	IP6K1	NONE
ENSG00000203900	-0.17143	0.671852	-2.36855	0.0181659	0.21966		NONE
ENSG00000140798	-0.167702	1.27925	-2.36736	0.0182241	0.21966	ABCC12	NONE
ENSG00000258057	-0.100921	1.58518	-2.36859	0.0181643	0.21966	BCDIN3D-AS1	NONE
ENSG00000153563	-0.113243	1.73613	-2.36756	0.0182143	0.21966	CD8A	NONE
ENSG00000230844	-0.0739172	2.06369	-2.37079	0.0180572	0.21966	ZNF674-AS1	NONE
ENSG00000231764	-0.18404	2.08289	-2.36756	0.0182142	0.21966	DLX6-AS1	NONE
ENSG00000256422	-0.199144	2.17472	-2.36803	0.0181912	0.21966		NONE
ENSG00000150510	0.0756107	3.18134	2.36903	0.0181425	0.21966	FAM124A	NONE
ENSG00000040487	0.0554373	3.35737	2.36767	0.0182089	0.21966	PQLC2	NONE
ENSG00000120071	0.0462531	3.54905	2.37048	0.0180722	0.21966	KANSL1	NONE
ENSG00000136451	0.0902582	3.57141	2.36953	0.0181183	0.21966	VEZF1	NONE
ENSG00000148481	-0.0532826	3.77094	-2.36917	0.018136	0.21966	FAM188A	NONE
ENSG00000166173	0.0904942	4.27382	2.36926	0.0181315	0.21966	LARP6	NONE
ENSG00000179886	0.0930255	2.20734	2.36652	0.0182649	0.219982	TIGD5	NONE
ENSG00000275131	0.0975817	3.13278	2.3647	0.0183544	0.22054		NONE
ENSG00000108651	-0.040677	3.38089	-2.3648	0.0183491	0.22054	UTP6	NONE
ENSG00000170525	0.147891	4.63135	2.36491	0.0183441	0.22054	PFKFB3	NONE
ENSG00000145198	-0.105969	4.03762	-2.36443	0.0183677	0.22054	VWA5B2	NONE
ENSG00000233559	0.158555	2.48977	2.36196	0.0184894	0.220775		NONE
ENSG00000111752	-0.0876787	3.05524	-2.36304	0.0184359	0.220775	PHC1	NONE
ENSG00000131269	0.0733448	3.15438	2.36255	0.0184601	0.220775	ABCB7	NONE
ENSG00000005448	-0.0992261	3.31923	-2.36237	0.018469	0.220775	WDR54	NONE
ENSG00000137509	0.100542	3.48393	2.36302	0.0184368	0.220775	PRCP	NONE
ENSG00000204580	0.128749	4.38957	2.36245	0.0184649	0.220775	DDR1	NONE
ENSG00000196365	0.0491816	4.30216	2.36171	0.0185014	0.220775	LONP1	NONE
ENSG00000135457	-0.0475732	3.91679	-2.36145	0.0185145	0.220775	TFCP2	NONE
ENSG00000170464	-0.0494075	4.04573	-2.36167	0.0185033	0.220775	DNAJC18	NONE
ENSG00000155367	-0.113048	1.6893	-2.35949	0.0186115	0.220919	PPM1J	NONE
ENSG00000112039	0.0816924	1.90945	2.35963	0.0186045	0.220919	FANCE	NONE
ENSG00000235954	-0.0553759	2.16679	-2.35953	0.0186098	0.220919	TTC28-AS1	NONE
ENSG00000198707	-0.0795455	3.73434	-2.35952	0.0186102	0.220919	CEP290	NONE
ENSG00000111711	-0.0683741	3.92206	-2.35969	0.0186015	0.220919	GOLT1B	NONE
ENSG00000105671	-0.0387468	3.84252	-2.35985	0.0185937	0.220919	DDX49	NONE
ENSG00000103855	-0.0557418	2.98921	-2.35903	0.0186343	0.221022	CD276	NONE
ENSG00000164761	0.256229	1.82116	2.35805	0.0186831	0.221433	TNFRSF11B	NONE
ENSG00000092929	-0.144553	1.74039	-2.35621	0.0187751	0.222186	UNC13D	NONE
ENSG00000168246	0.0679921	3.07282	2.35622	0.0187747	0.222186	UBTD2	NONE
ENSG00000076248	0.0959601	4.09649	2.3554	0.0188159	0.2225	UNG	NONE
ENSG00000062038	-0.119122	1.53039	-2.35511	0.0188302	0.222501	CDH3	NONE
ENSG00000155760	0.1481	1.7842	2.35347	0.0189127	0.223089	FZD7	NONE
ENSG00000271913	-0.0994519	2.34551	-2.35333	0.01892	0.223089		NONE
ENSG00000135447	0.0904321	3.57889	2.35327	0.0189228	0.223089	PPP1R1A	NONE
ENSG00000124664	-0.168005	1.29543	-2.35223	0.0189754	0.223204	SPDEF	NONE
ENSG00000254081	-0.308783	1.47142	-2.35235	0.0189696	0.223204	LINC01299	NONE
ENSG00000172840	0.0696018	3.44794	2.35264	0.018955	0.223204	PDP2	NONE
ENSG00000156500	-0.0805394	1.55663	-2.34944	0.0191171	0.223381	FAM122C	NONE
ENSG00000087884	0.0819024	2.12763	2.35122	0.0190265	0.223381	AAMDC	NONE
ENSG00000111058	0.147979	2.76545	2.35013	0.019082	0.223381	ACSS3	NONE
ENSG00000160688	-0.041826	3.178	-2.3494	0.0191192	0.223381	FLAD1	NONE
ENSG00000107929	-0.0405797	3.40215	-2.34958	0.0191101	0.223381	LARP4B	NONE
ENSG00000143412	0.115556	3.33748	2.35007	0.0190847	0.223381	ANXA9	NONE
ENSG00000110697	0.0817575	3.93721	2.35074	0.0190507	0.223381	PITPNM1	NONE
ENSG00000175575	-0.087704	3.75959	-2.35084	0.0190458	0.223381	PAAF1	NONE
ENSG00000185950	0.0761003	4.80766	2.35003	0.0190868	0.223381	IRS2	NONE
ENSG00000138741	-0.137844	1.34746	-2.34357	0.0194178	0.223615	TRPC3	NONE
ENSG00000265688	-0.121306	1.62578	-2.34486	0.0193511	0.223615	MAFG-AS1	NONE
ENSG00000075213	0.113551	1.98911	2.34379	0.0194063	0.223615	SEMA3A	NONE
ENSG00000206140	-0.106167	1.92922	-2.34462	0.0193638	0.223615	TMEM191C	NONE
ENSG00000146374	0.168751	2.37786	2.34314	0.0194398	0.223615	RSPO3	NONE
ENSG00000260816	0.139987	2.13557	2.34386	0.0194026	0.223615		NONE
ENSG00000120549	-0.0912186	2.90354	-2.34594	0.019296	0.223615	KIAA1217	NONE
ENSG00000141622	-0.101226	2.90695	-2.34352	0.0194204	0.223615	RNF165	NONE
ENSG00000132819	0.0815505	3.32491	2.34652	0.0192659	0.223615	RBM38	NONE
ENSG00000159593	-0.0518532	3.67272	-2.34837	0.0191714	0.223615	NAE1	NONE
ENSG00000163590	-0.0636306	3.62231	-2.34537	0.0193253	0.223615	PPM1L	NONE
ENSG00000091972	-0.104128	4.40185	-2.34783	0.0191993	0.223615	CD200	NONE
ENSG00000156639	0.0758527	4.87931	2.34592	0.019297	0.223615	ZFAND3	NONE
ENSG00000078124	0.0709822	3.85022	2.34664	0.0192598	0.223615	ACER3	NONE
ENSG00000065809	0.140124	3.76651	2.34319	0.0194374	0.223615	FAM107B	NONE
ENSG00000171130	-0.0972933	5.03207	-2.34359	0.0194166	0.223615	ATP6V0E2	NONE
ENSG00000166197	-0.0483524	4.42954	-2.34591	0.0192974	0.223615	NOLC1	NONE
ENSG00000115204	-0.0465337	3.86888	-2.34507	0.0193404	0.223615	MPV17	NONE
ENSG00000196972	-0.115463	4.12348	-2.34452	0.019369	0.223615	SMIM10L2B	NONE
ENSG00000137076	0.0964401	4.23948	2.34496	0.0193464	0.223615	TLN1	NONE
ENSG00000132155	0.0444796	4.15176	2.34475	0.019357	0.223615	RAF1	NONE
ENSG00000128585	0.0724172	3.25903	2.34284	0.0194553	0.223629	MKLN1	NONE
ENSG00000187678	-0.115017	2.89086	-2.34174	0.0195123	0.224046	SPRY4	NONE
ENSG00000134716	0.136527	3.57412	2.34159	0.0195203	0.224046	CYP2J2	NONE
ENSG00000144214	0.109698	2.31304	2.34043	0.0195804	0.224406	LYG1	NONE
ENSG00000270028	0.106573	3.78165	2.34066	0.0195684	0.224406		NONE
ENSG00000177335	-0.0989449	1.7249	-2.33833	0.0196899	0.225104	C8orf31	NONE
ENSG00000136040	-0.0882265	2.62277	-2.33815	0.0196989	0.225104	PLXNC1	NONE
ENSG00000164828	-0.0566284	3.71779	-2.33883	0.0196634	0.225104	SUN1	NONE
ENSG00000106780	0.0711846	4.47152	2.33867	0.0196719	0.225104	MEGF9	NONE
ENSG00000100577	-0.136761	1.83623	-2.3376	0.0197278	0.225269	GSTZ1	NONE
ENSG00000105707	0.139635	2.1991	2.33715	0.0197514	0.225374	HPN	NONE
ENSG00000277443	-0.0613889	5.19902	-2.33568	0.0198285	0.225758	MARCKS	NONE
ENSG00000087077	0.115281	3.69723	2.3357	0.0198273	0.225758	TRIP6	NONE
ENSG00000163938	-0.0465495	4.10305	-2.33613	0.0198046	0.225758	GNL3	NONE
ENSG00000125962	-0.128504	1.68414	-2.3342	0.0199061	0.226147	ARMCX5	NONE
ENSG00000143061	-0.113134	2.3045	-2.33469	0.0198807	0.226147	IGSF3	NONE
ENSG00000101972	0.0618533	3.81697	2.33432	0.0199002	0.226147	STAG2	NONE
ENSG00000138100	-0.158641	3.07395	-2.33325	0.0199563	0.226389	TRIM54	NONE
ENSG00000188536	-0.340203	5.02756	-2.33338	0.0199498	0.226389	HBA2	NONE
ENSG00000171811	-0.0902993	2.33646	-2.33287	0.0199767	0.226455	CFAP46	NONE
ENSG00000164989	-0.0906978	1.55048	-2.32866	0.0202001	0.227011	CCDC171	NONE
ENSG00000234409	-0.212601	1.68382	-2.32885	0.0201902	0.227011	CCDC188	NONE
ENSG00000277283	-0.114236	1.893	-2.3305	0.0201021	0.227011		NONE
ENSG00000186094	-0.117046	2.17207	-2.32875	0.0201953	0.227011	AGBL4	NONE
ENSG00000146842	-0.0758929	2.46559	-2.33017	0.0201196	0.227011	TMEM209	NONE
ENSG00000120156	-0.129601	2.58339	-2.33093	0.0200795	0.227011	TEK	NONE
ENSG00000178075	0.14863	2.85671	2.32877	0.0201945	0.227011	GRAMD1C	NONE
ENSG00000260077	-0.101885	3.0282	-2.33067	0.0200934	0.227011		NONE
ENSG00000117697	0.0458563	3.40531	2.32927	0.0201677	0.227011	NSL1	NONE
ENSG00000140740	-0.0680163	4.90781	-2.33073	0.0200899	0.227011	UQCRC2	NONE
ENSG00000126016	0.106006	3.98861	2.33163	0.0200421	0.227011	AMOT	NONE
ENSG00000173209	-0.113596	3.856	-2.32947	0.0201568	0.227011	AHSA2	NONE
ENSG00000057252	0.079401	2.77664	2.32761	0.0202564	0.227317	SOAT1	NONE
ENSG00000214530	0.0999082	3.90022	2.32774	0.0202493	0.227317	STARD10	NONE
ENSG00000092969	0.20359	2.54494	2.32683	0.0202979	0.227456	TGFB2	NONE
ENSG00000230733	0.0804171	4.40014	2.32702	0.0202879	0.227456		NONE
ENSG00000176024	0.0699463	1.96164	2.32575	0.0203563	0.22794	ZNF613	NONE
ENSG00000101413	-0.0660118	2.98124	-2.32549	0.0203703	0.22794	RPRD1B	NONE
ENSG00000019991	0.2545	1.96333	2.32475	0.0204099	0.228167	HGF	NONE
ENSG00000068976	0.174141	3.32776	2.32457	0.0204198	0.228167	PYGM	NONE
ENSG00000187824	0.123728	2.34847	2.32325	0.0204907	0.228795	TMEM220	NONE
ENSG00000165338	-0.0699077	2.57925	-2.3228	0.0205151	0.228905	HECTD2	NONE
ENSG00000100393	0.0511409	3.50936	2.32221	0.0205473	0.228937	EP300	NONE
ENSG00000182310	0.111456	3.45985	2.32231	0.0205416	0.228937	SPACA6	NONE
ENSG00000163815	-0.238551	2.00895	-2.32181	0.0205692	0.229017	CLEC3B	NONE
ENSG00000136938	0.0809651	5.44994	2.32056	0.0206368	0.229443	ANP32B	NONE
ENSG00000120137	-0.0432921	3.48861	-2.32071	0.0206287	0.229443	PANK3	NONE
ENSG00000172375	-0.0665097	3.5435	-2.3201	0.0206616	0.229556	C2CD2L	NONE
ENSG00000280157	-0.123487	2.18119	-2.31951	0.020694	0.229752		NONE
ENSG00000177426	0.158358	1.79809	2.31827	0.0207616	0.230227	TGIF1	NONE
ENSG00000116473	0.0621398	4.09389	2.31819	0.0207663	0.230227	RAP1A	NONE
ENSG00000133119	-0.120306	1.84883	-2.3167	0.0208477	0.230966	RFC3	NONE
ENSG00000013810	0.0766069	1.89967	2.31501	0.0209407	0.231181	TACC3	NONE
ENSG00000175691	-0.0915934	2.08012	-2.31575	0.0208997	0.231181	ZNF77	NONE
ENSG00000102595	-0.0845954	3.02965	-2.31498	0.0209421	0.231181	UGGT2	NONE
ENSG00000166598	-0.0757342	5.81094	-2.31473	0.0209559	0.231181	HSP90B1	NONE
ENSG00000077721	-0.0408654	3.59478	-2.31592	0.0208909	0.231181	UBE2A	NONE
ENSG00000102878	-0.0752008	4.29079	-2.31542	0.020918	0.231181	HSF4	NONE
ENSG00000260766	0.0883398	2.83521	2.31187	0.0211142	0.232108		NONE
ENSG00000269124	0.206854	2.86431	2.3126	0.0210739	0.232108		NONE
ENSG00000156504	-0.0454242	3.84941	-2.3123	0.0210904	0.232108	FAM122B	NONE
ENSG00000198612	-0.0559777	4.23945	-2.31292	0.0210561	0.232108	COPS8	NONE
ENSG00000164050	0.126312	4.459	2.31204	0.021105	0.232108	PLXNB1	NONE
ENSG00000187398	-0.0965979	2.26408	-2.31074	0.0211773	0.232637	LUZP2	NONE
ENSG00000168569	-0.0563079	2.75238	-2.30979	0.0212302	0.232719	TMEM223	NONE
ENSG00000151332	0.0475912	3.51944	2.31003	0.0212164	0.232719	MBIP	NONE
ENSG00000140400	-0.0546033	3.74387	-2.30982	0.0212283	0.232719	MAN2C1	NONE
ENSG00000014824	-0.0599565	4.18935	-2.30953	0.0212443	0.232719	SLC30A9	NONE
ENSG00000187098	0.0859526	1.91116	2.30777	0.021343	0.232821	MITF	NONE
ENSG00000229990	0.118025	2.1909	2.30831	0.0213128	0.232821		NONE
ENSG00000109016	-0.0581734	3.00597	-2.30909	0.021269	0.232821	DHRS7B	NONE
ENSG00000105856	0.0663301	3.04625	2.30793	0.021334	0.232821	HBP1	NONE
ENSG00000069956	-0.0603437	3.67046	-2.30823	0.0213173	0.232821	MAPK6	NONE
ENSG00000065000	-0.0285724	4.64066	-2.30878	0.0212863	0.232821	AP3D1	NONE
ENSG00000248334	-0.0650839	1.90249	-2.30694	0.0213897	0.233004	WHAMMP2	NONE
ENSG00000123685	-0.112878	2.15317	-2.30696	0.0213886	0.233004	BATF3	NONE
ENSG00000180539	-0.0975586	1.31381	-2.30612	0.0214355	0.233096	C9orf139	NONE
ENSG00000116711	-0.167405	1.65414	-2.30545	0.0214731	0.233096	PLA2G4A	NONE
ENSG00000165644	0.0801067	2.60103	2.30553	0.0214689	0.233096	COMTD1	NONE
ENSG00000072401	-0.0554402	3.20447	-2.30519	0.0214877	0.233096	UBE2D1	NONE
ENSG00000156232	0.0467297	3.23217	2.30593	0.0214462	0.233096	WHAMM	NONE
ENSG00000153317	-0.0526787	3.75434	-2.30524	0.0214854	0.233096	ASAP1	NONE
ENSG00000157240	0.110459	1.92535	2.30457	0.0215227	0.233314	FZD1	NONE
ENSG00000198931	-0.0673403	3.53268	-2.30385	0.0215634	0.233523	APRT	NONE
ENSG00000050393	0.0615978	3.90457	2.3037	0.0215718	0.233523	MCUR1	NONE
ENSG00000197147	-0.0813461	3.83806	-2.30338	0.02159	0.233558	LRRC8B	NONE
ENSG00000183066	-0.12119	1.68936	-2.30234	0.0216489	0.233708	WBP2NL	NONE
ENSG00000152284	0.0974857	2.57827	2.3025	0.0216403	0.233708	TCF7L1	NONE
ENSG00000047644	0.0644128	3.40842	2.30165	0.0216882	0.233708	WWC3	NONE
ENSG00000140497	0.0785654	3.48317	2.30156	0.0216936	0.233708	SCAMP2	NONE
ENSG00000116871	0.0409771	5.31807	2.30158	0.0216925	0.233708	MAP7D1	NONE
ENSG00000108828	0.0722468	4.13971	2.30287	0.0216189	0.233708	VAT1	NONE
ENSG00000176928	-0.129271	2.33233	-2.3007	0.0217422	0.233908	GCNT4	NONE
ENSG00000186369	-0.111122	2.37902	-2.30079	0.0217369	0.233908	LINC00643	NONE
ENSG00000176728	-0.139876	0.324053	-2.29957	0.0218067	0.234118	TTTY14	NONE
ENSG00000203685	-0.145455	3.53849	-2.2999	0.0217876	0.234118	STUM	NONE
ENSG00000007168	-0.0599036	4.91397	-2.29958	0.0218061	0.234118	PAFAH1B1	NONE
ENSG00000168393	0.0527713	3.16025	2.29851	0.0218674	0.234609	DTYMK	NONE
ENSG00000170324	-0.1982	1.29616	-2.29729	0.0219369	0.234693	FRMPD2	NONE
ENSG00000162971	-0.0590023	2.17351	-2.29699	0.0219545	0.234693	TYW5	NONE
ENSG00000175895	0.0970279	2.48097	2.29629	0.0219948	0.234693	PLEKHF2	NONE
ENSG00000105708	-0.062459	2.72761	-2.29577	0.0220249	0.234693	ZNF14	NONE
ENSG00000069702	0.125658	2.70362	2.29423	0.0221132	0.234693	TGFBR3	NONE
ENSG00000196655	-0.0587356	3.11623	-2.294	0.0221265	0.234693	TRAPPC4	NONE
ENSG00000179841	-0.109943	3.27935	-2.29743	0.021929	0.234693	AKAP5	NONE
ENSG00000171587	-0.0632224	3.18719	-2.29403	0.0221251	0.234693	DSCAM	NONE
ENSG00000261342	0.1173	3.18011	2.29384	0.0221361	0.234693		NONE
ENSG00000176410	-0.0697776	3.35836	-2.29568	0.0220296	0.234693	DNAJC30	NONE
ENSG00000137965	-0.179619	3.33376	-2.29559	0.0220352	0.234693	IFI44	NONE
ENSG00000197343	-0.034848	3.53192	-2.29523	0.0220555	0.234693	ZNF655	NONE
ENSG00000085063	0.0925158	5.51213	2.2954	0.0220459	0.234693	CD59	NONE
ENSG00000063176	0.0638464	3.5637	2.29405	0.0221236	0.234693	SPHK2	NONE
ENSG00000079841	-0.0838837	3.79346	-2.29691	0.0219591	0.234693	RIMS1	NONE
ENSG00000145293	-0.0522671	5.07881	-2.29447	0.0220998	0.234693	ENOPH1	NONE
ENSG00000110237	0.0528081	4.14739	2.29702	0.0219527	0.234693	ARHGEF17	NONE
ENSG00000105245	-0.07243	4.13511	-2.29367	0.0221457	0.234693	NUMBL	NONE
ENSG00000180479	0.0671078	2.03965	2.29221	0.0222302	0.235429	ZNF571	NONE
ENSG00000101298	0.0652059	5.46201	2.29116	0.0222914	0.235883	SNPH	NONE
ENSG00000146540	-0.0854419	4.17498	-2.29096	0.0223033	0.235883	C7orf50	NONE
ENSG00000217801	-0.10473	2.35649	-2.29051	0.0223294	0.236		NONE
ENSG00000182400	-0.0650339	4.14013	-2.29025	0.0223445	0.236	TRAPPC6B	NONE
ENSG00000239636	-0.112448	1.87262	-2.28981	0.0223701	0.236111		NONE
ENSG00000134802	0.139001	1.3267	2.28856	0.0224433	0.236674	SLC43A3	NONE
ENSG00000148444	-0.0639153	2.47318	-2.28657	0.0225599	0.236674	COMMD3	NONE
ENSG00000275409	0.112504	2.916	2.28726	0.0225193	0.236674		NONE
ENSG00000144741	-0.0837225	3.04076	-2.28699	0.0225351	0.236674	SLC25A26	NONE
ENSG00000143315	0.0733931	3.09509	2.2868	0.0225465	0.236674	PIGM	NONE
ENSG00000187672	-0.0946005	3.39445	-2.28808	0.0224714	0.236674	ERC2	NONE
ENSG00000153558	-0.0836553	3.59055	-2.28716	0.0225254	0.236674	FBXL2	NONE
ENSG00000100505	-0.0688197	4.73364	-2.28711	0.0225283	0.236674	TRIM9	NONE
ENSG00000134982	0.0699657	4.67473	2.28665	0.0225553	0.236674	APC	NONE
ENSG00000117600	-0.123001	3.61114	-2.2859	0.0225994	0.23693	PLPPR4	NONE
ENSG00000169964	-0.0520484	3.12016	-2.28523	0.0226387	0.237023	TMEM42	NONE
ENSG00000122482	0.0454281	3.22976	2.2854	0.0226286	0.237023	ZNF644	NONE
ENSG00000164953	-0.0631414	2.4479	-2.28379	0.0227239	0.237689	TMEM67	NONE
ENSG00000129317	-0.0548431	2.6614	-2.28364	0.0227327	0.237689	PUS7L	NONE
ENSG00000259448	-0.104009	2.20814	-2.28336	0.0227493	0.237704		NONE
ENSG00000102362	0.230195	2.57132	2.28232	0.0228109	0.237778	SYTL4	NONE
ENSG00000150768	-0.0620278	3.37713	-2.28196	0.0228325	0.237778	DLAT	NONE
ENSG00000197852	0.0914555	3.51511	2.28252	0.0227993	0.237778	FAM212B	NONE
ENSG00000241258	0.0479856	4.25563	2.28275	0.0227856	0.237778	CRCP	NONE
ENSG00000047932	-0.040229	4.19664	-2.28205	0.0228271	0.237778	GOPC	NONE
ENSG00000115255	-0.0767213	3.24855	-2.28127	0.0228733	0.238044	REEP6	NONE
ENSG00000166863	-0.189322	2.85066	-2.27999	0.0229497	0.238081	TAC3	NONE
ENSG00000112561	0.0886026	3.0021	2.28043	0.0229238	0.238081	TFEB	NONE
ENSG00000198887	0.0543495	3.07681	2.27993	0.0229531	0.238081	SMC5	NONE
ENSG00000080503	-0.0406525	4.47544	-2.28014	0.0229406	0.238081	SMARCA2	NONE
ENSG00000140545	0.0810485	4.0374	2.28024	0.022935	0.238081	MFGE8	NONE
ENSG00000139880	-0.0842111	2.66749	-2.27911	0.0230023	0.238434	CDH24	NONE
ENSG00000161714	0.100327	3.81949	2.2787	0.023027	0.238531	PLCD3	NONE
ENSG00000073150	0.0817605	4.45371	2.27824	0.0230542	0.238654	PANX2	NONE
ENSG00000216775	-0.12182	1.75586	-2.27761	0.0230921	0.238889		NONE
ENSG00000099834	-0.201204	0.908109	-2.27676	0.0231433	0.239132	CDHR5	NONE
ENSG00000155254	-0.0882072	1.99381	-2.27667	0.0231484	0.239132	MARVELD1	NONE
ENSG00000272760	0.144615	2.72647	2.27646	0.0231615	0.239132		NONE
ENSG00000166016	0.0852636	2.88472	2.27592	0.0231938	0.239306	ABTB2	NONE
ENSG00000197858	-0.0512786	4.29406	-2.27552	0.0232181	0.239399	GPAA1	NONE
ENSG00000115758	-0.097504	3.76026	-2.27477	0.0232634	0.239708	ODC1	NONE
ENSG00000221883	-0.114314	1.33694	-2.27314	0.0233619	0.240248	ARIH2OS	NONE
ENSG00000260160	0.0740329	2.7702	2.27355	0.0233367	0.240248		NONE
ENSG00000165092	-0.165607	4.64413	-2.27335	0.0233488	0.240248	ALDH1A1	NONE
ENSG00000066185	-0.120478	2.02451	-2.2723	0.0234127	0.240612	ZMYND12	NONE
ENSG00000086712	-0.0446771	3.49261	-2.27193	0.0234351	0.240684	TXLNG	NONE
ENSG00000162745	-0.183649	1.53415	-2.27164	0.0234527	0.240707	OLFML2B	NONE
ENSG00000187535	0.059819	3.11772	2.27055	0.0235194	0.241232	IFT140	NONE
ENSG00000105053	-0.0354192	2.78596	-2.26941	0.0235888	0.241349	VRK3	NONE
ENSG00000087299	-0.061442	2.80367	-2.26935	0.0235926	0.241349	L2HGDH	NONE
ENSG00000170153	-0.0728188	3.13619	-2.27001	0.0235522	0.241349	RNF150	NONE
ENSG00000133519	0.0919565	3.18825	2.26941	0.0235889	0.241349	ZDHHC8P1	NONE
ENSG00000124160	0.090814	4.03668	2.26871	0.0236319	0.241592	NCOA5	NONE
ENSG00000010292	0.061411	2.94556	2.26806	0.0236717	0.241842	NCAPD2	NONE
ENSG00000213694	0.162348	1.80269	2.26576	0.0238129	0.242235	S1PR3	NONE
ENSG00000147437	0.101224	2.15949	2.26568	0.0238176	0.242235	GNRH1	NONE
ENSG00000122512	-0.101275	3.1775	-2.26715	0.0237272	0.242235	PMS2	NONE
ENSG00000244187	-0.0723803	3.10744	-2.26566	0.0238188	0.242235	TMEM141	NONE
ENSG00000125753	0.0991945	3.04784	2.2663	0.0237798	0.242235	VASP	NONE
ENSG00000095485	-0.0713326	3.33307	-2.26666	0.0237574	0.242235	CWF19L1	NONE
ENSG00000235034	0.0829285	4.64488	2.26572	0.0238156	0.242235	C19orf81	NONE
ENSG00000121281	-0.190304	0.35475	-2.26409	0.0239159	0.242633	ADCY7	NONE
ENSG00000248540	0.203764	0.987294	2.26257	0.02401	0.242633		NONE
ENSG00000135828	-0.076864	2.03425	-2.26268	0.0240036	0.242633	RNASEL	NONE
ENSG00000214353	0.151638	2.1105	2.26445	0.023894	0.242633	VAC14-AS1	NONE
ENSG00000085185	0.0527915	2.32483	2.26321	0.0239705	0.242633	BCORL1	NONE
ENSG00000154957	-0.0801239	2.76294	-2.26352	0.0239514	0.242633	ZNF18	NONE
ENSG00000159214	-0.0642353	3.20081	-2.26247	0.0240167	0.242633	CCDC24	NONE
ENSG00000164751	0.0654597	3.47232	2.2647	0.0238782	0.242633	PEX2	NONE
ENSG00000100865	-0.0418558	3.71148	-2.26202	0.0240443	0.242633	CINP	NONE
ENSG00000115241	0.0359823	4.56061	2.26336	0.0239613	0.242633	PPM1G	NONE
ENSG00000130517	0.0779199	3.98657	2.26203	0.0240435	0.242633	PGPEP1	NONE
ENSG00000111802	0.0420079	4.42848	2.26256	0.0240111	0.242633	TDP2	NONE
ENSG00000206417	-0.083966	2.3604	-2.26138	0.0240842	0.242879	H1FX-AS1	NONE
ENSG00000144893	-0.0823509	1.74237	-2.26009	0.0241646	0.242908	MED12L	NONE
ENSG00000236922	-0.145048	2.18621	-2.25902	0.0242312	0.242908	LINC01378	NONE
ENSG00000249992	-0.109062	2.93763	-2.25909	0.0242269	0.242908	TMEM158	NONE
ENSG00000104524	-0.123021	2.94302	-2.26021	0.0241573	0.242908	PYCRL	NONE
ENSG00000011105	-0.0649509	3.11371	-2.25884	0.0242426	0.242908	TSPAN9	NONE
ENSG00000169410	0.0805526	3.17488	2.2606	0.024133	0.242908	PTPN9	NONE
ENSG00000137766	-0.111743	3.67777	-2.25962	0.0241937	0.242908	UNC13C	NONE
ENSG00000218227	-0.133558	3.72846	-2.25925	0.0242172	0.242908		NONE
ENSG00000170315	-0.144239	4.73555	-2.25962	0.0241938	0.242908	UBB	NONE
ENSG00000153291	-0.081281	4.44223	-2.25913	0.0242248	0.242908	SLC25A27	NONE
ENSG00000080839	0.0640114	1.64484	2.25572	0.0244387	0.243752	RBL1	NONE
ENSG00000163083	0.11857	2.56411	2.25504	0.0244818	0.243752	INHBB	NONE
ENSG00000165675	0.0720596	2.61766	2.25495	0.0244872	0.243752	ENOX2	NONE
ENSG00000106355	-0.0471123	3.16701	-2.25477	0.0244985	0.243752	LSM5	NONE
ENSG00000183580	0.104783	3.35076	2.25479	0.0244973	0.243752	FBXL7	NONE
ENSG00000121897	-0.0576286	3.41226	-2.25495	0.0244872	0.243752	LIAS	NONE
ENSG00000055483	-0.047768	3.59374	-2.25484	0.0244945	0.243752	USP36	NONE
ENSG00000154975	-0.0980973	4.17707	-2.25671	0.0243762	0.243752	CA10	NONE
ENSG00000165389	0.0789836	3.84353	2.25637	0.0243981	0.243752	SPTSSA	NONE
ENSG00000211460	-0.0335828	4.27502	-2.25677	0.0243724	0.243752	TSN	NONE
ENSG00000183696	-0.0823882	4.31823	-2.25639	0.0243964	0.243752	UPP1	NONE
ENSG00000117410	-0.0578583	5.06803	-2.25409	0.0245414	0.244024	ATP6V0B	NONE
ENSG00000155275	-0.0613126	1.82524	-2.25223	0.0246595	0.244854	TRMT44	NONE
ENSG00000013288	-0.0476838	3.42382	-2.25204	0.024672	0.244854	MAN2B2	NONE
ENSG00000184602	0.0601306	5.49393	2.25237	0.0246508	0.244854	SNN	NONE
ENSG00000123836	0.101339	3.38789	2.25162	0.0246983	0.24496	PFKFB2	NONE
ENSG00000109458	0.0865636	3.32086	2.25129	0.0247196	0.245016	GAB1	NONE
ENSG00000143443	0.0686244	2.40087	2.25046	0.0247726	0.24508	C1orf56	NONE
ENSG00000105778	-0.0497149	3.24133	-2.24995	0.0248045	0.24508	AVL9	NONE
ENSG00000198483	0.0655952	3.71017	2.25004	0.0247993	0.24508	ANKRD35	NONE
ENSG00000074211	-0.0573773	4.7299	-2.25086	0.0247469	0.24508	PPP2R2C	NONE
ENSG00000196814	0.0661243	3.84023	2.25017	0.024791	0.24508	MVB12B	NONE
ENSG00000272695	-0.0916119	1.97641	-2.24942	0.024839	0.245265	GAS6-AS2	NONE
ENSG00000175110	-0.0622801	2.80917	-2.2491	0.024859	0.245308	MRPS22	NONE
ENSG00000160888	-0.0735231	3.21333	-2.24825	0.0249134	0.245689	IER2	NONE
ENSG00000163820	0.0972272	2.48596	2.2474	0.0249678	0.246071	FYCO1	NONE
ENSG00000276248	-0.105944	1.71511	-2.24673	0.025011	0.246341		NONE
ENSG00000159921	0.0556574	3.48741	2.24644	0.02503	0.246372	GNE	NONE
ENSG00000136205	0.148259	4.30696	2.24556	0.0250866	0.246775	TNS3	NONE
ENSG00000170266	0.0524869	3.10866	2.245	0.0251224	0.246971	GLB1	NONE
ENSG00000186395	0.0776197	4.06226	2.24434	0.0251653	0.247237	KRT10	NONE
ENSG00000152128	-0.0888362	2.61583	-2.24386	0.0251963	0.247277	TMEM163	NONE
ENSG00000147799	0.0633991	3.87977	2.24379	0.025201	0.247277	ARHGAP39	NONE
ENSG00000162999	0.106284	2.56202	2.24314	0.025243	0.247378	DUSP19	NONE
ENSG00000118515	0.124939	3.73014	2.24328	0.0252341	0.247378	SGK1	NONE
ENSG00000108784	0.0906076	2.71467	2.24275	0.0252682	0.247442	NAGLU	NONE
ENSG00000143545	0.122351	4.24416	2.24255	0.0252812	0.247442	RAB13	NONE
ENSG00000106025	0.134355	2.09496	2.2422	0.0253043	0.247514	TSPAN12	NONE
ENSG00000156535	0.151301	1.46363	2.23807	0.0255734	0.247789	CD109	NONE
ENSG00000251867	-0.115953	2.52055	-2.23944	0.0254837	0.247789		NONE
ENSG00000181274	0.101376	2.58252	2.24111	0.0253751	0.247789	FRAT2	NONE
ENSG00000051620	0.0948346	2.61712	2.24112	0.025374	0.247789	HEBP2	NONE
ENSG00000128641	-0.0889731	2.78123	-2.23875	0.0255291	0.247789	MYO1B	NONE
ENSG00000271947	0.146945	3.04372	2.24084	0.0253926	0.247789		NONE
ENSG00000167434	-0.139659	3.2061	-2.23764	0.0256022	0.247789	CA4	NONE
ENSG00000056972	0.0985917	3.15503	2.23816	0.0255678	0.247789	TRAF3IP2	NONE
ENSG00000118785	0.262249	5.78384	2.23905	0.0255093	0.247789	SPP1	NONE
ENSG00000174007	0.0834751	3.52796	2.2401	0.0254407	0.247789	CEP19	NONE
ENSG00000137210	-0.0610717	3.47944	-2.23921	0.0254992	0.247789	TMEM14B	NONE
ENSG00000100276	-0.107361	3.77141	-2.23777	0.0255933	0.247789	RASL10A	NONE
ENSG00000126777	0.0759131	4.96788	2.23777	0.0255933	0.247789	KTN1	NONE
ENSG00000126756	0.0552701	3.81861	2.24006	0.0254433	0.247789	UXT	NONE
ENSG00000100979	0.142649	4.62124	2.23952	0.0254788	0.247789	PLTP	NONE
ENSG00000128487	0.0390024	3.93011	2.24074	0.0253988	0.247789	SPECC1	NONE
ENSG00000139597	-0.0551934	3.90656	-2.24	0.0254472	0.247789	N4BP2L1	NONE
ENSG00000006747	0.340696	1.2319	2.23607	0.0257054	0.248087	SCIN	NONE
ENSG00000147571	-0.378683	1.52222	-2.23557	0.0257378	0.248087	CRH	NONE
ENSG00000196812	0.0891331	2.13914	2.23505	0.0257726	0.248087	ZSCAN16	NONE
ENSG00000214176	-0.0796646	2.4692	-2.2361	0.0257031	0.248087	PLEKHM1P1	NONE
ENSG00000174529	0.091053	3.50129	2.23579	0.0257237	0.248087	TMEM81	NONE
ENSG00000136379	0.0534959	3.59835	2.235	0.0257759	0.248087	ABHD17C	NONE
ENSG00000253738	-0.0336749	3.89741	-2.23566	0.0257318	0.248087	OTUD6B-AS1	NONE
ENSG00000215861	0.166066	4.67159	2.23518	0.0257639	0.248087		NONE
ENSG00000270885	0.0937112	4.23127	2.2361	0.0257031	0.248087	RASL10B	NONE
ENSG00000126214	-0.04972	3.7612	-2.23451	0.0258081	0.248091	KLC1	NONE
ENSG00000116649	-0.0462507	4.64963	-2.23466	0.025798	0.248091	SRM	NONE
ENSG00000100403	0.0469549	4.5572	2.23352	0.0258734	0.248566	ZC3H7B	NONE
ENSG00000232859	-0.149472	3.18642	-2.23283	0.0259192	0.248853	LYRM9	NONE
ENSG00000181523	-0.0946157	2.31454	-2.23192	0.0259799	0.248976	SGSH	NONE
ENSG00000115514	-0.0642717	2.82972	-2.23224	0.0259585	0.248976	TXNDC9	NONE
ENSG00000107404	0.0582823	4.85186	2.23208	0.025969	0.248976	DVL1	NONE
ENSG00000137310	0.125979	1.20545	2.23075	0.0260574	0.249413	TCF19	NONE
ENSG00000204677	-0.122059	3.9086	-2.23076	0.0260569	0.249413	FAM153C	NONE
ENSG00000109472	0.146347	7.77914	2.22917	0.0261631	0.250055	CPE	NONE
ENSG00000105700	-0.0453745	2.90061	-2.22879	0.0261885	0.250055	KXD1	NONE
ENSG00000119333	0.0505731	3.53171	2.22883	0.0261857	0.250055	WDR34	NONE
ENSG00000101367	0.0951644	4.44285	2.2288	0.026188	0.250055	MAPRE1	NONE
ENSG00000116830	-0.0943816	1.72474	-2.22683	0.0263201	0.250241	TTF2	NONE
ENSG00000203780	-0.0839452	1.82289	-2.22811	0.0262342	0.250241	FANK1	NONE
ENSG00000132182	-0.0704725	2.67471	-2.22736	0.0262843	0.250241	NUP210	NONE
ENSG00000075303	-0.0701731	3.01514	-2.22692	0.0263137	0.250241	SLC25A40	NONE
ENSG00000155903	-0.0475781	3.35558	-2.22692	0.0263138	0.250241	RASA2	NONE
ENSG00000221978	-0.0635257	4.75063	-2.22751	0.0262741	0.250241	CCNL2	NONE
ENSG00000147162	-0.058165	4.68627	-2.22687	0.0263171	0.250241	OGT	NONE
ENSG00000161692	-0.0776552	2.92282	-2.22584	0.0263867	0.250569	DBF4B	NONE
ENSG00000038382	0.0442915	4.24029	2.22588	0.0263838	0.250569	TRIO	NONE
ENSG00000198961	-0.0491652	5.82283	-2.22555	0.0264062	0.250603	PJA2	NONE
ENSG00000139410	-0.150935	2.67962	-2.22347	0.0265466	0.25149	SDSL	NONE
ENSG00000204859	-0.0483266	2.97782	-2.22364	0.0265351	0.25149	ZBTB48	NONE
ENSG00000113721	0.100724	4.02792	2.22345	0.0265481	0.25149	PDGFRB	NONE
ENSG00000103066	-0.0574667	2.54331	-2.22288	0.0265868	0.251705	PLA2G15	NONE
ENSG00000003987	-0.103991	2.42042	-2.2224	0.0266192	0.251858	MTMR7	NONE
ENSG00000176731	-0.117371	1.88585	-2.22196	0.0266491	0.251976	C8orf59	NONE
ENSG00000177105	0.104081	4.04558	2.22174	0.0266639	0.251976	RHOG	NONE
ENSG00000166689	0.125006	1.83427	2.2215	0.0266804	0.251979	PLEKHA7	NONE
ENSG00000189410	-0.12939	3.56998	-2.22112	0.0267063	0.252072	SH2D5	NONE
ENSG00000234327	-0.0887845	1.87789	-2.22042	0.0267537	0.252222		NONE
ENSG00000177732	0.0611672	3.40219	2.22041	0.0267544	0.252222	SOX12	NONE
ENSG00000162520	0.128586	1.17883	2.2183	0.0268991	0.252392	SYNC	NONE
ENSG00000091651	-0.103556	2.0372	-2.21841	0.0268914	0.252392	ORC6	NONE
ENSG00000204305	-0.0957515	2.39517	-2.21826	0.0269018	0.252392	AGER	NONE
ENSG00000134900	-0.0387814	3.38931	-2.21893	0.0268556	0.252392	TPP2	NONE
ENSG00000112796	-0.099103	3.51043	-2.21874	0.0268688	0.252392	ENPP5	NONE
ENSG00000010810	0.0754781	4.91301	2.21975	0.0267997	0.252392	FYN	NONE
ENSG00000058453	0.0758044	3.79292	2.21901	0.0268504	0.252392	CROCC	NONE
ENSG00000144908	0.176984	3.7636	2.21885	0.0268609	0.252392	ALDH1L1	NONE
ENSG00000105793	-0.0574039	2.57606	-2.21794	0.0269233	0.252443	GTPBP10	NONE
ENSG00000198089	0.0595259	3.47064	2.21717	0.0269766	0.252488	SFI1	NONE
ENSG00000183978	-0.0474511	4.58976	-2.2174	0.0269603	0.252488	COA3	NONE
ENSG00000138138	-0.0459103	4.10751	-2.21725	0.026971	0.252488	ATAD1	NONE
ENSG00000234432	-0.12661	0.842952	-2.21569	0.027078	0.25277		NONE
ENSG00000156787	-0.0721826	1.83882	-2.21609	0.0270506	0.25277	TBC1D31	NONE
ENSG00000198876	0.0603786	2.93813	2.21583	0.0270685	0.25277	DCAF12	NONE
ENSG00000178467	-0.0670936	4.07741	-2.21628	0.0270372	0.25277	P4HTM	NONE
ENSG00000139726	-0.0422528	4.37993	-2.21555	0.0270877	0.25277	DENR	NONE
ENSG00000221909	-0.0487188	2.90247	-2.21499	0.0271262	0.252919	FAM200A	NONE
ENSG00000090686	-0.03539	3.78732	-2.21485	0.027136	0.252919	USP48	NONE
ENSG00000231563	-0.0935495	2.95904	-2.21392	0.0272006	0.253309		NONE
ENSG00000136802	0.0991475	5.06817	2.21378	0.0272104	0.253309	LRRC8A	NONE
ENSG00000072840	0.120437	1.31794	2.21335	0.0272399	0.253336	EVC	NONE
ENSG00000170915	0.116884	5.07906	2.21327	0.0272457	0.253336	PAQR8	NONE
ENSG00000264575	-0.0943415	1.48785	-2.21239	0.0273061	0.253439	LINC00526	NONE
ENSG00000205702	-0.0955947	2.13095	-2.21236	0.0273082	0.253439	CYP2D7	NONE
ENSG00000187630	0.0813752	3.33548	2.21231	0.027312	0.253439	DHRS4L2	NONE
ENSG00000168994	0.137586	3.47133	2.21217	0.0273216	0.253439	PXDC1	NONE
ENSG00000021645	-0.0891693	4.19158	-2.21123	0.0273873	0.253897	NRXN3	NONE
ENSG00000141441	0.0692568	3.08552	2.21055	0.0274341	0.254122	GAREM1	NONE
ENSG00000164924	-0.0585941	6.02524	-2.21041	0.0274441	0.254122	YWHAZ	NONE
ENSG00000101003	-0.0817636	1.80922	-2.20918	0.0275299	0.254624	GINS1	NONE
ENSG00000126945	-0.0363837	5.49746	-2.20917	0.0275309	0.254624	HNRNPH2	NONE
ENSG00000089818	-0.0866814	4.60751	-2.20851	0.027577	0.2549	NECAP1	NONE
ENSG00000178752	-0.185286	0.653612	-2.20664	0.0277082	0.255539	ERFE	NONE
ENSG00000003436	0.149354	0.937088	2.20461	0.027851	0.255539	TFPI	NONE
ENSG00000136048	0.104692	1.80039	2.20427	0.0278752	0.255539	DRAM1	NONE
ENSG00000160188	-0.0815432	2.97338	-2.20443	0.0278633	0.255539	RSPH1	NONE
ENSG00000115568	0.0426843	3.17334	2.20581	0.0277664	0.255539	ZNF142	NONE
ENSG00000162065	-0.0662115	3.27233	-2.20482	0.0278363	0.255539	TBC1D24	NONE
ENSG00000234608	-0.0486814	3.53792	-2.20504	0.0278205	0.255539	MAPKAPK5-AS1	NONE
ENSG00000133065	0.0809137	3.7115	2.20509	0.0278169	0.255539	SLC41A1	NONE
ENSG00000196405	-0.0529326	4.88102	-2.20656	0.0277137	0.255539	EVL	NONE
ENSG00000278784	0.0619612	3.76578	2.20586	0.027763	0.255539		NONE
ENSG00000168259	-0.0372823	3.89281	-2.20605	0.0277497	0.255539	DNAJC7	NONE
ENSG00000129990	-0.105903	4.58097	-2.20479	0.027838	0.255539	SYT5	NONE
ENSG00000259623	0.0464707	4.44126	2.20472	0.0278435	0.255539		NONE
ENSG00000073670	-0.0843736	4.52505	-2.20449	0.0278595	0.255539	ADAM11	NONE
ENSG00000184730	0.151542	0.928195	2.20274	0.0279836	0.256083	APOBR	NONE
ENSG00000150907	0.106152	2.91012	2.2026	0.0279933	0.256083	FOXO1	NONE
ENSG00000215251	0.077955	3.17387	2.2025	0.0280001	0.256083	FASTKD5	NONE
ENSG00000067445	-0.0654834	4.06838	-2.20292	0.0279703	0.256083	TRO	NONE
ENSG00000110042	-0.0765548	3.49302	-2.20167	0.0280591	0.256472	DTX4	NONE
ENSG00000234684	-0.0757446	1.68303	-2.19996	0.0281811	0.256563	SDCBP2-AS1	NONE
ENSG00000196935	0.0830407	2.05267	2.2004	0.0281493	0.256563	SRGAP1	NONE
ENSG00000143147	0.0619524	2.422	2.20041	0.0281492	0.256563	GPR161	NONE
ENSG00000106484	-0.0851883	3.11288	-2.201	0.0281066	0.256563	MEST	NONE
ENSG00000199627	0.100998	3.15599	2.20024	0.0281609	0.256563	RNU6-1010P	NONE
ENSG00000127526	0.0427756	3.65407	2.20001	0.0281772	0.256563	SLC35E1	NONE
ENSG00000186918	0.087123	3.66488	2.19992	0.028184	0.256563	ZNF395	NONE
ENSG00000253729	-0.0616617	3.52072	-2.19969	0.0282005	0.256564	PRKDC	NONE
ENSG00000156983	0.0469463	2.68743	2.19938	0.0282226	0.256615	BRPF1	NONE
ENSG00000144407	-0.11852	2.25901	-2.19866	0.0282737	0.256641	PTH2R	NONE
ENSG00000107281	-0.0405101	5.29728	-2.19865	0.0282747	0.256641	NPDC1	NONE
ENSG00000206418	-0.0539526	4.04998	-2.19885	0.0282604	0.256641	RAB12	NONE
ENSG00000106399	-0.0801941	2.79881	-2.19797	0.028323	0.256684	RPA3	NONE
ENSG00000164039	0.120429	3.01315	2.19789	0.0283288	0.256684	BDH2	NONE
ENSG00000169762	0.0380241	3.77897	2.19822	0.0283049	0.256684	TAPT1	NONE
ENSG00000187801	-0.091456	2.01297	-2.19721	0.0283775	0.256706	ZFP69B	NONE
ENSG00000168461	0.102269	5.23252	2.19673	0.0284125	0.256706	RAB31	NONE
ENSG00000215252	-0.203081	3.77337	-2.19686	0.0284031	0.256706	GOLGA8B	NONE
ENSG00000103769	-0.0462552	4.60396	-2.19755	0.0283536	0.256706	RAB11A	NONE
ENSG00000169740	0.0595272	3.94768	2.19671	0.0284133	0.256706	ZNF32	NONE
ENSG00000143801	-0.0781691	2.97574	-2.19624	0.0284474	0.256865	PSEN2	NONE
ENSG00000146147	-0.13093	2.36538	-2.19558	0.0284948	0.257145	MLIP	NONE
ENSG00000105750	-0.11835	1.21239	-2.1935	0.0286452	0.258353	ZNF85	NONE
ENSG00000142611	0.114936	2.46595	2.19317	0.028669	0.258418	PRDM16	NONE
ENSG00000006282	-0.0756624	4.20662	-2.19181	0.0287672	0.259153	SPATA20	NONE
ENSG00000260296	0.0956169	3.06829	2.19094	0.0288306	0.259575		NONE
ENSG00000158887	-0.0748428	2.28894	-2.18961	0.0289272	0.259581	MPZ	NONE
ENSG00000213144	0.143986	2.53554	2.18979	0.0289145	0.259581		NONE
ENSG00000158301	-0.113459	3.99586	-2.18956	0.0289309	0.259581	GPRASP2	NONE
ENSG00000164402	0.0851282	4.84082	2.19031	0.0288768	0.259581	SEPT8	NONE
ENSG00000232119	-0.0487215	3.81115	-2.19005	0.0288958	0.259581	MCTS1	NONE
ENSG00000111832	0.0623974	4.36689	2.18998	0.0289008	0.259581	RWDD1	NONE
ENSG00000163349	0.0558908	3.90243	2.18893	0.0289775	0.2597	HIPK1	NONE
ENSG00000123505	0.0441205	4.37884	2.18908	0.0289663	0.2597	AMD1	NONE
ENSG00000012174	-0.0808442	2.25723	-2.18503	0.0292633	0.259744	MBTPS2	NONE
ENSG00000277449	-0.0878742	2.29167	-2.18638	0.0291643	0.259744	CEBPB-AS1	NONE
ENSG00000206172	-0.212344	2.36885	-2.18609	0.0291851	0.259744	HBA1	NONE
ENSG00000181026	0.0977694	2.34103	2.18517	0.029253	0.259744	AEN	NONE
ENSG00000279522	0.114219	2.1551	2.18563	0.0292193	0.259744		NONE
ENSG00000042429	0.0410112	2.54786	2.18822	0.0290287	0.259744	MED17	NONE
ENSG00000120690	0.108037	2.56452	2.18523	0.0292488	0.259744	ELF1	NONE
ENSG00000103381	0.0632195	2.71599	2.18525	0.0292474	0.259744	CPPED1	NONE
ENSG00000104093	-0.0750069	3.14419	-2.18591	0.0291986	0.259744	DMXL2	NONE
ENSG00000196440	-0.0649177	3.10242	-2.1852	0.0292509	0.259744	ARMCX4	NONE
ENSG00000085449	-0.0382557	3.38186	-2.18713	0.0291091	0.259744	WDFY1	NONE
ENSG00000164985	-0.0389994	5.30763	-2.18501	0.029265	0.259744	PSIP1	NONE
ENSG00000158669	0.0345171	3.64198	2.18556	0.0292242	0.259744	GPAT4	NONE
ENSG00000151414	0.0983153	3.83263	2.18521	0.0292499	0.259744	NEK7	NONE
ENSG00000116809	0.0375054	3.80675	2.18748	0.029083	0.259744	ZBTB17	NONE
ENSG00000158467	0.097657	4.31586	2.1873	0.0290963	0.259744	AHCYL2	NONE
ENSG00000145349	-0.0746235	4.17685	-2.18648	0.0291568	0.259744	CAMK2D	NONE
ENSG00000250608	-0.104414	1.30857	-2.1846	0.0292953	0.259854		NONE
ENSG00000131626	0.0570221	3.55068	2.18439	0.0293107	0.259854	PPFIA1	NONE
ENSG00000018408	0.12595	2.64465	2.18282	0.0294265	0.260347	WWTR1	NONE
ENSG00000167191	0.138703	5.58905	2.18338	0.0293853	0.260347	GPRC5B	NONE
ENSG00000165424	0.110405	4.80285	2.18281	0.0294271	0.260347	ZCCHC24	NONE
ENSG00000204371	-0.046358	4.35261	-2.18273	0.029433	0.260347	EHMT2	NONE
ENSG00000187961	0.108859	2.68174	2.1817	0.0295092	0.260726	KLHL17	NONE
ENSG00000130204	-0.0454076	4.05715	-2.18188	0.0294965	0.260726	TOMM40	NONE
ENSG00000133958	-0.0744009	3.13703	-2.18124	0.0295434	0.26088	UNC79	NONE
ENSG00000131899	0.0863292	3.80948	2.1809	0.0295691	0.26096	LLGL1	NONE
ENSG00000145451	-0.11653	2.3525	-2.17947	0.0296755	0.261603	GLRA3	NONE
ENSG00000121653	0.0639071	5.19404	2.17963	0.0296632	0.261603	MAPK8IP1	NONE
ENSG00000123983	-0.0403799	4.87263	-2.17853	0.0297456	0.262073	ACSL3	NONE
ENSG00000171475	0.0457877	5.13696	2.17764	0.029812	0.26251	WIPF2	NONE
ENSG00000143891	0.108294	2.79542	2.17705	0.0298565	0.262754	GALM	NONE
ENSG00000113649	-0.0461086	4.13992	-2.17648	0.029899	0.26298	TCERG1	NONE
ENSG00000118733	-0.13278	3.42158	-2.17593	0.0299405	0.263049	OLFM3	NONE
ENSG00000120509	-0.0620306	4.47326	-2.17609	0.0299286	0.263049	PDZD11	NONE
ENSG00000241769	-0.0943131	1.79309	-2.17467	0.0300351	0.263584	LINC00893	NONE
ENSG00000169139	-0.057829	4.54031	-2.17477	0.0300276	0.263584	UBE2V2	NONE
ENSG00000164930	0.0864792	2.42097	2.17414	0.0300752	0.263631	FZD6	NONE
ENSG00000280789	-0.0806158	2.87454	-2.17393	0.0300911	0.263631	PAGR1	NONE
ENSG00000151240	0.0370509	3.74071	2.17408	0.0300797	0.263631	DIP2C	NONE
ENSG00000145632	-0.0984158	4.28061	-2.17266	0.0301869	0.264173	PLK2	NONE
ENSG00000090487	0.0427976	4.16914	2.17266	0.0301868	0.264173	SPG21	NONE
ENSG00000243678	-0.0905392	1.67105	-2.17175	0.030256	0.26463	NME2	NONE
ENSG00000233622	-0.0906186	1.76753	-2.1712	0.030298	0.264849	CYP2T1P	NONE
ENSG00000176887	-0.091195	0.900603	-2.16918	0.0304514	0.265773	SOX11	NONE
ENSG00000198155	-0.08599	2.02603	-2.16914	0.0304548	0.265773	ZNF876P	NONE
ENSG00000131323	0.0505858	3.69772	2.16927	0.0304443	0.265773	TRAF3	NONE
ENSG00000122986	0.125624	2.31595	2.16835	0.0305147	0.266147	HVCN1	NONE
ENSG00000176386	0.0785676	2.93447	2.1668	0.0306334	0.267034	CDC26	NONE
ENSG00000117242	-0.0826352	1.31506	-2.16607	0.0306893	0.267372	PINK1-AS	NONE
ENSG00000273456	-0.0950525	2.52189	-2.16537	0.0307434	0.267693		NONE
ENSG00000180376	-0.0608952	3.05622	-2.16433	0.0308228	0.268236	CCDC66	NONE
ENSG00000197302	-0.0516119	2.48162	-2.16405	0.0308445	0.268275	ZNF720	NONE
ENSG00000108510	0.0429607	3.34603	2.16355	0.0308836	0.268316	MED13	NONE
ENSG00000104863	-0.0533525	3.73027	-2.16366	0.030875	0.268316	LIN7B	NONE
ENSG00000088035	-0.0613395	2.25277	-2.16313	0.0309158	0.268346	ALG6	NONE
ENSG00000006128	-0.213582	2.99649	-2.16306	0.0309214	0.268346	TAC1	NONE
ENSG00000185432	0.129961	5.88801	2.16257	0.0309592	0.268525	METTL7A	NONE
ENSG00000198551	-0.0666159	2.28304	-2.16223	0.0309852	0.268532	ZNF627	NONE
ENSG00000153936	0.053475	3.48287	2.16211	0.0309944	0.268532	HS2ST1	NONE
ENSG00000253477	-0.0970011	2.73279	-2.16181	0.0310181	0.268588		NONE
ENSG00000126602	-0.0820562	3.2731	-2.16116	0.0310681	0.268601	TRAP1	NONE
ENSG00000181045	-0.0574416	3.41501	-2.16152	0.0310399	0.268601	SLC26A11	NONE
ENSG00000142751	0.0379465	3.61411	2.16112	0.0310712	0.268601	GPN2	NONE
ENSG00000176533	0.054956	5.41376	2.1608	0.0310958	0.268666	GNG7	NONE
ENSG00000166450	-0.177463	0.279097	-2.15941	0.0312044	0.269009	PRTG	NONE
ENSG00000204428	0.110846	2.2826	2.15955	0.031193	0.269009	LY6G5C	NONE
ENSG00000011523	-0.0599586	3.15434	-2.15967	0.0311844	0.269009	CEP68	NONE
ENSG00000169957	0.0730095	4.22805	2.15944	0.031202	0.269009	ZNF768	NONE
ENSG00000264112	-0.10917	2.86483	-2.15918	0.0312225	0.269017		NONE
ENSG00000101782	-0.0361595	3.66491	-2.15891	0.0312431	0.269045	RIOK3	NONE
ENSG00000100968	0.114287	2.80477	2.15796	0.0313177	0.269539	NFATC4	NONE
ENSG00000107562	-0.176254	1.65869	-2.15751	0.0313523	0.269549	CXCL12	NONE
ENSG00000156171	0.0743556	3.4026	2.1575	0.0313534	0.269549	DRAM2	NONE
ENSG00000130772	0.0705901	3.50147	2.15682	0.0314064	0.269857	MED18	NONE
ENSG00000181773	-0.221113	1.7886	-2.15615	0.0314592	0.269865	GPR3	NONE
ENSG00000154240	0.0761024	2.13967	2.15628	0.0314485	0.269865	CEP112	NONE
ENSG00000135316	0.0441291	4.04224	2.15637	0.0314419	0.269865	SYNCRIP	NONE
ENSG00000079277	-0.0547193	3.4891	-2.15495	0.0315534	0.270382	MKNK1	NONE
ENSG00000133048	0.362672	4.49368	2.15494	0.0315541	0.270382	CHI3L1	NONE
ENSG00000179314	0.105433	3.1832	2.15386	0.031639	0.270902	WSCD1	NONE
ENSG00000275700	0.0538408	3.86857	2.15373	0.0316495	0.270902	AATF	NONE
ENSG00000049323	0.108122	2.33839	2.15231	0.031761	0.271421	LTBP1	NONE
ENSG00000188906	-0.0705627	2.70403	-2.1523	0.0317622	0.271421	LRRK2	NONE
ENSG00000164182	0.0518491	4.76468	2.15244	0.0317511	0.271421	NDUFAF2	NONE
ENSG00000239415	0.0836588	2.2352	2.15121	0.0318483	0.271581		NONE
ENSG00000138166	-0.181955	2.84985	-2.15135	0.0318371	0.271581	DUSP5	NONE
ENSG00000105855	0.124596	3.40309	2.15118	0.0318505	0.271581	ITGB8	NONE
ENSG00000156735	-0.0644574	4.08008	-2.15135	0.0318373	0.271581	BAG4	NONE
ENSG00000128274	0.164422	2.67963	2.15017	0.0319309	0.272056	A4GALT	NONE
ENSG00000172733	0.079334	3.12846	2.15004	0.031941	0.272056	PURG	NONE
ENSG00000173114	0.0847004	4.29887	2.14956	0.0319791	0.272232	LRRN3	NONE
ENSG00000103742	0.129817	2.10277	2.14826	0.0320827	0.272288	IGDCC4	NONE
ENSG00000089094	-0.0382149	2.60276	-2.14842	0.0320703	0.272288	KDM2B	NONE
ENSG00000174428	0.078083	2.51089	2.14797	0.0321061	0.272288	GTF2IRD2B	NONE
ENSG00000158270	0.147875	3.14098	2.14795	0.0321077	0.272288	COLEC12	NONE
ENSG00000126785	0.103571	3.61192	2.14863	0.0320534	0.272288	RHOJ	NONE
ENSG00000160767	0.0516659	3.80067	2.14818	0.0320895	0.272288	FAM189B	NONE
ENSG00000138032	0.0497983	4.43468	2.14854	0.0320604	0.272288	PPM1B	NONE
ENSG00000149636	-0.0702846	2.81318	-2.14732	0.0321583	0.272569	DSN1	NONE
ENSG00000087087	0.0512732	4.46683	2.14647	0.032226	0.272847	SRRT	NONE
ENSG00000141858	0.0744855	4.36052	2.14666	0.0322106	0.272847	SAMD1	NONE
ENSG00000081277	0.224744	0.426691	2.14607	0.0322579	0.272969	PKP1	NONE
ENSG00000102409	-0.0732162	6.21204	-2.14579	0.0322805	0.273012	BEX4	NONE
ENSG00000198046	-0.0561019	3.15399	-2.1454	0.0323121	0.273131	ZNF667	NONE
ENSG00000109111	0.0313604	4.34272	2.1451	0.0323356	0.273182	SUPT6H	NONE
ENSG00000263597	-0.118093	2.63492	-2.14463	0.0323733	0.273206	MIR3936	NONE
ENSG00000145555	0.1063	4.56488	2.14471	0.0323672	0.273206	MYO10	NONE
ENSG00000116127	-0.0537307	2.11286	-2.14415	0.0324123	0.27324	ALMS1	NONE
ENSG00000133026	-0.0509874	4.84361	-2.14432	0.0323986	0.27324	MYH10	NONE
ENSG00000258168	-0.119465	0.795478	-2.14391	0.0324318	0.273256		NONE
ENSG00000043462	0.0997397	2.10458	2.14321	0.032488	0.273582	LCP2	NONE
ENSG00000140463	-0.0655416	3.08481	-2.14295	0.0325086	0.273608	BBS4	NONE
ENSG00000081913	0.0917133	4.24493	2.1425	0.0325451	0.273768	PHLPP1	NONE
ENSG00000133193	-0.0504212	2.5241	-2.14201	0.0325849	0.273792	FAM104A	NONE
ENSG00000183230	0.143875	2.2605	2.14163	0.0326156	0.273792	CTNNA3	NONE
ENSG00000174307	0.0514129	4.34009	2.1416	0.0326181	0.273792	PHLDA3	NONE
ENSG00000162613	-0.0594471	4.14452	-2.14222	0.0325678	0.273792	FUBP1	NONE
ENSG00000103326	0.0676838	2.76964	2.14133	0.0326399	0.273828	CAPN15	NONE
ENSG00000009954	0.0516401	4.81991	2.14102	0.0326646	0.273888	BAZ1B	NONE
ENSG00000162733	0.109425	2.93297	2.13959	0.0327806	0.274419	DDR2	NONE
ENSG00000131477	-0.146911	3.01194	-2.13994	0.0327522	0.274419	RAMP2	NONE
ENSG00000114166	0.0984065	4.12921	2.13971	0.0327708	0.274419	KAT2B	NONE
ENSG00000179846	-0.123276	0.466107	-2.13717	0.0329783	0.274613	NKPD1	NONE
ENSG00000204323	-0.167472	0.407571	-2.13776	0.0329299	0.274613	SMIM5	NONE
ENSG00000233469	0.0891034	2.03582	2.13856	0.0328647	0.274613	ST6GALNAC4P1	NONE
ENSG00000188004	-0.0795412	2.49525	-2.1387	0.0328534	0.274613	C1orf204	NONE
ENSG00000176907	-0.140004	3.00807	-2.13818	0.0328958	0.274613	C8orf4	NONE
ENSG00000036549	0.0392172	3.04658	2.13708	0.0329851	0.274613	ZZZ3	NONE
ENSG00000177034	-0.0537007	3.30443	-2.13791	0.0329177	0.274613	MTX3	NONE
ENSG00000121417	-0.0636421	3.29736	-2.13672	0.0330147	0.274613	ZNF211	NONE
ENSG00000132669	0.11269	3.538	2.1368	0.0330084	0.274613	RIN2	NONE
ENSG00000172081	0.0710115	3.52588	2.13891	0.0328363	0.274613	MOB3A	NONE
ENSG00000172331	-0.0544269	3.59615	-2.13765	0.0329392	0.274613	BPGM	NONE
ENSG00000134440	-0.0427877	5.2521	-2.13674	0.0330129	0.274613	NARS	NONE
ENSG00000132481	0.160963	3.41753	2.13607	0.0330682	0.274765	TRIM47	NONE
ENSG00000129968	0.0476062	4.72609	2.13618	0.0330586	0.274765	ABHD17A	NONE
ENSG00000182168	0.0581527	2.77808	2.13583	0.0330872	0.274776	UNC5C	NONE
ENSG00000206579	-0.0954035	1.90809	-2.13534	0.0331276	0.274829	XKR4	NONE
ENSG00000113597	-0.0664779	2.75539	-2.13472	0.0331783	0.274829	TRAPPC13	NONE
ENSG00000064655	0.127507	2.87685	2.13471	0.0331792	0.274829	EYA2	NONE
ENSG00000133612	0.0520678	5.2372	2.135	0.0331552	0.274829	AGAP3	NONE
ENSG00000103187	0.0826593	4.06941	2.13468	0.0331815	0.274829	COTL1	NONE
ENSG00000108384	-0.0661379	2.95365	-2.13433	0.0332103	0.274834	RAD51C	NONE
ENSG00000109906	0.100193	4.24916	2.13382	0.0332524	0.274834	ZBTB16	NONE
ENSG00000104687	-0.0510008	3.96707	-2.13395	0.0332421	0.274834	GSR	NONE
ENSG00000198894	0.0660673	4.08981	2.13399	0.0332383	0.274834	CIPC	NONE
ENSG00000137693	0.132986	3.36454	2.13339	0.0332881	0.274838	YAP1	NONE
ENSG00000171204	-0.0420059	4.32318	-2.13355	0.0332746	0.274838	TMEM126B	NONE
ENSG00000248469	-0.13544	4.04514	-2.13224	0.0333828	0.275426		NONE
ENSG00000179604	0.120193	4.64173	2.13209	0.0333946	0.275426	CDC42EP4	NONE
ENSG00000092096	-0.0581078	6.10008	-2.13129	0.0334615	0.275833	SLC22A17	NONE
ENSG00000275835	-0.0991712	2.82702	-2.13019	0.0335519	0.276432	TUBGCP5	NONE
ENSG00000161542	-0.0479057	3.45173	-2.12919	0.0336349	0.276969	PRPSAP1	NONE
ENSG00000101654	-0.0518737	3.90121	-2.12877	0.0336703	0.277115	RNMT	NONE
ENSG00000091879	0.290636	2.46734	2.12765	0.0337634	0.277734	ANGPT2	NONE
ENSG00000155959	-0.0482051	4.62679	-2.12684	0.0338311	0.278145	VBP1	NONE
ENSG00000145365	0.132098	1.59481	2.12639	0.0338688	0.278156	TIFA	NONE
ENSG00000188130	-0.0717153	2.88618	-2.12649	0.0338603	0.278156	MAPK12	NONE
ENSG00000241839	0.106299	3.72881	2.12618	0.0338858	0.278156	PLEKHO2	NONE
ENSG00000150394	-0.0942092	2.86631	-2.12579	0.0339186	0.278279	CDH8	NONE
ENSG00000106367	-0.0757634	5.13872	-2.12533	0.0339573	0.27845	AP1S1	NONE
ENSG00000152495	-0.0992535	3.11259	-2.1245	0.034027	0.278652	CAMK4	NONE
ENSG00000168781	-0.0588771	3.10789	-2.12457	0.0340203	0.278652	PPIP5K1	NONE
ENSG00000121073	-0.0469842	3.29705	-2.12439	0.0340355	0.278652	SLC35B1	NONE
ENSG00000044459	0.0833422	1.85378	2.12399	0.0340696	0.278785	CNTLN	NONE
ENSG00000267270	-0.131569	1.09604	-2.12353	0.0341084	0.278957	PARD6G-AS1	NONE
ENSG00000214293	-0.066756	2.66155	-2.12275	0.0341738	0.279241	APTR	NONE
ENSG00000143369	-0.0881652	3.19018	-2.12244	0.0341996	0.279241	ECM1	NONE
ENSG00000083750	-0.0708122	3.62769	-2.1226	0.0341863	0.279241	RRAGB	NONE
ENSG00000146416	-0.0491812	3.70544	-2.12226	0.0342147	0.279241	AIG1	NONE
ENSG00000108018	-0.0841852	3.06612	-2.12107	0.0343155	0.27948	SORCS1	NONE
ENSG00000140522	0.156476	3.1102	2.1212	0.0343044	0.27948	RLBP1	NONE
ENSG00000157514	0.094127	4.78803	2.12112	0.0343115	0.27948	TSC22D3	NONE
ENSG00000131966	-0.0631228	4.30585	-2.12152	0.0342774	0.27948	ACTR10	NONE
ENSG00000141431	-0.0714895	2.06972	-2.12033	0.0343778	0.279695	ASXL3	NONE
ENSG00000115677	0.0359443	4.72851	2.1204	0.0343724	0.279695	HDLBP	NONE
ENSG00000079739	0.0871672	4.09354	2.12001	0.0344049	0.279771	PGM1	NONE
ENSG00000279685	-0.137194	0.886484	-2.11974	0.0344281	0.279814	MAPT-IT1	NONE
ENSG00000175387	0.0428337	3.16413	2.11915	0.0344776	0.279924	SMAD2	NONE
ENSG00000171311	-0.0438281	3.50992	-2.11925	0.0344696	0.279924	EXOSC1	NONE
ENSG00000081721	-0.0476343	3.4317	-2.11888	0.0345011	0.279969	DUSP12	NONE
ENSG00000177917	0.0910812	3.13682	2.11858	0.0345262	0.280028	ARL6IP6	NONE
ENSG00000268388	-0.169427	0.744111	-2.11715	0.0346479	0.280869	FENDRR	NONE
ENSG00000174145	-0.119722	1.94147	-2.11693	0.0346663	0.280873	NWD2	NONE
ENSG00000112902	-0.0815433	2.56295	-2.11654	0.0346997	0.280938	SEMA5A	NONE
ENSG00000151952	-0.101007	2.79356	-2.11634	0.0347174	0.280938	TMEM132D	NONE
ENSG00000213614	-0.0452428	2.70185	-2.11579	0.0347642	0.280938	HEXA	NONE
ENSG00000164949	0.221041	2.72388	2.11572	0.0347699	0.280938	GEM	NONE
ENSG00000089693	0.0448673	5.74485	2.11558	0.0347823	0.280938	MLF2	NONE
ENSG00000147676	-0.127325	3.85677	-2.11575	0.0347674	0.280938	MAL2	NONE
ENSG00000146263	0.0676214	1.57143	2.11495	0.034836	0.280993	MMS22L	NONE
ENSG00000157985	0.0448351	4.47756	2.11496	0.0348349	0.280993	AGAP1	NONE
ENSG00000186660	0.0498585	4.16818	2.11487	0.034843	0.280993	ZFP91	NONE
ENSG00000172232	-0.108054	1.88487	-2.11398	0.0349187	0.281458	AZU1	NONE
ENSG00000254004	0.0494903	2.7833	2.11168	0.0351169	0.281458	ZNF260	NONE
ENSG00000161277	0.0540952	3.00511	2.11201	0.0350882	0.281458	THAP8	NONE
ENSG00000112031	0.0854986	3.08879	2.11242	0.0350533	0.281458	MTRF1L	NONE
ENSG00000213930	-0.0581441	3.14183	-2.11174	0.035111	0.281458	GALT	NONE
ENSG00000163214	-0.0625648	3.17132	-2.11242	0.0350532	0.281458	DHX57	NONE
ENSG00000187609	-0.0720478	3.19839	-2.11241	0.0350535	0.281458	EXD3	NONE
ENSG00000171316	0.0873752	3.20819	2.11232	0.0350616	0.281458	CHD7	NONE
ENSG00000174446	-0.0501855	3.78097	-2.11245	0.03505	0.281458	SNAPC5	NONE
ENSG00000091129	-0.0510931	5.28872	-2.11234	0.0350601	0.281458	NRCAM	NONE
ENSG00000145990	0.0756864	4.84868	2.11314	0.034991	0.281458	GFOD1	NONE
ENSG00000130177	-0.0460985	4.57312	-2.11217	0.0350745	0.281458	CDC16	NONE
ENSG00000126583	-0.120725	4.78801	-2.11124	0.035155	0.281618	PRKCG	NONE
ENSG00000152034	-0.155615	2.45937	-2.11059	0.0352106	0.281919	MCHR2	NONE
ENSG00000171680	-0.0894913	3.83087	-2.10996	0.0352652	0.282068	PLEKHG5	NONE
ENSG00000136002	0.0543872	5.19698	2.11002	0.0352599	0.282068	ARHGEF4	NONE
ENSG00000187601	-0.0930928	4.68999	-2.10955	0.0353008	0.282207	MAGEH1	NONE
ENSG00000198711	0.0954578	1.96274	2.10934	0.0353189	0.282208	SSBP3-AS1	NONE
ENSG00000184465	-0.0504527	2.63328	-2.109	0.0353482	0.282297	WDR27	NONE
ENSG00000099999	-0.0473763	2.76033	-2.10865	0.0353782	0.282393	RNF215	NONE
ENSG00000198692	-0.11092	0.338578	-2.10829	0.0354096	0.282499	EIF1AY	NONE
ENSG00000182544	0.0481663	3.09017	2.10791	0.0354432	0.28259	MFSD5	NONE
ENSG00000125633	-0.0409197	3.36764	-2.10775	0.0354571	0.28259	CCDC93	NONE
ENSG00000103449	0.107099	3.29796	2.10726	0.0354992	0.282637	SALL1	NONE
ENSG00000250067	-0.0952936	3.64448	-2.10727	0.0354981	0.282637	YJEFN3	NONE
ENSG00000236829	0.0909911	1.7147	2.10655	0.0355611	0.282841		NONE
ENSG00000184220	-0.0711587	3.37646	-2.10655	0.0355607	0.282841	CMSS1	NONE
ENSG00000272440	0.106588	3.0082	2.10604	0.0356054	0.282979		NONE
ENSG00000050165	0.0630015	6.04438	2.10582	0.0356249	0.282979	DKK3	NONE
ENSG00000138674	-0.0332559	4.07439	-2.10573	0.0356328	0.282979	SEC31A	NONE
ENSG00000152952	0.111271	3.0579	2.10544	0.0356577	0.283033	PLOD2	NONE
ENSG00000257103	0.0494567	4.58357	2.1051	0.0356874	0.283125	LSM14A	NONE
ENSG00000228223	0.0665505	3.17909	2.1045	0.0357397	0.283396	HCG11	NONE
ENSG00000166793	-0.0848867	3.81592	-2.10405	0.0357791	0.283565	YPEL4	NONE
ENSG00000241014	-0.131511	1.74751	-2.10291	0.0358792	0.284069		NONE
ENSG00000264522	0.0848324	3.65347	2.10295	0.0358755	0.284069	OTUD7B	NONE
ENSG00000162337	0.104007	2.25898	2.10262	0.0359047	0.284127	LRP5	NONE
ENSG00000225968	-0.113593	1.85717	-2.10213	0.0359481	0.284327	ELFN1	NONE
ENSG00000089558	-0.162775	2.28088	-2.1009	0.0360558	0.285034	KCNH4	NONE
ENSG00000276103	-0.114166	2.92338	-2.10063	0.0360799	0.28508		NONE
ENSG00000108773	-0.0603024	5.04631	-2.10016	0.0361213	0.285263	KAT2A	NONE
ENSG00000157593	0.0856808	3.32757	2.09983	0.0361505	0.28535	SLC35B2	NONE
ENSG00000167113	-0.0717682	3.97404	-2.0995	0.0361797	0.285436	COQ4	NONE
ENSG00000122707	-0.0554664	2.6033	-2.099	0.0362239	0.285496	RECK	NONE
ENSG00000161204	-0.0478407	3.85273	-2.09909	0.0362163	0.285496	ABCF3	NONE
ENSG00000225194	0.130234	2.81514	2.09798	0.0363146	0.285916	LINC00092	NONE
ENSG00000104447	0.0976178	3.10582	2.09792	0.0363193	0.285916	TRPS1	NONE
ENSG00000179364	0.031061	4.43906	2.09778	0.0363321	0.285916	PACS2	NONE
ENSG00000074410	-0.239677	1.31009	-2.09628	0.0364652	0.286585	CA12	NONE
ENSG00000256193	-0.195641	3.08312	-2.09643	0.0364519	0.286585	LINC00507	NONE
ENSG00000154429	-0.0535271	4.01248	-2.0962	0.0364721	0.286585	CCSAP	NONE
ENSG00000145725	-0.0534571	2.74123	-2.09541	0.0365433	0.286714	PPIP5K2	NONE
ENSG00000204217	-0.0425568	3.93789	-2.09577	0.0365107	0.286714	BMPR2	NONE
ENSG00000235194	-0.0578823	4.02338	-2.0954	0.0365436	0.286714	PPP1R3E	NONE
ENSG00000102221	0.0948406	1.79516	2.09467	0.036609	0.287083	JADE3	NONE
ENSG00000129204	-0.165386	0.381731	-2.09166	0.0368788	0.287971	USP6	NONE
ENSG00000245248	-0.139835	0.867709	-2.09221	0.036829	0.287971	USP2-AS1	NONE
ENSG00000091536	-0.0891172	1.73689	-2.09201	0.0368467	0.287971	MYO15A	NONE
ENSG00000118298	-0.118368	1.9308	-2.09217	0.0368325	0.287971	CA14	NONE
ENSG00000277702	-0.15283	2.43104	-2.09169	0.0368755	0.287971		NONE
ENSG00000105486	-0.0511267	2.39942	-2.09221	0.0368295	0.287971	LIG1	NONE
ENSG00000179163	-0.0703475	3.13094	-2.09135	0.0369066	0.287971	FUCA1	NONE
[truncated: 13,624 more rows]

## Sheet: S3 - bulk DEGs RESvsCTRL
Ensembl gene ID	logFC	Average Expression	t	P.Value	adj.P.Val	hgnc_symbol	Direction
ENSG00000136826	-0.561024	1.92746	-4.76094	2.40504e-06	0.0375692	KLF4	DOWN
ENSG00000131095	0.396644	8.63083	4.48857	8.56132e-06	0.0668682	GFAP	UP
ENSG00000127528	-0.343664	3.40661	-3.70131	0.000233737	0.912803	KLF2	NONE
ENSG00000164867	-0.340184	1.8925	-3.70862	0.000227235	0.912803	NOS3	NONE
ENSG00000103710	0.30255	2.53038	3.42526	0.000655118	0.999885	RASL12	NONE
ENSG00000251442	0.31382	2.97677	3.39907	0.000719869	0.999885	LINC01094	NONE
ENSG00000064270	-0.160263	1.36028	-3.39482	0.000730933	0.999885	ATP2C2	NONE
ENSG00000203883	-0.275322	2.29541	-3.27521	0.00111514	0.999885	SOX18	NONE
ENSG00000112541	-0.170117	1.47601	-3.26942	0.00113782	0.999885	PDE10A	NONE
ENSG00000183856	-0.256465	0.739512	-3.24067	0.00125685	0.999885	IQGAP3	NONE
ENSG00000279267	0.273499	2.6714	3.13909	0.00177593	0.999885		NONE
ENSG00000123358	-0.359466	2.4226	-3.1316	0.00182108	0.999885	NR4A1	NONE
ENSG00000134817	0.548362	3.35668	3.12094	0.00188727	0.999885	APLNR	NONE
ENSG00000172059	-0.183952	1.48546	-3.13637	0.00179218	0.999885	KLF11	NONE
ENSG00000204822	0.120598	2.02634	3.08588	0.00212067	0.999885	MRPL53	NONE
ENSG00000067208	0.0616759	3.15164	3.03482	0.00250845	0.999885	EVI5	NONE
ENSG00000183876	0.2679	1.44998	3.06095	0.00230258	0.999885	ARSI	NONE
ENSG00000026508	0.532189	1.85641	2.97985	0.00299767	0.999885	CD44	NONE
ENSG00000120156	-0.184233	2.58339	-2.94104	0.00339416	0.999885	TEK	NONE
ENSG00000115602	-1.0007	1.97105	-2.93389	0.00347221	0.999885	IL1RL1	NONE
ENSG00000160183	0.353084	1.26417	2.95546	0.00324157	0.999885	TMPRSS3	NONE
ENSG00000228327	-0.187515	1.0991	-2.93908	0.0034154	0.999885		NONE
ENSG00000240583	0.408201	3.60615	2.88647	0.0040326	0.999885	AQP1	NONE
ENSG00000162745	-0.261183	1.53415	-2.86781	0.00427492	0.999885	OLFML2B	NONE
ENSG00000137819	-0.18152	1.05272	-2.86842	0.00426678	0.999885	PAQR5	NONE
ENSG00000267072	0.134555	1.44034	2.85185	0.00449246	0.999885		NONE
ENSG00000197008	-0.113722	2.57988	-2.79423	0.00536455	0.999885	ZNF138	NONE
ENSG00000134324	0.106566	4.1703	2.792	0.0054012	0.999885	LPIN1	NONE
ENSG00000083067	0.140078	2.77952	2.74804	0.00617112	0.999885	TRPM3	NONE
ENSG00000153234	-0.269847	2.60689	-2.73486	0.00642056	0.999885	NR4A2	NONE
ENSG00000263006	-0.242292	1.83296	-2.73356	0.00644571	0.999885	ROCK1P1	NONE
ENSG00000120885	0.113902	8.55011	2.6998	0.00712899	0.999885	CLU	NONE
ENSG00000120820	-0.122412	2.03561	-2.69621	0.0072053	0.999885	GLT8D2	NONE
ENSG00000100209	0.0812934	3.47188	2.70558	0.00700757	0.999885	HSCB	NONE
ENSG00000179776	-0.20255	2.97698	-2.67751	0.00761516	0.999885	CDH5	NONE
ENSG00000161940	-0.30091	1.55181	-2.67739	0.00761789	0.999885	BCL6B	NONE
ENSG00000136379	0.0724463	3.59835	2.68734	0.0073971	0.999885	ABHD17C	NONE
ENSG00000108622	-0.222994	1.97161	-2.65945	0.0080308	0.999885	ICAM2	NONE
ENSG00000169507	0.151908	3.24009	2.67082	0.00776685	0.999885	SLC38A11	NONE
ENSG00000131374	0.0504194	3.84727	2.66956	0.00779559	0.999885	TBC1D5	NONE
ENSG00000113240	-0.0715109	3.34052	-2.64988	0.00825914	0.999885	CLK4	NONE
ENSG00000145423	0.303972	2.52866	2.63234	0.00869278	0.999885	SFRP2	NONE
ENSG00000138166	-0.251188	2.84985	-2.63607	0.00859899	0.999885	DUSP5	NONE
ENSG00000216775	-0.158482	1.75586	-2.63019	0.00874735	0.999885		NONE
ENSG00000279457	0.158195	3.56966	2.64279	0.00843194	0.999885		NONE
ENSG00000119431	0.0823159	3.59597	2.63462	0.00863536	0.999885	HDHD3	NONE
ENSG00000187010	-0.698426	1.12835	-2.60942	0.0092902	0.999885	RHD	NONE
ENSG00000206195	0.295112	1.10322	2.60669	0.00936371	0.999885		NONE
ENSG00000099260	-0.179377	2.01376	-2.57479	0.0102628	0.999885	PALMD	NONE
ENSG00000181991	0.0632239	3.23964	2.56933	0.010424	0.999885	MRPS11	NONE
ENSG00000158683	-0.183435	0.373427	-2.58105	0.0100804	0.999885	PKD1L1	NONE
ENSG00000279026	0.131853	2.82161	2.54695	0.0111092	0.999885		NONE
ENSG00000213963	-0.117375	0.884325	-2.54871	0.011054	0.999885		NONE
ENSG00000178187	-0.104365	1.95426	-2.53098	0.0116227	0.999885	ZNF454	NONE
ENSG00000188368	0.149646	1.16541	2.52924	0.0116797	0.999885	PRR19	NONE
ENSG00000139160	0.0786454	2.45567	2.51295	0.0122274	0.999885	ETFBKMT	NONE
ENSG00000056998	0.166824	2.84559	2.51512	0.012153	0.999885	GYG2	NONE
ENSG00000261098	0.0856072	2.80627	2.51406	0.0121893	0.999885		NONE
ENSG00000122484	0.0723859	3.42034	2.53174	0.0115977	0.999885	RPAP2	NONE
ENSG00000161835	-0.137082	4.23403	-2.53994	0.0113319	0.999885	GRASP	NONE
ENSG00000147421	0.140203	4.01768	2.53821	0.0113877	0.999885	HMBOX1	NONE
ENSG00000136720	0.0795136	4.92722	2.52969	0.0116648	0.999885	HS6ST1	NONE
ENSG00000262089	0.173766	3.12339	2.50589	0.0124717	0.999885		NONE
ENSG00000101574	0.0810434	2.15415	2.47892	0.0134451	0.999885	METTL4	NONE
ENSG00000096433	-0.150322	2.09485	-2.47811	0.0134754	0.999885	ITPR3	NONE
ENSG00000005436	0.0707193	3.3911	2.50923	0.0123555	0.999885	GCFC2	NONE
ENSG00000164037	0.110548	1.77691	2.47533	0.0135797	0.999885	SLC9B1	NONE
ENSG00000108963	-0.118978	3.26654	-2.49474	0.0128661	0.999885	DPH1	NONE
ENSG00000170242	0.0776887	4.51158	2.51161	0.0122733	0.999885	USP47	NONE
ENSG00000081154	-0.0602426	5.15717	-2.50838	0.0123848	0.999885	PCNP	NONE
ENSG00000138193	0.102264	2.51744	2.47334	0.0136546	0.999885	PLCE1	NONE
ENSG00000147394	-0.10516	1.49417	-2.4542	0.0143958	0.999885	ZNF185	NONE
ENSG00000155090	-0.177021	2.54284	-2.45511	0.01436	0.999885	KLF10	NONE
ENSG00000108448	-0.0940723	2.40591	-2.45463	0.0143788	0.999885	TRIM16L	NONE
ENSG00000059758	-0.0590573	4.04581	-2.48834	0.0130977	0.999885	CDK17	NONE
ENSG00000167460	-0.0693974	4.22499	-2.48635	0.0131704	0.999885	TPM4	NONE
ENSG00000015133	0.128707	1.46313	2.43826	0.01504	0.999885	CCDC88C	NONE
ENSG00000166913	0.0906793	6.23436	2.45792	0.014249	0.999885	YWHAB	NONE
ENSG00000169291	-0.151891	1.9623	-2.43001	0.0153835	0.999885	SHE	NONE
ENSG00000188385	-0.131775	2.75635	-2.43587	0.0151391	0.999885	JAKMIP3	NONE
ENSG00000164219	0.0788759	2.75733	2.44205	0.0148845	0.999885	PGGT1B	NONE
ENSG00000008517	-0.283286	1.74117	-2.42268	0.0156945	0.999885	IL32	NONE
ENSG00000147799	0.0785547	3.87977	2.46842	0.0138421	0.999885	ARHGAP39	NONE
ENSG00000140067	0.193979	2.75782	2.44052	0.0149475	0.999885	FAM181A	NONE
ENSG00000184445	-0.0868883	1.37074	-2.41821	0.0158863	0.999885	KNTC1	NONE
ENSG00000235436	-0.11954	2.26031	-2.40935	0.0162738	0.999885	DPY19L2P4	NONE
ENSG00000138772	-0.182205	2.68849	-2.42159	0.0157412	0.999885	ANXA3	NONE
ENSG00000205702	-0.117133	2.13095	-2.40652	0.0163991	0.999885	CYP2D7	NONE
ENSG00000165633	0.0830035	2.82768	2.41999	0.0158096	0.999885	VSTM4	NONE
ENSG00000173269	-0.175709	2.54273	-2.40673	0.01639	0.999885	MMRN2	NONE
ENSG00000260918	0.0870725	4.65135	2.44318	0.0148388	0.999885		NONE
ENSG00000115604	-0.422739	1.09844	-2.38778	0.0172515	0.999885	IL18R1	NONE
ENSG00000100626	0.103606	3.67238	2.43045	0.0153648	0.999885	GALNT16	NONE
ENSG00000234684	-0.0924041	1.68303	-2.38262	0.0174929	0.999885	SDCBP2-AS1	NONE
ENSG00000147324	0.0935145	3.3787	2.41339	0.0160961	0.999885	MFHAS1	NONE
ENSG00000124789	-0.0499723	3.2711	-2.39208	0.0170524	0.999885	NUP153	NONE
ENSG00000163520	-0.19799	1.56089	-2.35419	0.0188768	0.999885	FBLN2	NONE
ENSG00000145362	0.0434604	5.45787	2.40098	0.0166473	0.999885	ANK2	NONE
ENSG00000186376	-0.0686326	2.0911	-2.3476	0.0192107	0.999885	ZNF75D	NONE
ENSG00000161960	-0.130075	1.04285	-2.34883	0.0191483	0.999885	EIF4A1	NONE
ENSG00000179593	0.301072	1.16742	2.34614	0.0192857	0.999885	ALOX15B	NONE
ENSG00000188906	-0.0869445	2.70403	-2.35407	0.0188826	0.999885	LRRK2	NONE
ENSG00000196313	-0.107653	2.66357	-2.34888	0.0191454	0.999885	POM121	NONE
ENSG00000110492	-0.162499	2.86809	-2.35988	0.0185921	0.999885	MDK	NONE
ENSG00000159055	0.0688809	3.17794	2.36996	0.0180977	0.999885	MIS18A	NONE
ENSG00000153179	-0.125858	2.51256	-2.33783	0.0197155	0.999885	RASSF3	NONE
ENSG00000154274	0.166663	1.81768	2.32848	0.0202101	0.999885	C4orf19	NONE
ENSG00000198517	-0.114256	3.5431	-2.37909	0.0176595	0.999885	MAFK	NONE
ENSG00000109854	-0.0899577	3.34128	-2.3689	0.018149	0.999885	HTATIP2	NONE
ENSG00000086065	-0.0755678	4.8622	-2.37781	0.0177204	0.999885	CHMP5	NONE
ENSG00000280758	-0.128923	2.31141	-2.32193	0.0205622	0.999885		NONE
ENSG00000102531	-0.0562704	3.49147	-2.35936	0.0186181	0.999885	FNDC3A	NONE
ENSG00000272375	0.13824	2.78987	2.32247	0.020533	0.999885		NONE
ENSG00000108946	-0.0608384	5.25001	-2.35769	0.0187011	0.999885	PRKAR1A	NONE
ENSG00000279192	0.118228	4.01561	2.34801	0.0191897	0.999885	PWAR5	NONE
ENSG00000109771	-0.0817498	2.71609	-2.31206	0.0211037	0.999885	LRP2BP	NONE
ENSG00000138080	0.1222	2.53428	2.30034	0.0217628	0.999885	EMILIN1	NONE
ENSG00000116954	0.0639824	2.89631	2.31272	0.0210671	0.999885	RRAGC	NONE
ENSG00000003400	-0.141336	1.65294	-2.27828	0.0230519	0.999885	CASP10	NONE
ENSG00000064989	-0.112041	2.03716	-2.27746	0.0231015	0.999885	CALCRL	NONE
ENSG00000148935	0.0987668	1.99519	2.27466	0.0232699	0.999885	GAS2	NONE
ENSG00000272977	0.1597	1.96981	2.27399	0.0233104	0.999885		NONE
ENSG00000082014	0.0607365	4.42179	2.33621	0.0198007	0.999885	SMARCD3	NONE
ENSG00000143772	0.182046	5.40457	2.32126	0.0205985	0.999885	ITPKB	NONE
ENSG00000108839	0.0931736	2.28775	2.27599	0.0231896	0.999885	ALOX12	NONE
ENSG00000140961	-0.191261	1.77793	-2.25919	0.0242206	0.999885	OSGIN1	NONE
ENSG00000131876	-0.0906748	3.70707	-2.321	0.0206127	0.999885	SNRPA1	NONE
ENSG00000168077	0.180697	4.68563	2.31939	0.0207003	0.999885	SCARA3	NONE
ENSG00000175309	0.0795074	3.3031	2.30297	0.0216132	0.999885	PHYKPL	NONE
ENSG00000204120	0.0459416	3.5351	2.31056	0.0211872	0.999885	GIGYF2	NONE
ENSG00000132622	-0.133152	2.7473	-2.27555	0.0232159	0.999885	HSPA12B	NONE
ENSG00000106524	-0.0820021	4.05994	-2.31287	0.0210589	0.999885	ANKMY2	NONE
ENSG00000129680	0.100899	1.41511	2.24165	0.0253401	0.999885	MAP7D3	NONE
ENSG00000228638	0.0933088	3.1429	2.2755	0.0232189	0.999885	FCF1P2	NONE
ENSG00000273702	-0.113184	2.28698	-2.23453	0.0258064	0.999885		NONE
ENSG00000280670	0.205089	2.32025	2.23018	0.0260958	0.999885	CCDC163	NONE
ENSG00000270589	0.0928824	2.40255	2.2299	0.0261143	0.999885		NONE
ENSG00000197943	-0.161634	0.928026	-2.21335	0.02724	0.999885	PLCG2	NONE
ENSG00000180479	0.0732043	2.03965	2.21994	0.0267868	0.999885	ZNF571	NONE
ENSG00000185565	0.0533969	5.03061	2.28648	0.022565	0.999885	LSAMP	NONE
ENSG00000187398	-0.10472	2.26408	-2.22418	0.026499	0.999885	LUZP2	NONE
ENSG00000116711	-0.181	1.65414	-2.21274	0.027282	0.999885	PLA2G4A	NONE
ENSG00000136840	0.0616271	3.08822	2.25623	0.0244066	0.999885	ST6GALNAC4	NONE
ENSG00000214293	-0.0790244	2.66155	-2.23093	0.0260452	0.999885	APTR	NONE
ENSG00000279302	0.159403	1.8552	2.20673	0.0277014	0.999885	MIR3622A	NONE
ENSG00000197223	-0.0859534	3.08192	-2.24125	0.0253657	0.999885	C1D	NONE
ENSG00000100003	0.122882	3.92996	2.27332	0.0233509	0.999885	SEC14L2	NONE
ENSG00000089177	0.0602706	2.90584	2.23132	0.0260194	0.999885	KIF16B	NONE
ENSG00000135046	-0.186636	2.80569	-2.22743	0.0262799	0.999885	ANXA1	NONE
ENSG00000163762	-0.21654	2.17454	-2.19946	0.0282167	0.999885	TM4SF18	NONE
ENSG00000066583	-0.0936229	3.46624	-2.24943	0.0248383	0.999885	ISOC1	NONE
ENSG00000156171	0.0873201	3.4026	2.24927	0.0248482	0.999885	DRAM2	NONE
ENSG00000179057	-0.11044	1.50779	-2.17706	0.0298553	0.999885	IGSF22	NONE
ENSG00000135269	-0.165422	1.27459	-2.1756	0.0299649	0.999885	TES	NONE
ENSG00000142621	-0.187368	0.220845	-2.17871	0.029732	0.999885	FHAD1	NONE
ENSG00000224888	-0.18157	0.506146	-2.17108	0.0303064	0.999885		NONE
ENSG00000213213	-0.0887355	1.60793	-2.17174	0.030257	0.999885	CCDC183	NONE
ENSG00000162493	0.172928	2.55757	2.19048	0.0288639	0.999885	PDPN	NONE
ENSG00000268218	-0.0843654	1.59932	-2.16583	0.0307078	0.999885		NONE
ENSG00000134152	-0.0633502	3.27747	-2.22459	0.0264711	0.999885	KATNBL1	NONE
ENSG00000091428	-0.133822	5.3458	-2.23013	0.0260991	0.999885	RAPGEF4	NONE
ENSG00000169129	-0.0963878	3.45484	-2.21608	0.0270515	0.999885	AFAP1L2	NONE
ENSG00000115339	-0.120449	1.2084	-2.14313	0.0324941	0.999885	GALNT3	NONE
ENSG00000258890	-0.057364	3.29256	-2.21063	0.0274286	0.999885	CEP95	NONE
ENSG00000119508	-0.237879	1.31865	-2.14088	0.0326765	0.999885	NR4A3	NONE
ENSG00000150281	0.128683	2.32125	2.16276	0.0309444	0.999885	CTF1	NONE
ENSG00000279133	0.126003	1.83551	2.15412	0.0316182	0.999885		NONE
ENSG00000168477	-0.097696	2.19638	-2.15144	0.0318301	0.999885	TNXB	NONE
ENSG00000087116	0.18341	1.30309	2.13726	0.0329709	0.999885	ADAMTS2	NONE
ENSG00000100425	-0.0537628	3.20221	-2.19311	0.0286728	0.999885	BRD1	NONE
ENSG00000088387	-0.0819261	3.92691	-2.21632	0.0270344	0.999885	DOCK9	NONE
ENSG00000111859	-0.117239	2.513	-2.15627	0.0314495	0.999885	NEDD9	NONE
ENSG00000135502	-0.142955	1.3022	-2.12454	0.0340235	0.999885	SLC26A10	NONE
ENSG00000205746	-0.208277	1.34681	-2.12418	0.0340537	0.999885		NONE
ENSG00000100784	0.0813353	3.26018	2.19644	0.0284327	0.999885	RPS6KA5	NONE
ENSG00000084676	0.0619023	4.85776	2.21304	0.0272614	0.999885	NCOA1	NONE
ENSG00000163219	-0.127613	1.71342	-2.12918	0.0336363	0.999885	ARHGAP25	NONE
ENSG00000235903	0.158399	2.46932	2.1576	0.0313452	0.999885	CPB2-AS1	NONE
ENSG00000145293	-0.0566862	5.07881	-2.2094	0.0275147	0.999885	ENOPH1	NONE
ENSG00000157426	0.0599019	2.94536	2.17398	0.0300872	0.999885	AASDH	NONE
ENSG00000228330	0.137298	2.418	2.14416	0.0324117	0.999885		NONE
ENSG00000085563	-0.172963	3.46046	-2.19612	0.0284559	0.999885	ABCB1	NONE
ENSG00000068438	-0.0476287	3.41932	-2.1898	0.0289137	0.999885	FTSJ1	NONE
ENSG00000166900	-0.0584731	3.19952	-2.17995	0.0296397	0.999885	STX3	NONE
ENSG00000119147	0.123011	1.97086	2.12217	0.0342225	0.999885	C2orf40	NONE
ENSG00000164211	-0.100748	3.4133	-2.18734	0.0290934	0.999885	STARD4	NONE
ENSG00000142784	0.0469811	4.6219	2.20268	0.0279873	0.999885	WDTC1	NONE
ENSG00000021776	0.0507023	3.11436	2.17477	0.0300279	0.999885	AQR	NONE
ENSG00000158315	0.0910228	3.05991	2.1734	0.0301313	0.999885	RHBDL2	NONE
ENSG00000165996	-0.0795726	1.67375	-2.11089	0.0351848	0.999885	HACD1	NONE
ENSG00000105339	-0.0830548	3.60883	-2.19171	0.0287747	0.999885	DENND3	NONE
ENSG00000197183	-0.0516166	2.85397	-2.14782	0.032118	0.999885	NOL4L	NONE
ENSG00000109576	-0.0767118	3.23634	-2.17052	0.0303491	0.999885	AADAT	NONE
ENSG00000173889	-0.0777914	2.68803	-2.14201	0.032585	0.999885	PHC3	NONE
ENSG00000257438	0.130594	2.77102	2.15773	0.031335	0.999885		NONE
ENSG00000270696	0.0677626	3.25581	2.1704	0.0303583	0.999885		NONE
ENSG00000279923	0.108545	2.3196	2.11899	0.0344915	0.999885		NONE
ENSG00000178184	-0.0980385	1.98477	-2.10806	0.0354294	0.999885	PARD6G	NONE
ENSG00000173193	-0.141204	2.7844	-2.14553	0.0323016	0.999885	PARP14	NONE
ENSG00000164761	0.257332	1.82116	2.10241	0.0359235	0.999885	TNFRSF11B	NONE
ENSG00000123836	0.110163	3.38789	2.17318	0.0301481	0.999885	PFKFB2	NONE
ENSG00000071462	-0.0407484	3.35757	-2.17211	0.0302287	0.999885	WBSCR22	NONE
ENSG00000120738	-0.257883	3.57896	-2.17059	0.0303442	0.999885	EGR1	NONE
ENSG00000141084	-0.0523721	3.04213	-2.14593	0.0322689	0.999885	RANBP10	NONE
ENSG00000004866	0.0545404	3.09212	2.15017	0.0319307	0.999885	ST7	NONE
ENSG00000268471	-0.103479	1.54338	-2.07835	0.0380915	0.999885	MIR4453	NONE
ENSG00000151006	-0.110915	0.783856	-2.07167	0.0387121	0.999885	PRSS53	NONE
ENSG00000246859	-0.14602	1.15894	-2.07072	0.0388014	0.999885	STARD4-AS1	NONE
ENSG00000156931	-0.0405151	3.67715	-2.16717	0.0306052	0.999885	VPS8	NONE
ENSG00000153767	-0.0593575	2.76204	-2.11838	0.0345434	0.999885	GTF2E1	NONE
ENSG00000183196	0.181774	2.53885	2.1113	0.0351495	0.999885	CHST6	NONE
ENSG00000161714	0.107419	3.81949	2.16617	0.0306818	0.999885	PLCD3	NONE
ENSG00000196204	0.0612749	2.82868	2.12156	0.0342741	0.999885	RNF216P1	NONE
ENSG00000234338	0.106323	2.21241	2.08515	0.0374676	0.999885		NONE
ENSG00000112782	-0.171307	1.3657	-2.06583	0.0392627	0.999885	CLIC5	NONE
ENSG00000176697	-0.215311	1.00233	-2.06033	0.0397873	0.999885	BDNF	NONE
ENSG00000123297	-0.0610282	3.21293	-2.13531	0.0331304	0.999885	TSFM	NONE
ENSG00000163312	-0.0561556	2.41037	-2.09038	0.0369939	0.999885	HELQ	NONE
ENSG00000215126	-0.141431	1.87622	-2.07278	0.038609	0.999885	CBWD7	NONE
ENSG00000103111	0.047973	3.57863	2.15413	0.0316181	0.999885	MON1B	NONE
ENSG00000197951	0.05291	2.52351	2.09032	0.036999	0.999885	ZNF71	NONE
ENSG00000160888	-0.0784817	3.21333	-2.13039	0.0335353	0.999885	IER2	NONE
ENSG00000120539	-0.0802939	2.16487	-2.06751	0.039104	0.999885	MASTL	NONE
ENSG00000034510	-0.122438	7.72687	-2.09089	0.0369479	0.999885	TMSB10	NONE
ENSG00000129151	0.180554	3.7549	2.14942	0.0319903	0.999885	BBOX1	NONE
ENSG00000187678	-0.116195	2.89086	-2.09989	0.0361449	0.999885	SPRY4	NONE
ENSG00000137474	-0.103083	1.56565	-2.04609	0.0411724	0.999885	MYO7A	NONE
ENSG00000138081	-0.0579483	3.24013	-2.11056	0.035213	0.999885	FBXO11	NONE
ENSG00000197933	0.0803316	1.7494	2.03832	0.0419456	0.999885	ZNF823	NONE
ENSG00000224383	-0.187299	0.950572	-2.02737	0.0430555	0.999885	PRR29	NONE
ENSG00000168938	0.0980107	2.04691	2.04891	0.0408948	0.999885	PPIC	NONE
ENSG00000124279	-0.0750903	2.32947	-2.05254	0.0405396	0.999885	FASTKD3	NONE
ENSG00000204128	0.08065	4.78713	2.13177	0.0334211	0.999885	C2orf72	NONE
ENSG00000226049	0.170885	2.25415	2.05732	0.0400764	0.999885	TLK2P1	NONE
ENSG00000105538	-0.0828574	3.0844	-2.09683	0.0364165	0.999885	RASIP1	NONE
ENSG00000174807	-0.191119	1.39492	-2.02181	0.0436289	0.999885	CD248	NONE
ENSG00000120008	-0.0567484	3.37292	-2.10892	0.0353548	0.999885	WDR11	NONE
ENSG00000137766	-0.117772	3.67777	-2.11413	0.0349062	0.999885	UNC13C	NONE
ENSG00000047188	-0.054667	3.23774	-2.09716	0.0363874	0.999885	YTHDC2	NONE
ENSG00000134882	0.0543472	3.9726	2.12379	0.0340862	0.999885	UBAC2	NONE
ENSG00000272841	-0.121636	1.47388	-2.01499	0.0443408	0.999885		NONE
ENSG00000168675	-0.0688193	2.94318	-2.07137	0.0387408	0.999885	LDLRAD4	NONE
ENSG00000185499	0.201269	0.598762	2.00392	0.0455166	0.999885	MUC1	NONE
ENSG00000148357	-0.224178	-0.453482	-2.00107	0.0458242	0.999885	HMCN2	NONE
ENSG00000124479	0.106285	3.98656	2.1171	0.0346522	0.999885	NDP	NONE
ENSG00000113272	0.0703447	2.42334	2.04213	0.0415643	0.999885	THG1L	NONE
ENSG00000164011	0.0665252	2.85418	2.06358	0.0394762	0.999885	ZNF691	NONE
ENSG00000230844	-0.0709147	2.06369	-2.01942	0.0438771	0.999885	ZNF674-AS1	NONE
ENSG00000153107	-0.0588757	2.17876	-2.01873	0.0439486	0.999885	ANAPC1	NONE
ENSG00000132329	0.0964525	5.66815	2.08878	0.0371384	0.999885	RAMP1	NONE
ENSG00000272008	0.1168	1.97348	2.01749	0.0440783	0.999885		NONE
ENSG00000142871	-0.235529	3.23264	-2.07914	0.0380187	0.999885	CYR61	NONE
ENSG00000104447	0.109021	3.10582	2.08059	0.0378845	0.999885	TRPS1	NONE
ENSG00000114790	0.129416	3.9171	2.10525	0.0356747	0.999885	ARHGEF26	NONE
ENSG00000075213	0.109524	1.98911	2.00698	0.0451886	0.999885	SEMA3A	NONE
ENSG00000163527	-0.0468305	4.23068	-2.10561	0.0356434	0.999885	STT3B	NONE
ENSG00000205632	-0.219061	0.787979	-1.98294	0.0478188	0.999885	LINC01310	NONE
ENSG00000179715	-0.134368	1.64	-1.99602	0.046372	0.999885	PCED1B	NONE
ENSG00000163069	0.0502907	4.39387	2.1002	0.0361175	0.999885	SGCB	NONE
ENSG00000272512	-0.234692	1.7371	-1.99491	0.0464936	0.999885		NONE
ENSG00000146700	-0.10957	1.18726	-1.97804	0.0483706	0.999885	SSC4D	NONE
ENSG00000100523	-0.0530208	2.89543	-2.04272	0.0415063	0.999885	DDHD1	NONE
ENSG00000184465	-0.0546483	2.63328	-2.02823	0.0429672	0.999885	WDR27	NONE
ENSG00000159110	-0.075786	2.40107	-2.01053	0.0448113	0.999885	IFNAR2	NONE
ENSG00000261609	0.0653437	3.05494	2.05629	0.0401757	0.999885	GAN	NONE
ENSG00000125843	0.0649355	2.75288	2.03602	0.0421767	0.999885	AP5S1	NONE
ENSG00000149295	-0.113436	1.04765	-1.97161	0.0491024	0.999885	DRD2	NONE
ENSG00000066735	-0.100904	1.30509	-1.97107	0.0491638	0.999885	KIF26A	NONE
ENSG00000224086	-0.0904044	1.26789	-1.96721	0.0496079	0.999885		NONE
ENSG00000189184	0.150813	1.32678	1.96804	0.0495121	0.999885	PCDH18	NONE
ENSG00000066654	0.0468338	3.79866	2.08099	0.0378482	0.999885	THUMPD1	NONE
ENSG00000068028	-0.0666128	3.1497	-2.05011	0.0407768	0.999885	RASSF1	NONE
ENSG00000095906	0.0423278	3.36678	2.06206	0.0396214	0.999885	NUBP2	NONE
ENSG00000118523	-0.285071	2.99351	-2.03492	0.042287	0.999885	CTGF	NONE
ENSG00000111837	0.0980582	2.16392	1.98904	0.0471397	0.999885	MAK	NONE
ENSG00000181773	-0.227076	1.7886	-1.9655	0.0498056	0.999885	GPR3	NONE
ENSG00000144824	-0.127076	1.44595	-1.95796	0.050686	0.999885	PHLDB2	NONE
ENSG00000280388	0.108402	2.02181	1.98643	0.0474288	0.999885		NONE
ENSG00000185519	0.0910773	3.13524	2.03818	0.0419591	0.999885	FAM131C	NONE
ENSG00000166411	-0.0988985	2.84087	-2.00893	0.0449811	0.999885	IDH3A	NONE
ENSG00000188039	0.18761	3.12065	2.04015	0.0417622	0.999885	NWD1	NONE
ENSG00000187193	0.246208	3.14021	2.03496	0.042283	0.999885	MT1X	NONE
ENSG00000224389	0.29172	1.69229	1.95642	0.050868	0.999885	C4B	NONE
ENSG00000041880	-0.0594396	3.18358	-2.0312	0.0426639	0.999885	PARP3	NONE
ENSG00000144061	-0.0550142	1.96222	-1.96322	0.0500712	0.999885	NPHP1	NONE
ENSG00000111962	-0.0973745	2.56004	-1.98624	0.0474497	0.999885	UST	NONE
ENSG00000161888	-0.116244	1.02197	-1.93503	0.0534447	0.999885	SPC24	NONE
ENSG00000085449	-0.0401562	3.38186	-2.038	0.0419773	0.999885	WDFY1	NONE
ENSG00000243279	0.0592139	3.1774	2.02317	0.0434877	0.999885	PRAF2	NONE
ENSG00000165816	-0.155857	1.18861	-1.93166	0.0538611	0.999885	VWA2	NONE
ENSG00000137198	0.205932	3.76178	2.05494	0.040307	0.999885	GMPR	NONE
ENSG00000228223	0.0722972	3.17909	2.0303	0.0427558	0.999885	HCG11	NONE
ENSG00000267127	0.0860932	2.19888	1.96374	0.0500098	0.999885		NONE
ENSG00000104889	-0.0770534	2.4258	-1.97023	0.0492598	0.999885	RNASEH2A	NONE
ENSG00000136859	-0.135041	2.09271	-1.95247	0.0513361	0.999885	ANGPTL2	NONE
ENSG00000119760	-0.0445552	4.12334	-2.05354	0.0404423	0.999885	SUPT7L	NONE
ENSG00000175455	-0.0584351	2.96183	-2.00085	0.045848	0.999885	CCDC14	NONE
ENSG00000221829	-0.0618688	2.83518	-1.99407	0.046586	0.999885	FANCG	NONE
ENSG00000183281	-0.137549	1.78268	-1.94065	0.0527579	0.999885	PLGLB1	NONE
ENSG00000153162	-0.193985	1.96251	-1.94573	0.0521427	0.999885	BMP6	NONE
ENSG00000159314	-0.0772638	2.0586	-1.94304	0.0524668	0.999885	ARHGAP27	NONE
ENSG00000273247	0.0820702	2.47763	1.97842	0.0483275	0.999885		NONE
ENSG00000182175	0.0976563	3.71022	2.04336	0.0414427	0.999885	RGMA	NONE
ENSG00000106100	-0.0963903	1.36279	-1.92043	0.0552663	0.999885	NOD1	NONE
ENSG00000151651	-0.0917333	1.33711	-1.91677	0.0557305	0.999885	ADAM8	NONE
ENSG00000111783	0.161636	3.47709	2.03336	0.0424445	0.999885	RFX4	NONE
ENSG00000168309	0.194186	7.81082	1.96032	0.0504091	0.999885	FAM107A	NONE
ENSG00000269918	0.0979934	2.85609	1.99254	0.0467532	0.999885		NONE
ENSG00000148019	0.0664254	3.29047	2.02206	0.0436022	0.999885	CEP78	NONE
ENSG00000280434	-0.14784	0.341454	-1.90253	0.0575692	0.999885		NONE
ENSG00000183773	0.0903545	4.28721	2.0402	0.0417571	0.999885	AIFM3	NONE
ENSG00000172301	0.0522231	5.4467	2.02921	0.0428672	0.999885	COPRS	NONE
ENSG00000149328	-0.0922558	2.58365	-1.95689	0.0508123	0.999885	GLB1L2	NONE
ENSG00000155959	-0.0519858	4.62679	-2.03641	0.0421366	0.999885	VBP1	NONE
ENSG00000131435	0.162269	2.92723	1.99123	0.0468972	0.999885	PDLIM4	NONE
ENSG00000170310	0.0507895	3.72988	2.03151	0.0426329	0.999885	STX8	NONE
ENSG00000258768	-0.123695	1.38464	-1.90691	0.0569977	0.999885		NONE
ENSG00000136802	0.102327	5.06817	2.02851	0.0429385	0.999885	LRRC8A	NONE
ENSG00000103168	-0.0860998	3.52968	-2.01869	0.0439533	0.999885	TAF1C	NONE
ENSG00000176095	0.0522196	4.99248	2.02883	0.0429059	0.999885	IP6K1	NONE
ENSG00000240356	0.136242	2.22898	1.93605	0.0533193	0.999885	RPL23AP7	NONE
ENSG00000172771	0.0832772	1.19282	1.89839	0.0581121	0.999885	EFCAB12	NONE
ENSG00000198843	-0.031515	4.8955	-2.02937	0.0428506	0.999885	SELENOT	NONE
ENSG00000151893	0.0391104	3.51049	2.01924	0.0438951	0.999885	CACUL1	NONE
ENSG00000171357	-0.0892644	2.19779	-1.92516	0.0546698	0.999885	LURAP1	NONE
ENSG00000132164	0.141119	4.11995	2.02766	0.0430257	0.999885	SLC6A11	NONE
ENSG00000130313	0.0540837	3.33866	2.00881	0.0449936	0.999885	PGLS	NONE
ENSG00000204381	-0.127952	2.67398	-1.95874	0.0505948	0.999885	LAYN	NONE
ENSG00000182858	-0.0548864	1.71962	-1.90592	0.0571263	0.999885	ALG12	NONE
ENSG00000085382	-0.0721146	3.16542	-1.98642	0.0474302	0.999885	HACE1	NONE
ENSG00000113387	-0.0646859	4.48801	-2.02565	0.043232	0.999885	SUB1	NONE
ENSG00000157399	0.102257	1.79886	1.91023	0.0565686	0.999885	ARSE	NONE
ENSG00000248334	-0.0607631	1.90249	-1.91237	0.0562925	0.999885	WHAMMP2	NONE
ENSG00000068001	-0.142568	2.70337	-1.96517	0.0498443	0.999885	HYAL2	NONE
ENSG00000183908	0.158057	1.66713	1.89719	0.0582707	0.999885	LRRC55	NONE
ENSG00000268388	-0.169435	0.744111	-1.87949	0.0606505	0.999885	FENDRR	NONE
ENSG00000144136	-0.0608042	4.12912	-2.0207	0.0437436	0.999885	SLC20A1	NONE
ENSG00000160957	0.0732466	2.46119	1.93751	0.0531402	0.999885	RECQL4	NONE
ENSG00000080166	-0.129787	0.84471	-1.87687	0.061009	0.999885	DCT	NONE
ENSG00000136059	-0.081747	2.48721	-1.93502	0.053446	0.999885	VILL	NONE
ENSG00000149564	-0.11911	3.70315	-2.00766	0.045116	0.999885	ESAM	NONE
ENSG00000120727	-0.0812491	4.07126	-2.01024	0.0448416	0.999885	PAIP2	NONE
ENSG00000148824	0.0859872	1.64848	1.89023	0.0591973	0.999885	MTG1	NONE
ENSG00000131477	-0.152193	3.01194	-1.96807	0.0495086	0.999885	RAMP2	NONE
ENSG00000180626	-0.0628441	2.37639	-1.91275	0.0562443	0.999885	ZNF594	NONE
ENSG00000180071	0.15399	2.35605	1.93487	0.0534647	0.999885	ANKRD18A	NONE
ENSG00000236397	0.238838	1.77803	1.88822	0.0594671	0.999885	DDX11L2	NONE
ENSG00000152953	-0.113081	1.20581	-1.86947	0.0620326	0.999885	STK32B	NONE
ENSG00000176024	0.0641328	1.96164	1.89329	0.058789	0.999885	ZNF613	NONE
ENSG00000157600	0.0844947	3.24378	1.98085	0.0480537	0.999885	TMEM164	NONE
ENSG00000178821	-0.109451	1.16347	-1.86664	0.0624273	0.999885	TMEM52	NONE
ENSG00000274026	-0.123297	1.61514	-1.88272	0.06021	0.999885	FAM27E3	NONE
ENSG00000151332	0.0462576	3.51944	1.9934	0.046659	0.999885	MBIP	NONE
ENSG00000138092	0.061288	1.86794	1.88846	0.0594344	0.999885	CENPO	NONE
ENSG00000123739	0.0412619	3.89389	2.00386	0.0455229	0.999885	PLA2G12A	NONE
ENSG00000113013	-0.0455522	5.5024	-1.99077	0.046948	0.999885	HSPA9	NONE
ENSG00000144837	-0.283784	2.43659	-1.92836	0.0542699	0.999885	PLA1A	NONE
ENSG00000233264	0.149897	2.1486	1.91317	0.0561903	0.999885		NONE
ENSG00000223802	0.0987043	4.19629	2.00128	0.0458011	0.999885	CERS1	NONE
ENSG00000125485	-0.0660854	1.9828	-1.88771	0.0595354	0.999885	DDX31	NONE
ENSG00000136243	-0.0569585	3.37502	-1.97938	0.048219	0.999885	NUPL2	NONE
ENSG00000111605	-0.047973	3.96146	-1.99923	0.0460233	0.999885	CPSF6	NONE
ENSG00000264577	0.0930494	2.34924	1.91476	0.0559872	0.999885		NONE
ENSG00000158156	0.0761025	2.50926	1.91788	0.0555885	0.999885	XKR8	NONE
ENSG00000120616	0.0483247	2.68818	1.92924	0.0541609	0.999885	EPC1	NONE
ENSG00000118777	-0.190085	3.38479	-1.97556	0.0486513	0.999885	ABCG2	NONE
ENSG00000101868	0.0555043	2.31092	1.90202	0.0576357	0.999885	POLA1	NONE
ENSG00000237037	-0.0871298	1.88898	-1.88	0.0605804	0.999885	NDUFA6-AS1	NONE
ENSG00000114270	-0.072997	2.86665	-1.93922	0.0529314	0.999885	COL7A1	NONE
ENSG00000276462	-0.228238	2.73992	-1.92623	0.054536	0.999885		NONE
ENSG00000246982	-0.104106	2.55258	-1.91575	0.0558599	0.999885		NONE
ENSG00000143702	-0.0380354	3.49007	-1.97528	0.0486825	0.999885	CEP170	NONE
ENSG00000163288	0.0945969	4.8984	1.97593	0.0486097	0.999885	GABRB1	NONE
ENSG00000162613	-0.0623253	4.14452	-1.99399	0.0465944	0.999885	FUBP1	NONE
ENSG00000160867	-0.134099	0.970209	-1.8493	0.0648942	0.999885	FGFR4	NONE
ENSG00000173295	-0.219722	0.468183	-1.83832	0.0664968	0.999885	FAM86B3P	NONE
ENSG00000182919	0.0508297	2.77747	1.9276	0.0543649	0.999885	C11orf54	NONE
ENSG00000103241	-0.160744	1.77676	-1.87022	0.0619285	0.999885	FOXF1	NONE
ENSG00000268947	0.102414	2.25023	1.89522	0.058532	0.999885		NONE
ENSG00000140470	-0.079186	1.51882	-1.85897	0.0635092	0.999885	ADAMTS17	NONE
ENSG00000260664	0.102627	2.57551	1.91083	0.0564912	0.999885		NONE
ENSG00000142552	-0.0856977	3.02589	-1.94436	0.0523082	0.999885	RCN3	NONE
ENSG00000179362	0.104035	1.5131	1.86216	0.0630567	0.999885	HMGN2P46	NONE
ENSG00000163485	0.0764086	4.66793	1.98351	0.0477553	0.999885	ADORA1	NONE
ENSG00000164253	-0.0488535	3.27905	-1.95755	0.0507353	0.999885	WDR41	NONE
ENSG00000072501	0.0527988	3.42899	1.96658	0.0496813	0.999885	SMC1A	NONE
ENSG00000143537	-0.0665997	3.68658	-1.98051	0.0480913	0.999885	ADAM15	NONE
ENSG00000170873	-0.0479742	3.49211	-1.96771	0.04955	0.999885	MTSS1	NONE
ENSG00000165521	0.0747741	0.928017	1.83485	0.0670109	0.999885	EML5	NONE
ENSG00000163815	-0.215633	2.00895	-1.86269	0.0629824	0.999885	CLEC3B	NONE
ENSG00000099377	0.128698	1.68943	1.85866	0.0635534	0.999885	HSD3B7	NONE
ENSG00000169918	0.0453524	3.4037	1.96075	0.0503593	0.999885	OTUD7A	NONE
ENSG00000141627	0.0466165	3.70284	1.9757	0.048635	0.999885	DYM	NONE
ENSG00000122435	0.0658884	2.78339	1.9197	0.0553584	0.999885	TRMT13	NONE
ENSG00000274180	0.0633246	2.36369	1.88365	0.0600836	0.999885	NATD1	NONE
ENSG00000220804	0.121332	1.9064	1.86508	0.0626455	0.999885		NONE
ENSG00000203739	0.0939271	2.75537	1.92597	0.0545688	0.999885		NONE
ENSG00000178229	0.0688875	1.95183	1.85692	0.0638	0.999885	ZNF543	NONE
ENSG00000140015	0.116617	2.49863	1.88496	0.0599063	0.999885	KCNH5	NONE
ENSG00000136381	0.0357613	3.20471	1.94737	0.0519457	0.999885	IREB2	NONE
ENSG00000106688	-0.0791116	3.61438	-1.9603	0.0504123	0.999885	SLC1A1	NONE
ENSG00000204323	-0.160355	0.407571	-1.81732	0.0696549	0.999885	SMIM5	NONE
ENSG00000256294	0.0511319	1.78706	1.8499	0.0648068	0.999885	ZNF225	NONE
ENSG00000165487	-0.0457676	4.22632	-1.97651	0.0485436	0.999885	MICU2	NONE
ENSG00000260495	0.0893847	2.46672	1.90328	0.0574701	0.999885		NONE
ENSG00000247081	0.204392	2.8559	1.92169	0.0551059	0.999885	BAALC-AS1	NONE
ENSG00000108984	0.0882528	1.48125	1.84004	0.0662441	0.999885	MAP2K6	NONE
ENSG00000107938	-0.0455842	2.4548	-1.88131	0.0604018	0.999885	EDRF1	NONE
ENSG00000165115	0.0701734	1.81839	1.85378	0.0642487	0.999885	KIF27	NONE
ENSG00000153130	-0.0667416	4.69029	-1.97125	0.0491427	0.999885	SCOC	NONE
ENSG00000065060	-0.0499084	2.39322	-1.87315	0.0615219	0.999885	UHRF1BP1	NONE
ENSG00000120662	-0.0635861	2.72937	-1.89961	0.0579512	0.999885	MTRF1	NONE
ENSG00000141971	0.0628589	2.89789	1.92207	0.0550584	0.999885	MVB12A	NONE
ENSG00000137992	0.0485689	3.45935	1.95654	0.0508537	0.999885	DBT	NONE
ENSG00000039068	-0.179628	0.728019	-1.81502	0.0700079	0.999885	CDH1	NONE
ENSG00000140105	-0.148714	3.63927	-1.95394	0.0511613	0.999885	WARS	NONE
ENSG00000143369	-0.0899407	3.19018	-1.92162	0.0551158	0.999885	ECM1	NONE
ENSG00000243175	0.118399	2.5641	1.90085	0.057789	0.999885	RPSAP36	NONE
ENSG00000154330	-0.149542	1.11905	-1.82018	0.0692175	0.999885	PGM5	NONE
ENSG00000260293	0.0933932	1.76953	1.84108	0.0660919	0.999885		NONE
ENSG00000151702	-0.135697	1.97501	-1.84883	0.0649619	0.999885	FLI1	NONE
ENSG00000115526	0.0469243	4.17028	1.96481	0.0498864	0.999885	CHST10	NONE
ENSG00000001626	-0.203708	0.587674	-1.80169	0.0720838	0.999885	CFTR	NONE
ENSG00000215769	0.0845808	1.54069	1.82557	0.0683994	0.999885		NONE
ENSG00000138794	0.0952696	2.41074	1.87017	0.0619348	0.999885	CASP6	NONE
ENSG00000058063	-0.0576566	2.44257	-1.86649	0.062449	0.999885	ATP11B	NONE
ENSG00000205581	-0.078336	4.34786	-1.9609	0.0503421	0.999885	HMGN1	NONE
ENSG00000119402	-0.0390026	3.39786	-1.9393	0.0529223	0.999885	FBXW2	NONE
ENSG00000149289	0.0748268	2.38503	1.86597	0.0625211	0.999885	ZC3H12C	NONE
ENSG00000196511	-0.0677773	1.57667	-1.82331	0.0687418	0.999885	TPK1	NONE
ENSG00000158528	0.0486468	4.03783	1.95876	0.0505922	0.999885	PPP1R9A	NONE
ENSG00000177189	-0.0556962	3.33007	-1.93244	0.0537638	0.999885	RPS6KA3	NONE
ENSG00000101413	-0.0607943	2.98124	-1.90097	0.0577735	0.999885	RPRD1B	NONE
ENSG00000100197	-0.136704	1.5668	-1.81578	0.0698909	0.999885	CYP2D6	NONE
ENSG00000280007	0.0887597	1.617	1.82396	0.068643	0.999885		NONE
ENSG00000146731	-0.0486288	4.93266	-1.95247	0.0513363	0.999885	CCT6A	NONE
ENSG00000177106	0.112294	2.50261	1.86234	0.0630312	0.999885	EPS8L2	NONE
ENSG00000228729	0.106768	2.34861	1.86458	0.0627166	0.999885		NONE
ENSG00000237854	-0.0796364	3.68368	-1.94483	0.0522506	0.999885	LINC00674	NONE
ENSG00000269343	0.0794851	1.99985	1.84109	0.0660899	0.999885	ZNF587B	NONE
ENSG00000258839	-0.090039	1.33957	-1.80447	0.0716471	0.999885	MC1R	NONE
ENSG00000140553	-0.0386709	3.34381	-1.92897	0.054194	0.999885	UNC45A	NONE
ENSG00000159674	-0.17347	1.95558	-1.82721	0.0681527	0.999885	SPON2	NONE
ENSG00000176771	0.092433	2.06743	1.84164	0.0660097	0.999885	NCKAP5	NONE
ENSG00000163395	-0.332658	0.534105	-1.78588	0.0746111	0.999885	IGFN1	NONE
ENSG00000267710	0.0908353	1.56809	1.81569	0.0699052	0.999885		NONE
ENSG00000142039	0.0452864	3.20707	1.9155	0.0558924	0.999885	CCDC97	NONE
ENSG00000176387	0.215667	1.93601	1.8237	0.0686831	0.999885	HSD11B2	NONE
ENSG00000185670	0.0559836	2.74594	1.88476	0.0599335	0.999885	ZBTB3	NONE
ENSG00000112941	-0.0515023	3.05075	-1.89364	0.0587422	0.999885	PAPD7	NONE
ENSG00000185950	0.0709244	4.80766	1.94456	0.0522834	0.999885	IRS2	NONE
ENSG00000196411	-0.117626	1.53736	-1.80458	0.071629	0.999885	EPHB4	NONE
ENSG00000255545	-0.176897	1.21719	-1.78837	0.0742078	0.999885		NONE
ENSG00000108684	0.0831642	3.30618	1.91634	0.0557854	0.999885	ASIC2	NONE
ENSG00000144827	0.0467605	4.46594	1.94037	0.0527916	0.999885	ABHD10	NONE
ENSG00000175287	0.183137	3.71186	1.93551	0.0533857	0.999885	PHYHD1	NONE
ENSG00000091137	-0.0929939	2.60312	-1.86246	0.0630156	0.999885	SLC26A4	NONE
ENSG00000101680	0.160862	0.976118	1.77973	0.0756146	0.999885	LAMA1	NONE
ENSG00000187800	-0.124793	1.93888	-1.81247	0.0704018	0.999885	PEAR1	NONE
ENSG00000218891	0.0464056	3.13877	1.89896	0.058038	0.999885	ZNF579	NONE
ENSG00000215067	0.0624653	2.549	1.85437	0.0641653	0.999885	ALOX12-AS1	NONE
ENSG00000132688	-0.106567	3.75979	-1.92676	0.0544699	0.999885	NES	NONE
ENSG00000196998	0.0435486	3.92791	1.93035	0.0540228	0.999885	WDR45	NONE
ENSG00000156500	-0.0690136	1.55663	-1.7878	0.0743007	0.999885	FAM122C	NONE
ENSG00000168743	0.15015	1.32738	1.77727	0.0760179	0.999885	NPNT	NONE
ENSG00000162687	-0.08696	1.95936	-1.79652	0.0729023	0.999885	KCNT2	NONE
ENSG00000198589	0.037667	2.32771	1.82492	0.0684987	0.999885	LRBA	NONE
ENSG00000088836	0.165514	1.73782	1.79747	0.0727509	0.999885	SLC4A11	NONE
ENSG00000242686	0.123309	1.54483	1.78025	0.0755294	0.999885		NONE
ENSG00000101003	-0.0748141	1.80922	-1.79528	0.0730997	0.999885	GINS1	NONE
ENSG00000196678	-0.100776	1.21002	-1.76474	0.078104	0.999885	ERI2	NONE
ENSG00000260160	0.0681891	2.7702	1.85945	0.0634414	0.999885		NONE
ENSG00000149418	-0.154452	1.02857	-1.76277	0.0784355	0.999885	ST14	NONE
ENSG00000132953	-0.0452795	2.47385	-1.82568	0.068383	0.999885	XPO4	NONE
ENSG00000101843	-0.0371483	4.59279	-1.92241	0.0550162	0.999885	PSMD10	NONE
ENSG00000154133	-0.124531	2.21378	-1.81487	0.070031	0.999885	ROBO4	NONE
ENSG00000134308	-0.0441511	5.9902	-1.89395	0.0587007	0.999885	YWHAQ	NONE
ENSG00000183397	-0.0935974	2.42665	-1.81936	0.0693421	0.999885	C19orf71	NONE
ENSG00000159131	-0.0457007	3.11781	-1.88046	0.060518	0.999885	GART	NONE
ENSG00000068878	-0.0625497	3.06687	-1.88022	0.0605503	0.999885	PSME4	NONE
ENSG00000133519	0.0861722	3.18825	1.88828	0.0594588	0.999885	ZDHHC8P1	NONE
ENSG00000100815	0.0575593	3.42453	1.90344	0.0574498	0.999885	TRIP11	NONE
ENSG00000146414	0.0616155	2.08455	1.80313	0.0718575	0.999885	SHPRH	NONE
ENSG00000174963	0.117166	1.56116	1.77652	0.0761409	0.999885	ZIC4	NONE
ENSG00000137075	-0.0476689	3.6944	-1.90757	0.056912	0.999885	RNF38	NONE
ENSG00000119509	-0.0485534	2.29063	-1.80862	0.0709989	0.999885	INVS	NONE
ENSG00000140416	-0.0553619	3.21936	-1.87754	0.0609173	0.999885	TPM1	NONE
ENSG00000175106	0.0853733	1.67552	1.7826	0.0751453	0.999885	TVP23C	NONE
ENSG00000138741	-0.116578	1.34746	-1.75959	0.0789748	0.999885	TRPC3	NONE
ENSG00000117174	0.0591056	3.76333	1.91325	0.0561804	0.999885	ZNHIT6	NONE
ENSG00000037042	-0.0622833	5.3042	-1.90768	0.0568975	0.999885	TUBG2	NONE
ENSG00000136813	-0.0293835	4.55857	-1.91396	0.0560894	0.999885	KIAA0368	NONE
ENSG00000237550	0.241799	4.48757	1.91104	0.0564641	0.999885	RPL9P9	NONE
ENSG00000164902	0.0544212	4.65259	1.90924	0.0566964	0.999885	PHAX	NONE
ENSG00000100330	0.0581197	2.46622	1.82681	0.0682122	0.999885	MTMR3	NONE
ENSG00000100604	0.127417	6.22256	1.87544	0.0612061	0.999885	CHGA	NONE
ENSG00000118655	0.0660501	1.86661	1.77548	0.0763127	0.999885	DCLRE1B	NONE
ENSG00000110092	-0.113026	2.46652	-1.81112	0.0706104	0.999885	CCND1	NONE
ENSG00000205336	0.121362	4.67228	1.90731	0.056946	0.999885	ADGRG1	NONE
ENSG00000150275	-0.0903366	1.43014	-1.75806	0.0792355	0.999885	PCDH15	NONE
ENSG00000101955	0.146203	1.79845	1.77011	0.0772042	0.999885	SRPX	NONE
ENSG00000115295	-0.0555086	3.61755	-1.89667	0.0583398	0.999885	CLIP4	NONE
ENSG00000214872	-0.126861	1.5681	-1.75742	0.0793429	0.999885	SMTNL1	NONE
ENSG00000152457	0.0640272	2.43082	1.81796	0.0695565	0.999885	DCLRE1C	NONE
ENSG00000264920	-0.102328	2.09805	-1.78359	0.0749825	0.999885		NONE
ENSG00000267065	0.169435	1.35623	1.75885	0.0790998	0.999885		NONE
ENSG00000197124	-0.0765957	2.11328	-1.78314	0.0750568	0.999885	ZNF682	NONE
ENSG00000107736	0.119579	1.55234	1.75878	0.079113	0.999885	CDH23	NONE
ENSG00000272077	0.0730454	2.37285	1.80062	0.0722519	0.999885		NONE
ENSG00000132000	0.111849	1.13241	1.74295	0.0818426	0.999885	PODNL1	NONE
ENSG00000006756	0.0909898	2.16602	1.79152	0.0737014	0.999885	ARSD	NONE
ENSG00000235478	-0.108091	1.99749	-1.77106	0.0770462	0.999885		NONE
ENSG00000105926	0.0554354	3.48175	1.88828	0.0594592	0.999885	MPP6	NONE
ENSG00000100897	0.0340604	3.9693	1.90167	0.0576818	0.999885	DCAF11	NONE
ENSG00000240207	-0.114288	2.12448	-1.77262	0.0767859	0.999885		NONE
ENSG00000115107	0.135485	1.50454	1.74667	0.0811937	0.999885	STEAP3	NONE
ENSG00000136824	0.0710116	3.08319	1.85316	0.0643387	0.999885	SMC2	NONE
ENSG00000011105	-0.0600242	3.11371	-1.85333	0.0643145	0.999885	TSPAN9	NONE
ENSG00000013563	-0.0882431	1.48638	-1.73903	0.082529	0.999885	DNASE1L1	NONE
ENSG00000116117	0.0928959	1.93068	1.77036	0.077163	0.999885	PARD3B	NONE
ENSG00000108474	-0.0720631	2.52844	-1.80037	0.0722914	0.999885	PIGL	NONE
ENSG00000126215	-0.0650001	2.04832	-1.77006	0.0772127	0.999885	XRCC3	NONE
ENSG00000180525	0.116703	2.07947	1.78843	0.0741988	0.999885	PRR26	NONE
ENSG00000198938	-0.113724	10.4599	-1.72963	0.0841973	0.999885	MT-CO3	NONE
ENSG00000166387	-0.0946557	2.32376	-1.78678	0.0744653	0.999885	PPFIBP2	NONE
ENSG00000260816	0.120522	2.13557	1.79231	0.0735744	0.999885		NONE
ENSG00000187824	0.107475	2.34847	1.79247	0.0735494	0.999885	TMEM220	NONE
ENSG00000230733	0.0735264	4.40014	1.889	0.0593618	0.999885		NONE
ENSG00000173926	0.128242	1.68494	1.74848	0.0808804	0.999885	MARCH3	NONE
ENSG00000170832	-0.0582322	3.32685	-1.85731	0.0637445	0.999885	USP32	NONE
ENSG00000188786	0.044003	3.1319	1.85148	0.0645801	0.999885	MTF1	NONE
ENSG00000157510	-0.103104	1.76072	-1.74124	0.0821419	0.999885	AFAP1L1	NONE
ENSG00000114698	0.16063	4.05688	1.88591	0.0597779	0.999885	PLSCR4	NONE
ENSG00000267665	-0.0970886	1.13672	-1.71249	0.0873112	0.999885		NONE
ENSG00000223509	-0.108776	2.01123	-1.76018	0.0788742	0.999885		NONE
ENSG00000224081	0.148052	1.07925	1.71603	0.0866602	0.999885	LINC01057	NONE
ENSG00000152527	-0.0948404	2.33514	-1.77922	0.0756972	0.999885	PLEKHH2	NONE
ENSG00000159792	0.060806	2.63666	1.80476	0.0716012	0.999885	PSKH1	NONE
ENSG00000165553	0.114557	4.07301	1.88376	0.0600685	0.999885	NGB	NONE
ENSG00000262879	0.0920991	3.31501	1.85725	0.063753	0.999885		NONE
ENSG00000130382	0.0502756	4.8072	1.88125	0.0604096	0.999885	MLLT1	NONE
ENSG00000148123	-0.101298	2.79013	-1.80741	0.0711871	0.999885	PLPPR1	NONE
ENSG00000152207	-0.145051	1.7858	-1.74117	0.0821536	0.999885	CYSLTR2	NONE
ENSG00000142208	-0.0534556	2.8591	-1.81295	0.070327	0.999885	AKT1	NONE
ENSG00000163848	0.0465013	3.53537	1.87006	0.0619503	0.999885	ZNF148	NONE
ENSG00000169752	-0.145933	1.34988	-1.71004	0.0877621	0.999885	NRG4	NONE
ENSG00000154874	0.159539	2.29291	1.7876	0.0743326	0.999885	CCDC144B	NONE
ENSG00000111331	-0.174642	1.93228	-1.74442	0.0815849	0.999885	OAS3	NONE
ENSG00000131941	0.126647	2.46701	1.77886	0.0757559	0.999885	RHPN2	NONE
ENSG00000269696	0.0972042	2.0418	1.74573	0.0813574	0.999885		NONE
ENSG00000257647	0.112235	4.90304	1.87201	0.0616792	0.999885		NONE
ENSG00000272341	-0.104252	2.60888	-1.77655	0.0761364	0.999885		NONE
ENSG00000102316	-0.062107	5.23655	-1.87104	0.061814	0.999885	MAGED2	NONE
ENSG00000236816	0.237788	2.61292	1.81512	0.0699917	0.999885	ANKRD20A7P	NONE
ENSG00000198064	-0.251966	1.16879	-1.71133	0.0875253	0.999885	NPIPB13	NONE
ENSG00000134769	0.128344	5.49032	1.85585	0.0639532	0.999885	DTNA	NONE
ENSG00000129467	-0.11641	1.8978	-1.73837	0.0826463	0.999885	ADCY4	NONE
ENSG00000134954	-0.100534	2.74637	-1.79902	0.0725059	0.999885	ETS1	NONE
ENSG00000108582	-0.0526797	3.38751	-1.84915	0.0649155	0.999885	CPD	NONE
ENSG00000145012	0.0828872	3.2084	1.84669	0.0652719	0.999885	LPP	NONE
ENSG00000151422	0.0467013	2.83818	1.80963	0.0708418	0.999885	FER	NONE
ENSG00000076053	0.0597002	1.86668	1.73722	0.0828496	0.999885	RBM7	NONE
ENSG00000171044	0.078703	2.21221	1.75942	0.0790026	0.999885	XKR6	NONE
ENSG00000267082	-0.0828004	2.35506	-1.76321	0.0783609	0.999885		NONE
ENSG00000027075	-0.102678	1.83776	-1.73469	0.0832961	0.999885	PRKCH	NONE
ENSG00000213398	0.0988062	3.02181	1.82816	0.06801	0.999885	LCAT	NONE
ENSG00000119723	-0.0665989	1.426	-1.7079	0.08816	0.999885	COQ6	NONE
ENSG00000277053	-0.0793682	1.32382	-1.70057	0.0895288	0.999885	GTF2IP1	NONE
ENSG00000187630	0.0767427	3.33548	1.85263	0.0644137	0.999885	DHRS4L2	NONE
ENSG00000169083	0.102944	1.37604	1.70526	0.0886508	0.999885	AR	NONE
ENSG00000140522	0.151411	3.1102	1.82233	0.068891	0.999885	RLBP1	NONE
ENSG00000162923	-0.0312435	4.01951	-1.8694	0.0620428	0.999885	WDR26	NONE
ENSG00000124541	0.034796	4.06851	1.86883	0.0621215	0.999885	RRP36	NONE
ENSG00000251226	0.305588	1.01258	1.68782	0.0919533	0.999885		NONE
ENSG00000157045	-0.052161	2.82416	-1.7916	0.0736886	0.999885	NTAN1	NONE
ENSG00000177868	0.0690458	3.7207	1.86041	0.0633052	0.999885	SVBP	NONE
ENSG00000139436	-0.0508671	2.11054	-1.73042	0.084057	0.999885	GIT2	NONE
ENSG00000141639	0.1117	4.36192	1.86413	0.0627802	0.999885	MAPK4	NONE
ENSG00000165323	0.0627274	3.10391	1.81851	0.0694722	0.999885	FAT3	NONE
ENSG00000233723	-0.0798377	1.68878	-1.71174	0.0874493	0.999885	LINC01122	NONE
ENSG00000068885	0.0577467	3.03772	1.80797	0.0710989	0.999885	IFT80	NONE
ENSG00000215559	0.41553	2.11576	1.75391	0.0799433	0.999885	ANKRD20A11P	NONE
ENSG00000231982	-0.143264	2.32506	-1.7422	0.0819739	0.999885		NONE
ENSG00000180336	-0.111041	0.573949	-1.66512	0.0963986	0.999885	MEIOC	NONE
ENSG00000206562	0.0454907	3.04578	1.81307	0.0703087	0.999885	METTL6	NONE
ENSG00000168389	-0.131603	3.43282	-1.84558	0.0654336	0.999885	MFSD2A	NONE
ENSG00000175264	0.0633748	4.76031	1.85633	0.0638851	0.999885	CHST1	NONE
ENSG00000157014	0.0605904	3.30458	1.83321	0.0672551	0.999885	TATDN2	NONE
ENSG00000134326	-0.11542	1.95466	-1.71351	0.0871231	0.999885	CMPK2	NONE
ENSG00000164649	-0.0975863	1.48441	-1.69503	0.0905765	0.999885	CDCA7L	NONE
ENSG00000184786	-0.0803898	2.05952	-1.7249	0.085048	0.999885	TCTE3	NONE
ENSG00000234616	0.0478877	2.71339	1.77262	0.0767859	0.999885	JRK	NONE
ENSG00000261326	-0.0678772	2.46883	-1.7541	0.0799121	0.999885	LINC01355	NONE
ENSG00000072609	-0.0416223	2.74852	-1.78147	0.0753289	0.999885	CHFR	NONE
ENSG00000205364	0.204397	5.17135	1.84524	0.0654833	0.999885	MT1M	NONE
ENSG00000109079	-0.0372569	4.11257	-1.85353	0.0642851	0.999885	TNFAIP1	NONE
ENSG00000133119	-0.0995779	1.84883	-1.70231	0.0892026	0.999885	RFC3	NONE
ENSG00000165338	-0.0594153	2.57925	-1.7525	0.0801863	0.999885	HECTD2	NONE
ENSG00000072310	0.115834	3.9292	1.85226	0.0644676	0.999885	SREBF1	NONE
ENSG00000246067	-0.0703248	2.48456	-1.75932	0.07902	0.999885	RAB30-AS1	NONE
ENSG00000148331	0.0366741	3.4796	1.83549	0.0669151	0.999885	ASB6	NONE
ENSG00000143994	0.0922164	1.34957	1.68498	0.0925007	0.999885	ABHD1	NONE
ENSG00000147255	0.11234	1.29575	1.67736	0.0939799	0.999885	IGSF1	NONE
ENSG00000172671	0.0653832	1.57891	1.68991	0.0915513	0.999885	ZFAND4	NONE
ENSG00000169299	-0.0915637	2.2647	-1.72543	0.0849515	0.999885	PGM2	NONE
ENSG00000126218	-0.0826355	1.69689	-1.69526	0.0905316	0.999885	F10	NONE
ENSG00000115266	0.0634616	4.58581	1.84795	0.0650895	0.999885	APC2	NONE
ENSG00000204152	-0.0842539	2.44247	-1.7483	0.0809119	0.999885	TIMM23B	NONE
ENSG00000108439	-0.0974162	2.37765	-1.725	0.0850295	0.999885	PNPO	NONE
ENSG00000236668	-0.0751258	2.33448	-1.73476	0.083285	0.999885		NONE
ENSG00000117983	-0.216587	-0.696963	-1.62674	0.104304	0.999885	MUC5B	NONE
ENSG00000220785	-0.082351	2.61647	-1.7618	0.0785996	0.999885	MTMR9LP	NONE
ENSG00000161509	0.129914	3.50095	1.82986	0.0677555	0.999885	GRIN2C	NONE
ENSG00000198483	0.0604111	3.71017	1.83984	0.0662735	0.999885	ANKRD35	NONE
ENSG00000168243	-0.084077	3.28699	-1.80925	0.0708996	0.999885	GNG4	NONE
ENSG00000169862	0.0405642	5.64436	1.82255	0.0688563	0.999885	CTNND2	NONE
ENSG00000033867	0.0858794	3.45316	1.82352	0.0687104	0.999885	SLC4A7	NONE
ENSG00000177370	0.0554978	3.59495	1.83248	0.0673632	0.999885	TIMM22	NONE
ENSG00000186891	-0.149631	1.48309	-1.67636	0.0941763	0.999885	TNFRSF18	NONE
ENSG00000109685	-0.0279852	3.4093	-1.81889	0.0694145	0.999885	WHSC1	NONE
ENSG00000173486	0.033954	5.34615	1.83054	0.0676532	0.999885	FKBP2	NONE
ENSG00000109686	-0.0596775	2.73895	-1.75648	0.0795034	0.999885	SH3D19	NONE
ENSG00000185513	-0.0603139	2.66186	-1.74627	0.0812636	0.999885	L3MBTL1	NONE
ENSG00000125633	-0.0396818	3.36764	-1.81448	0.0700912	0.999885	CCDC93	NONE
ENSG00000186395	0.0715378	4.06226	1.83652	0.0667632	0.999885	KRT10	NONE
ENSG00000134758	-0.0428265	2.84621	-1.7667	0.0777752	0.999885	RNF138	NONE
ENSG00000185532	0.0834614	2.09914	1.70948	0.087866	0.999885	PRKG1	NONE
ENSG00000188157	-0.0748922	3.64029	-1.82865	0.0679355	0.999885	AGRN	NONE
ENSG00000054179	0.174738	2.97274	1.78336	0.0750215	0.999885	ENTPD2	NONE
ENSG00000127720	0.0742114	1.98655	1.70329	0.0890194	0.999885	METTL25	NONE
ENSG00000167562	-0.0688857	1.1185	-1.65283	0.0988766	0.999885	ZNF701	NONE
ENSG00000148660	0.0477682	5.55631	1.81926	0.0693572	0.999885	CAMK2G	NONE
ENSG00000160360	0.0452068	3.73751	1.8312	0.0675538	0.999885	GPSM1	NONE
ENSG00000170265	0.038924	3.31643	1.80671	0.0712961	0.999885	ZNF282	NONE
ENSG00000175155	-0.0510765	3.31545	-1.80068	0.0722435	0.999885	YPEL2	NONE
ENSG00000185651	0.0447336	5.13544	1.8275	0.0681086	0.999885	UBE2L3	NONE
ENSG00000104643	0.0452104	3.72804	1.82985	0.0677559	0.999885	MTMR9	NONE
ENSG00000179943	0.0589893	3.24959	1.80122	0.0721572	0.999885	FIZ1	NONE
ENSG00000198429	0.0859084	2.01989	1.70487	0.0887234	0.999885	ZNF69	NONE
ENSG00000160602	-0.106412	0.999813	-1.64418	0.10065	0.999885	NEK8	NONE
ENSG00000162927	-0.055553	1.50813	-1.66231	0.0969599	0.999885	PUS10	NONE
ENSG00000166535	0.117667	2.2269	1.71735	0.0864178	0.999885	A2ML1	NONE
ENSG00000120318	-0.0934507	2.72541	-1.75292	0.0801137	0.999885	ARAP3	NONE
ENSG00000235475	-0.0812865	3.212	-1.80196	0.0720418	0.999885	LINC01372	NONE
ENSG00000041982	0.301769	0.41282	1.62348	0.105	0.999885	TNC	NONE
ENSG00000204580	0.112394	4.38957	1.83106	0.0675749	0.999885	DDR1	NONE
ENSG00000181722	0.102773	2.82858	1.77763	0.0759584	0.999885	ZBTB20	NONE
ENSG00000120438	-0.0765606	4.67155	-1.82901	0.0678818	0.999885	TCP1	NONE
ENSG00000116678	-0.0842381	1.76052	-1.67471	0.0944996	0.999885	LEPR	NONE
ENSG00000151835	-0.0571023	3.40488	-1.79911	0.0724916	0.999885	SACS	NONE
ENSG00000179335	-0.0320805	2.87568	-1.76335	0.0783374	0.999885	CLK3	NONE
ENSG00000001631	-0.0384658	3.37706	-1.79966	0.0724042	0.999885	KRIT1	NONE
ENSG00000165672	-0.0644924	4.6671	-1.8252	0.0684552	0.999885	PRDX3	NONE
ENSG00000169302	-0.0789229	1.69355	-1.66728	0.0959672	0.999885	STK32A	NONE
ENSG00000196562	-0.0747819	3.49025	-1.80298	0.0718806	0.999885	SULF2	NONE
ENSG00000105202	0.0421129	4.61383	1.82439	0.0685788	0.999885	FBL	NONE
ENSG00000060762	-0.0598633	5.18065	-1.81978	0.069278	0.999885	MPC1	NONE
ENSG00000119203	-0.0439381	3.36589	-1.79717	0.0727988	0.999885	CPSF3	NONE
ENSG00000237654	0.122105	1.57411	1.6714	0.0951519	0.999885		NONE
ENSG00000282608	0.181896	2.16267	1.70663	0.0883961	0.999885	ADORA3	NONE
ENSG00000136449	-0.0901415	1.29458	-1.64283	0.100928	0.999885	MYCBPAP	NONE
ENSG00000225484	0.0799466	1.75488	1.66639	0.0961457	0.999885	NUTM2B-AS1	NONE
ENSG00000183688	0.117074	3.19969	1.78982	0.073974	0.999885	RFLNB	NONE
ENSG00000074582	-0.0424559	3.13529	-1.7746	0.0764584	0.999885	BCS1L	NONE
ENSG00000265179	-0.168904	0.864746	-1.62049	0.10564	0.999885		NONE
ENSG00000203667	-0.0748657	1.77231	-1.66474	0.0964747	0.999885	COX20	NONE
ENSG00000148541	-0.0537225	2.93212	-1.74829	0.0809119	0.999885	FAM13C	NONE
ENSG00000035687	-0.0611832	3.87174	-1.81776	0.0695866	0.999885	ADSS	NONE
ENSG00000152990	0.115243	3.52228	1.80882	0.0709666	0.999885	ADGRA3	NONE
ENSG00000153714	0.091995	2.79343	1.74115	0.082157	0.999885	LURAP1L	NONE
ENSG00000070731	0.106197	0.95467	1.62368	0.104956	0.999885	ST6GALNAC2	NONE
ENSG00000222009	-0.0752384	2.33538	-1.70264	0.08914	0.999885	BTBD19	NONE
ENSG00000182103	0.114316	3.98569	1.81699	0.0697048	0.999885	FAM181B	NONE
ENSG00000160703	0.0521904	2.46611	1.71107	0.0875732	0.999885	NLRX1	NONE
ENSG00000182853	-0.0812855	2.00639	-1.67596	0.0942552	0.999885	VMO1	NONE
ENSG00000120875	-0.211387	1.50747	-1.64392	0.100705	0.999885	DUSP4	NONE
ENSG00000138814	0.0928417	6.77702	1.74695	0.0811449	0.999885	PPP3CA	NONE
ENSG00000101311	-0.119751	1.50015	-1.64692	0.100086	0.999885	FERMT1	NONE
ENSG00000049323	0.09623	2.33839	1.70071	0.0895035	0.999885	LTBP1	NONE
ENSG00000174099	0.0728945	3.30581	1.7925	0.0735445	0.999885	MSRB3	NONE
ENSG00000167637	0.056485	2.21184	1.69201	0.0911505	0.999885	ZNF283	NONE
ENSG00000188917	0.0549333	2.94471	1.75718	0.0793841	0.999885	TRMT2B	NONE
ENSG00000143013	0.0668813	6.08563	1.77568	0.0762797	0.999885	LMO4	NONE
ENSG00000166326	0.0457886	4.87772	1.81188	0.0704927	0.999885	TRIM44	NONE
ENSG00000269713	0.0714837	2.17341	1.68158	0.0931572	0.999885	NBPF9	NONE
ENSG00000117758	-0.0412388	4.6445	-1.81234	0.0704206	0.999885	STX12	NONE
ENSG00000257698	0.0534778	4.2138	1.81364	0.0702207	0.999885		NONE
ENSG00000188825	-0.0802082	0.899984	-1.61802	0.106172	0.999885	LINC00910	NONE
ENSG00000224660	-0.0719652	1.98259	-1.66465	0.0964928	0.999885	SH3BP5-AS1	NONE
ENSG00000171056	-0.101419	1.77413	-1.65476	0.098484	0.999885	SOX7	NONE
ENSG00000273274	-0.0771223	1.36645	-1.63736	0.102068	0.999885	ZBTB8B	NONE
ENSG00000271461	0.166556	2.19751	1.71083	0.0876168	0.999885		NONE
ENSG00000244480	-0.0964946	1.95751	-1.65651	0.0981279	0.999885		NONE
ENSG00000110318	0.071791	3.93554	1.80541	0.0714991	0.999885	CEP126	NONE
ENSG00000153902	0.0898827	5.15946	1.79982	0.0723783	0.999885	LGI4	NONE
ENSG00000180828	-0.107896	2.00179	-1.65438	0.0985597	0.999885	BHLHE22	NONE
ENSG00000183458	-0.110386	1.44377	-1.62109	0.105512	0.999885		NONE
ENSG00000144749	0.158577	4.43204	1.8058	0.0714386	0.999885	LRIG1	NONE
ENSG00000230751	0.0909578	2.28071	1.69933	0.0897632	0.999885		NONE
ENSG00000156958	0.0617721	2.36981	1.69635	0.0903262	0.999885	GALK2	NONE
ENSG00000135655	-0.0412438	2.71569	-1.71482	0.0868825	0.999885	USP15	NONE
ENSG00000248367	-0.0771791	3.86625	-1.8026	0.0719407	0.999885		NONE
ENSG00000239636	-0.0909716	1.87262	-1.64471	0.10054	0.999885		NONE
ENSG00000069702	0.106166	2.70362	1.72084	0.0857833	0.999885	TGFBR3	NONE
ENSG00000090932	-0.0697123	2.27852	-1.67713	0.0940252	0.999885	DLL3	NONE
ENSG00000244300	-0.107739	1.35223	-1.62286	0.105131	0.999885	GATA2-AS1	NONE
ENSG00000227191	-0.29177	2.25003	-1.68121	0.0932303	0.999885	TRGC2	NONE
ENSG00000138669	-0.0864216	1.6689	-1.62989	0.103636	0.999885	PRKG2	NONE
ENSG00000279685	-0.116188	0.886484	-1.59365	0.111527	0.999885	MAPT-IT1	NONE
ENSG00000100911	-0.0594497	3.47452	-1.78434	0.0748609	0.999885	PSME2	NONE
ENSG00000122965	-0.0343321	3.28988	-1.77005	0.0772143	0.999885	RBM19	NONE
ENSG00000112139	0.0878011	2.01869	1.65693	0.0980441	0.999885	MDGA1	NONE
ENSG00000263033	-0.0966347	1.94325	-1.64755	0.0999557	0.999885		NONE
ENSG00000172673	-0.162217	1.61088	-1.61902	0.105956	0.999885	THEMIS	NONE
ENSG00000256525	-0.0488936	2.58938	-1.70523	0.0886568	0.999885	POLG2	NONE
ENSG00000204217	-0.0411268	3.93789	-1.7981	0.0726509	0.999885	BMPR2	NONE
ENSG00000105778	-0.0438044	3.24133	-1.76013	0.0788833	0.999885	AVL9	NONE
ENSG00000066230	-0.129322	1.42147	-1.61051	0.1078	0.999885	SLC9A3	NONE
ENSG00000129295	-0.0596339	2.95883	-1.72916	0.0842825	0.999885	LRRC6	NONE
ENSG00000134884	-0.0475333	5.31978	-1.78798	0.0742713	0.999885	ARGLU1	NONE
ENSG00000204623	-0.0573695	1.61434	-1.62434	0.104815	0.999885	ZNRD1ASP	NONE
ENSG00000078304	-0.0303133	4.02423	-1.79812	0.0726475	0.999885	PPP2R5C	NONE
ENSG00000198133	0.0671418	3.2731	1.76443	0.0781563	0.999885	TMEM229B	NONE
ENSG00000279078	0.100379	1.72013	1.63722	0.102095	0.999885	SND1-IT1	NONE
ENSG00000109927	-0.0806124	1.40322	-1.61214	0.107445	0.999885	TECTA	NONE
ENSG00000101811	-0.0596161	3.09228	-1.73802	0.0827086	0.999885	CSTF2	NONE
ENSG00000164008	-0.0476067	3.39936	-1.77006	0.0772121	0.999885	C1orf50	NONE
ENSG00000250422	0.130001	2.20515	1.68903	0.0917211	0.999885		NONE
ENSG00000172840	0.0592475	3.44794	1.77834	0.0758419	0.999885	PDP2	NONE
ENSG00000040487	0.0467655	3.35737	1.77351	0.0766395	0.999885	PQLC2	NONE
ENSG00000146535	0.106513	4.71135	1.79018	0.0739168	0.999885	GNA12	NONE
ENSG00000080546	0.0681377	4.36207	1.79287	0.0734846	0.999885	SESN1	NONE
ENSG00000091986	0.153461	1.52915	1.61928	0.105899	0.999885	CCDC80	NONE
ENSG00000165879	0.0813422	2.03117	1.64049	0.101414	0.999885	FRAT1	NONE
ENSG00000128536	0.0618437	2.43882	1.68016	0.0934333	0.999885	CDHR3	NONE
ENSG00000249471	-0.0621896	1.73367	-1.62027	0.105686	0.999885	ZNF324B	NONE
ENSG00000105948	0.0490503	2.24204	1.66385	0.0966515	0.999885	TTC26	NONE
ENSG00000184916	-0.0501584	3.28836	-1.76028	0.078858	0.999885	JAG2	NONE
ENSG00000135144	0.0507076	4.01183	1.79201	0.0736222	0.999885	DTX1	NONE
ENSG00000261338	-0.113587	2.5763	-1.68212	0.0930528	0.999885		NONE
ENSG00000062194	-0.0339291	4.52266	-1.78996	0.0739519	0.999885	GPBP1	NONE
ENSG00000081181	-0.0917383	2.18469	-1.64927	0.0996026	0.999885	ARG2	NONE
ENSG00000143036	0.160375	2.64066	1.6942	0.0907344	0.999885	SLC44A3	NONE
ENSG00000145736	0.229014	1.11215	1.60178	0.109718	0.999885	GTF2H2	NONE
ENSG00000263958	-0.102024	3.27649	-1.74307	0.0818206	0.999885		NONE
ENSG00000185561	0.119068	1.63884	1.62491	0.104693	0.999885	TLCD2	NONE
ENSG00000106003	0.128987	2.93579	1.73331	0.0835413	0.999885	LFNG	NONE
ENSG00000240291	-0.0692333	2.54425	-1.69409	0.0907539	0.999885		NONE
ENSG00000230590	0.0756195	2.48978	1.69768	0.0900747	0.999885	FTX	NONE
ENSG00000071655	0.0653835	3.78757	1.78482	0.0747826	0.999885	MBD3	NONE
ENSG00000155868	-0.0463616	2.91508	-1.71399	0.0870348	0.999885	MED7	NONE
ENSG00000253284	0.106379	1.65125	1.64422	0.100642	0.999885		NONE
ENSG00000245060	-0.061023	3.05419	-1.73163	0.0838403	0.999885	LINC00847	NONE
ENSG00000187522	-0.0518851	2.98061	-1.71898	0.086121	0.999885	HSPA14	NONE
ENSG00000149292	0.129332	1.74317	1.62022	0.105697	0.999885	TTC12	NONE
ENSG00000175110	-0.0528913	2.80917	-1.69553	0.0904801	0.999885	MRPS22	NONE
ENSG00000011260	-0.055077	3.72592	-1.77638	0.0761644	0.999885	UTP18	NONE
ENSG00000101883	-0.247577	2.35993	-1.66741	0.0959416	0.999885	RHOXF1	NONE
ENSG00000249459	0.088137	1.61385	1.61051	0.107799	0.999885	ZNF286B	NONE
ENSG00000136888	-0.0437731	5.36932	-1.77104	0.0770485	0.999885	ATP6V1G1	NONE
ENSG00000143776	0.0456408	4.48069	1.78036	0.0755106	0.999885	CDC42BPA	NONE
ENSG00000173209	-0.097776	3.856	-1.78023	0.0755314	0.999885	AHSA2	NONE
ENSG00000134317	-0.0713404	1.20906	-1.58188	0.114191	0.999885	GRHL1	NONE
ENSG00000160124	-0.0598409	3.08539	-1.7235	0.0853003	0.999885	CCDC58	NONE
ENSG00000015479	-0.075998	1.64948	-1.60465	0.109083	0.999885	MATR3	NONE
ENSG00000151718	-0.0663891	2.17383	-1.63522	0.102514	0.999885	WWC2	NONE
ENSG00000247903	0.0936105	3.73414	1.77498	0.0763956	0.999885		NONE
ENSG00000214413	-0.0325012	2.69767	-1.68483	0.092528	0.999885	BBIP1	NONE
ENSG00000106351	0.0706358	3.7733	1.77593	0.0762381	0.999885	AGFG2	NONE
ENSG00000198382	-0.047826	2.97473	-1.70971	0.0878233	0.999885	UVRAG	NONE
ENSG00000174306	0.0725006	4.23166	1.77653	0.0761394	0.999885	ZHX3	NONE
ENSG00000151611	0.0583669	2.07146	1.63129	0.103341	0.999885	MMAA	NONE
ENSG00000142798	-0.124934	1.12645	-1.57186	0.116498	0.999885	HSPG2	NONE
ENSG00000124098	0.0518052	4.23477	1.77644	0.0761551	0.999885	FAM210B	NONE
ENSG00000127314	-0.0667068	2.37651	-1.65268	0.098907	0.999885	RAP1B	NONE
ENSG00000276966	0.0967962	2.653	1.68367	0.0927534	0.999885	HIST1H4E	NONE
ENSG00000114126	0.0682248	3.74384	1.77045	0.0771468	0.999885	TFDP2	NONE
ENSG00000139351	0.0913978	2.34629	1.66995	0.0954373	0.999885	SYCP3	NONE
ENSG00000157823	0.0417718	3.41051	1.75774	0.0792891	0.999885	AP3S2	NONE
ENSG00000141905	0.0641537	4.98474	1.76819	0.0775245	0.999885	NFIC	NONE
ENSG00000196873	-0.0800026	1.16544	-1.57497	0.115778	0.999885	CBWD3	NONE
ENSG00000271425	-0.144929	0.207823	-1.53934	0.124235	0.999885	NBPF10	NONE
ENSG00000188848	-0.13014	0.665799	-1.55074	0.121478	0.999885	BEND4	NONE
ENSG00000196169	0.198545	2.63747	1.69293	0.0909748	0.999885	KIF19	NONE
ENSG00000158711	-0.0450343	2.57334	-1.66826	0.0957733	0.999885	ELK4	NONE
ENSG00000198814	-0.0624719	2.18118	-1.62727	0.104192	0.999885	GK	NONE
ENSG00000167720	0.0542742	2.12271	1.62599	0.104463	0.999885	SRR	NONE
ENSG00000106603	-0.0481796	2.90071	-1.69953	0.0897242	0.999885	COA1	NONE
ENSG00000189376	0.060865	1.7152	1.6014	0.109801	0.999885	C8orf76	NONE
ENSG00000180089	-0.0786363	1.89761	-1.61367	0.107111	0.999885	TMEM86B	NONE
ENSG00000276248	-0.0848166	1.71511	-1.59718	0.110739	0.999885		NONE
ENSG00000128567	-0.124015	4.1596	-1.76982	0.0772518	0.999885	PODXL	NONE
ENSG00000187210	-0.094843	1.26824	-1.56972	0.116995	0.999885	GCNT1	NONE
ENSG00000196275	0.0991595	1.99675	1.63251	0.103084	0.999885	GTF2IRD2	NONE
ENSG00000162591	-0.0975558	1.7247	-1.59642	0.110909	0.999885	MEGF6	NONE
ENSG00000064666	-0.149745	0.853369	-1.55266	0.121018	0.999885	CNN2	NONE
ENSG00000273729	-0.0639174	2.19793	-1.62534	0.104602	0.999885		NONE
ENSG00000114439	0.0696154	3.94491	1.7643	0.0781783	0.999885	BBX	NONE
ENSG00000162601	-0.053458	3.28434	-1.7289	0.0843289	0.999885	MYSM1	NONE
ENSG00000100314	0.112314	1.11911	1.55701	0.119982	0.999885	CABP7	NONE
ENSG00000262312	0.0960855	1.39966	1.58696	0.113035	0.999885		NONE
ENSG00000161642	0.0603566	5.13788	1.75894	0.0790858	0.999885	ZNF385A	NONE
ENSG00000121067	0.0466951	4.38037	1.76533	0.0780046	0.999885	SPOP	NONE
ENSG00000198440	0.0529327	2.31547	1.64136	0.101234	0.999885	ZNF583	NONE
ENSG00000141934	-0.111103	2.39033	-1.65262	0.0989192	0.999885	PLPP2	NONE
ENSG00000197948	-0.059208	2.23752	-1.62728	0.10419	0.999885	FCHSD1	NONE
ENSG00000165181	0.121342	1.51855	1.58711	0.113002	0.999885	C9orf84	NONE
ENSG00000166479	-0.0389491	3.6329	-1.75316	0.0800719	0.999885	TMX3	NONE
ENSG00000135821	0.175906	7.54371	1.65918	0.0975903	0.999885	GLUL	NONE
ENSG00000141965	0.0911909	2.14245	1.63629	0.102291	0.999885	FEM1A	NONE
ENSG00000204956	0.0931973	1.15871	1.566	0.117863	0.999885	PCDHGA1	NONE
ENSG00000227500	0.0380003	3.50701	1.75198	0.0802764	0.999885	SCAMP4	NONE
ENSG00000103021	-0.0788772	2.79537	-1.67441	0.0945579	0.999885	CCDC113	NONE
ENSG00000203485	-0.0538399	4.04204	-1.76409	0.0782133	0.999885	INF2	NONE
ENSG00000227603	0.0978189	2.94282	1.70351	0.0889785	0.999885		NONE
ENSG00000197142	-0.146589	2.96409	-1.70194	0.0892729	0.999885	ACSL5	NONE
ENSG00000161638	-0.129848	1.78837	-1.59767	0.11063	0.999885	ITGA5	NONE
ENSG00000167842	-0.0467507	3.095	-1.71177	0.087443	0.999885	MIS12	NONE
ENSG00000176887	-0.0730626	0.900603	-1.54298	0.123349	0.999885	SOX11	NONE
ENSG00000232653	-0.132726	0.619755	-1.53084	0.126324	0.999885	GOLGA8N	NONE
ENSG00000124370	-0.0629576	2.73206	-1.66915	0.0955957	0.999885	MCEE	NONE
ENSG00000268460	-0.0818389	1.46103	-1.56855	0.117267	0.999885		NONE
ENSG00000169894	-0.187218	0.342825	-1.52188	0.128553	0.999885	MUC3A	NONE
ENSG00000187260	-0.10763	1.60599	-1.58086	0.114424	0.999885	WDR86	NONE
ENSG00000170629	-0.0902662	1.90503	-1.59143	0.112026	0.999885	DPY19L2P2	NONE
ENSG00000203780	-0.0677016	1.82289	-1.59547	0.111121	0.999885	FANK1	NONE
ENSG00000279573	0.0900402	2.21583	1.64851	0.099759	0.999885		NONE
ENSG00000144895	-0.051808	3.79148	-1.74648	0.0812264	0.999885	EIF2A	NONE
ENSG00000102996	0.0567473	2.64408	1.65946	0.0975321	0.999885	MMP15	NONE
ENSG00000143028	0.115582	1.10316	1.54755	0.122246	0.999885	SYPL2	NONE
ENSG00000171155	-0.0644977	2.96884	-1.68214	0.0930495	0.999885	C1GALT1C1	NONE
ENSG00000263002	0.0520623	2.5111	1.6462	0.100233	0.999885	ZNF234	NONE
ENSG00000118689	0.0465929	4.55534	1.75204	0.0802659	0.999885	FOXO3	NONE
ENSG00000219545	-0.0543988	2.90188	-1.67208	0.0950166	0.999885	UMAD1	NONE
ENSG00000166435	0.100935	2.10154	1.60564	0.108865	0.999885	XRRA1	NONE
ENSG00000225449	-0.153588	1.47652	-1.55891	0.119532	0.999885	RAB6C-AS1	NONE
ENSG00000280422	-0.0738268	1.94382	-1.59386	0.111481	0.999885		NONE
ENSG00000096384	-0.0796029	8.03329	-1.63531	0.102495	0.999885	HSP90AB1	NONE
ENSG00000272602	-0.0500733	2.28433	-1.61468	0.106893	0.999885	ZNF595	NONE
ENSG00000138821	-0.0957588	2.40688	-1.62808	0.104021	0.999885	SLC39A8	NONE
ENSG00000173706	-0.0976989	2.99824	-1.6919	0.0911713	0.999885	HEG1	NONE
ENSG00000108654	-0.0541068	5.55291	-1.73271	0.0836478	0.999885	DDX5	NONE
ENSG00000131015	-0.107125	1.61048	-1.55811	0.119721	0.999885	ULBP2	NONE
ENSG00000000938	-0.120049	2.66798	-1.66297	0.0968285	0.999885	FGR	NONE
ENSG00000163512	-0.0779773	2.5313	-1.62821	0.103993	0.999885	AZI2	NONE
ENSG00000152133	0.0429669	3.70185	1.74148	0.0820998	0.999885	GPATCH11	NONE
ENSG00000182541	0.139358	3.52927	1.73351	0.0835068	0.999885	LIMK2	NONE
ENSG00000139324	0.0396339	2.87339	1.66927	0.0955729	0.999885	TMTC3	NONE
ENSG00000121005	0.135863	1.64901	1.55819	0.119703	0.999885	CRISPLD1	NONE
ENSG00000196367	-0.0354465	3.18339	-1.69553	0.0904813	0.999885	TRRAP	NONE
ENSG00000159496	-0.0809401	0.637426	-1.50409	0.133071	0.999885	RGL4	NONE
ENSG00000151694	-0.0568434	2.83436	-1.65749	0.0979314	0.999885	ADAM17	NONE
ENSG00000166925	0.0833568	5.55016	1.71942	0.0860409	0.999885	TSC22D4	NONE
ENSG00000118894	0.0597699	1.38845	1.54249	0.123469	0.999885	EEF2KMT	NONE
ENSG00000226266	0.0854903	1.68121	1.57608	0.115523	0.999885		NONE
ENSG00000234745	-0.15057	4.76625	-1.7415	0.0820965	0.999885	HLA-B	NONE
ENSG00000144802	-0.118641	1.83075	-1.57346	0.116126	0.999885	NFKBIZ	NONE
ENSG00000174886	0.0564329	2.4161	1.62833	0.103967	0.999885	NDUFA11	NONE
ENSG00000066777	-0.0311774	3.13046	-1.68953	0.0916249	0.999885	ARFGEF1	NONE
ENSG00000171448	-0.052633	2.30172	-1.60133	0.109817	0.999885	ZBTB26	NONE
ENSG00000171587	-0.0528337	3.18719	-1.70204	0.0892532	0.999885	DSCAM	NONE
ENSG00000171885	0.172895	5.97008	1.7069	0.0883452	0.999885	AQP4	NONE
ENSG00000131626	0.0509081	3.55068	1.7315	0.0838642	0.999885	PPFIA1	NONE
ENSG00000106771	0.052243	4.65641	1.73879	0.0825713	0.999885	TMEM245	NONE
ENSG00000139725	-0.170006	-0.116009	-1.47544	0.140607	0.999885	RHOF	NONE
ENSG00000168140	0.138143	3.19296	1.70104	0.089441	0.999885	VASN	NONE
ENSG00000003402	-0.0837621	3.29318	-1.71115	0.0875581	0.999885	CFLAR	NONE
ENSG00000101276	-0.168243	2.56628	-1.64757	0.099952	0.999885	SLC52A3	NONE
ENSG00000158457	0.0628365	3.78377	1.73708	0.0828735	0.999885	TSPAN33	NONE
ENSG00000075234	0.090437	2.71072	1.65242	0.0989592	0.999885	TTC38	NONE
ENSG00000135999	0.0370272	3.47105	1.71579	0.0867049	0.999885	EPC2	NONE
ENSG00000214076	-0.137978	0.844062	-1.50131	0.133788	0.999885	CPSF1P1	NONE
ENSG00000173947	0.114131	1.91587	1.57193	0.116481	0.999885	PIFO	NONE
ENSG00000178607	-0.0510551	1.36493	-1.53529	0.125228	0.999885	ERN1	NONE
ENSG00000152078	0.0566643	3.46121	1.71376	0.0870769	0.999885	TMEM56	NONE
ENSG00000165630	0.053804	2.34847	1.60704	0.10856	0.999885	PRPF18	NONE
ENSG00000176049	0.0438167	3.52537	1.72206	0.0855607	0.999885	JAKMIP2	NONE
ENSG00000132141	-0.162877	1.17153	-1.52864	0.126868	0.999885	CCT6B	NONE
ENSG00000089127	-0.16195	1.44036	-1.54826	0.122074	0.999885	OAS1	NONE
ENSG00000155265	0.0545601	4.74576	1.73327	0.0835481	0.999885	GOLGA7B	NONE
ENSG00000160808	0.0994602	2.15794	1.59353	0.111555	0.999885	MYL3	NONE
ENSG00000197822	-0.150276	0.959446	-1.51387	0.130573	0.999885	OCLN	NONE
ENSG00000179889	0.0474696	3.80239	1.73012	0.0841101	0.999885	PDXDC1	NONE
ENSG00000278879	0.123561	2.16424	1.60976	0.107963	0.999885		NONE
ENSG00000180914	0.188764	2.07335	1.57619	0.115496	0.999885	OXTR	NONE
ENSG00000166770	0.0618413	4.03302	1.73363	0.0834852	0.999885	ZNF667-AS1	NONE
ENSG00000112701	-0.0385476	3.66882	-1.72655	0.0847498	0.999885	SENP6	NONE
ENSG00000063438	-0.118959	1.18564	-1.51793	0.129547	0.999885	AHRR	NONE
ENSG00000166510	-0.0811412	1.77186	-1.54953	0.121769	0.999885	CCDC68	NONE
ENSG00000127418	0.136854	3.71412	1.72549	0.0849415	0.999885	FGFRL1	NONE
ENSG00000180638	0.10422	0.689573	1.4944	0.135585	0.999885	SLC47A2	NONE
ENSG00000016391	0.109073	3.51277	1.71703	0.0864775	0.999885	CHDH	NONE
ENSG00000130779	0.0413245	4.02871	1.73282	0.0836295	0.999885	CLIP1	NONE
ENSG00000167604	-0.0731452	2.27949	-1.59826	0.1105	0.999885	NFKBID	NONE
ENSG00000144366	-0.0805899	1.64664	-1.54277	0.123401	0.999885	GULP1	NONE
ENSG00000077232	-0.0525962	3.24914	-1.69209	0.091136	0.999885	DNAJC10	NONE
ENSG00000089682	0.0714982	2.84873	1.65903	0.0976189	0.999885	RBM41	NONE
ENSG00000280046	0.066291	1.74796	1.55917	0.11947	0.999885		NONE
ENSG00000101856	-0.0497076	5.67338	-1.70951	0.0878613	0.999885	PGRMC1	NONE
ENSG00000237406	0.0986545	2.35527	1.63314	0.102951	0.999885	NDUFA9P1	NONE
ENSG00000136010	-0.0674979	1.94047	-1.55774	0.11981	0.999885	ALDH1L2	NONE
ENSG00000119574	0.0486617	3.56235	1.71284	0.0872454	0.999885	ZBTB45	NONE
ENSG00000170315	-0.124034	4.73555	-1.72514	0.085005	0.999885	UBB	NONE
ENSG00000064547	-0.0652624	2.1613	-1.57075	0.116756	0.999885	LPAR2	NONE
ENSG00000034239	-0.212338	0.830373	-1.49538	0.135328	0.999885	EFCAB1	NONE
ENSG00000237440	-0.0620246	2.61244	-1.61986	0.105776	0.999885	ZNF737	NONE
ENSG00000196954	-0.152732	1.74992	-1.55573	0.120287	0.999885	CASP4	NONE
ENSG00000231768	0.148235	1.98427	1.57252	0.116344	0.999885	LINC01354	NONE
ENSG00000142627	-0.140135	1.80502	-1.55201	0.121174	0.999885	EPHA2	NONE
ENSG00000203791	-0.066944	2.2414	-1.58027	0.114558	0.999885	METTL10	NONE
ENSG00000268945	0.0785849	2.24201	1.59359	0.111541	0.999885		NONE
ENSG00000169031	-0.0980141	1.42054	-1.52359	0.128124	0.999885	COL4A3	NONE
ENSG00000124588	0.0766033	4.23089	1.72438	0.0851421	0.999885	NQO2	NONE
ENSG00000171791	0.0687614	2.76822	1.63831	0.101868	0.999885	BCL2	NONE
ENSG00000157542	0.0805209	3.73206	1.71814	0.0862736	0.999885	KCNJ6	NONE
ENSG00000250903	-0.0585143	1.05833	-1.5021	0.133584	0.999885	GMDS-AS1	NONE
ENSG00000135249	-0.0747847	2.47875	-1.59441	0.111359	0.999885	RINT1	NONE
ENSG00000178342	-0.109303	1.32368	-1.51706	0.129764	0.999885	KCNG2	NONE
ENSG00000273456	-0.0792454	2.52189	-1.60276	0.109502	0.999885		NONE
ENSG00000206418	-0.0475538	4.04998	-1.72058	0.0858293	0.999885	RAB12	NONE
ENSG00000274265	0.104581	3.07695	1.68039	0.0933888	0.999885		NONE
ENSG00000166483	-0.118807	0.425182	-1.47543	0.14061	0.999885	WEE1	NONE
ENSG00000196352	-0.0878585	2.78242	-1.6334	0.102897	0.999885	CD55	NONE
ENSG00000175170	0.0670328	2.48415	1.60576	0.108839	0.999885	FAM182B	NONE
ENSG00000166473	-0.130837	0.820046	-1.49043	0.136624	0.999885	PKD1L2	NONE
ENSG00000246379	0.0685349	1.59791	1.53817	0.124521	0.999885		NONE
ENSG00000111203	0.0493909	2.75917	1.63024	0.103563	0.999885	ITFG2	NONE
ENSG00000101109	0.041408	3.58593	1.71256	0.0872969	0.999885	STK4	NONE
ENSG00000129158	0.0602364	4.30648	1.71964	0.0860003	0.999885	SERGEF	NONE
ENSG00000140682	-0.0899255	1.2035	-1.50901	0.13181	0.999885	TGFB1I1	NONE
ENSG00000149600	0.0409491	4.4757	1.71885	0.0861449	0.999885	COMMD7	NONE
ENSG00000197601	-0.0384844	3.98364	-1.71993	0.0859487	0.999885	FAR1	NONE
ENSG00000257556	-0.0943946	2.08797	-1.55694	0.12	0.999885		NONE
ENSG00000173166	-0.0844486	0.466793	-1.46504	0.143422	0.999885	RAPH1	NONE
ENSG00000074527	-0.0821167	3.37384	-1.67684	0.0940812	0.999885	NTN4	NONE
ENSG00000173214	0.0540425	2.66072	1.62916	0.103791	0.999885	MFSD4B	NONE
ENSG00000135966	0.0364759	3.20993	1.67127	0.0951776	0.999885	TGFBRAP1	NONE
ENSG00000139318	-0.142262	3.25216	-1.67143	0.0951459	0.999885	DUSP6	NONE
ENSG00000172987	0.153244	3.28885	1.6833	0.0928236	0.999885	HPSE2	NONE
ENSG00000100580	0.0332629	3.66192	1.70616	0.0884824	0.999885	TMED8	NONE
ENSG00000231312	-0.0669374	3.07204	-1.65953	0.097518	0.999885		NONE
ENSG00000050344	-0.0663884	1.92543	-1.54237	0.123498	0.999885	NFE2L3	NONE
ENSG00000197779	-0.0615248	1.25244	-1.50036	0.134035	0.999885	ZNF81	NONE
ENSG00000105993	-0.0619457	3.92871	-1.71283	0.0872471	0.999885	DNAJB6	NONE
ENSG00000124532	-0.0369459	3.44983	-1.68915	0.0916981	0.999885	MRS2	NONE
ENSG00000174799	0.0515549	1.78349	1.53753	0.124679	0.999885	CEP135	NONE
ENSG00000198380	-0.0474733	3.35741	-1.68121	0.0932295	0.999885	GFPT1	NONE
ENSG00000188981	-0.0738402	1.05969	-1.48174	0.138921	0.999885	MSANTD1	NONE
ENSG00000104833	-0.109543	5.67514	-1.69007	0.091522	0.999885	TUBB4A	NONE
ENSG00000105953	0.0348907	5.09393	1.70401	0.0888843	0.999885	OGDH	NONE
ENSG00000071539	-0.0997638	0.916136	-1.46911	0.142314	0.999885	TRIP13	NONE
ENSG00000241213	0.0982945	3.02152	1.66499	0.0964249	0.999885		NONE
ENSG00000260285	0.0642786	1.34899	1.49794	0.134662	0.999885		NONE
ENSG00000110906	-0.0397388	3.12593	-1.65545	0.0983439	0.999885	KCTD10	NONE
ENSG00000273045	0.0725144	1.92085	1.54034	0.123991	0.999885	C2orf15	NONE
ENSG00000119927	0.110007	3.21503	1.66952	0.0955226	0.999885	GPAM	NONE
ENSG00000255330	0.0862585	1.95997	1.53542	0.125196	0.999885		NONE
ENSG00000177463	-0.0548665	3.0042	-1.62977	0.103662	0.999885	NR2C2	NONE
ENSG00000119559	0.0424678	3.45338	1.69024	0.0914886	0.999885	C19orf25	NONE
ENSG00000025800	0.0425053	4.41777	1.70378	0.0889265	0.999885	KPNA6	NONE
ENSG00000143443	0.0541657	2.40087	1.57712	0.115283	0.999885	C1orf56	NONE
ENSG00000164530	0.149182	3.10659	1.66184	0.0970536	0.999885	PI16	NONE
ENSG00000122008	-0.0436149	2.23055	-1.55319	0.120892	0.999885	POLK	NONE
ENSG00000166685	-0.0700847	3.40738	-1.66524	0.0963734	0.999885	COG1	NONE
ENSG00000173114	0.0756057	4.29887	1.70355	0.0889702	0.999885	LRRN3	NONE
ENSG00000142082	0.0376699	3.98444	1.70419	0.08885	0.999885	SIRT3	NONE
ENSG00000134644	0.0442781	4.69603	1.70193	0.0892741	0.999885	PUM1	NONE
ENSG00000171385	0.0574719	4.49715	1.7026	0.0891474	0.999885	KCND3	NONE
ENSG00000261616	0.0852058	1.61739	1.5079	0.132094	0.999885		NONE
ENSG00000159248	0.131301	1.47079	1.48354	0.138443	0.999885	GJD2	NONE
ENSG00000176102	-0.0376283	3.56368	-1.68959	0.0916138	0.999885	CSTF3	NONE
ENSG00000133059	0.0502457	4.65765	1.69829	0.0899582	0.999885	DSTYK	NONE
ENSG00000261292	0.0844192	3.15795	1.64599	0.100276	0.999885		NONE
ENSG00000167011	-0.165674	0.746107	-1.45322	0.146673	0.999885	NAT16	NONE
ENSG00000167981	-0.0614661	1.6069	-1.49625	0.135102	0.999885	ZNF597	NONE
ENSG00000198464	0.0681651	1.93001	1.52309	0.12825	0.999885	ZNF480	NONE
ENSG00000139915	0.072783	2.97163	1.64366	0.100757	0.999885	MDGA2	NONE
ENSG00000155903	-0.0400447	3.35558	-1.66384	0.0966534	0.999885	RASA2	NONE
ENSG00000106086	-0.0386268	2.39537	-1.56706	0.117614	0.999885	PLEKHA8	NONE
ENSG00000172803	0.0910245	4.28649	1.69842	0.089934	0.999885	SNX32	NONE
ENSG00000215374	-0.115823	1.26615	-1.47513	0.140689	0.999885	FAM66B	NONE
ENSG00000150873	-0.0947174	1.54629	-1.49224	0.136149	0.999885	C2orf50	NONE
ENSG00000115392	-0.0691227	2.97498	-1.62249	0.105211	0.999885	FANCL	NONE
ENSG00000141298	-0.0427106	2.86081	-1.62039	0.105661	0.999885	SSH2	NONE
ENSG00000186594	-0.101238	2.22967	-1.54379	0.123153	0.999885	MIR22HG	NONE
ENSG00000175318	0.117754	1.33177	1.48008	0.139365	0.999885	GRAMD2	NONE
ENSG00000081052	-0.0985659	1.04753	-1.46933	0.142255	0.999885	COL4A4	NONE
ENSG00000179097	0.110896	1.92915	1.54436	0.123016	0.999885	HTR1F	NONE
ENSG00000166272	0.0464542	4.0957	1.69752	0.0901037	0.999885	WBP1L	NONE
ENSG00000143970	0.0406018	2.59868	1.58323	0.113883	0.999885	ASXL2	NONE
ENSG00000017797	0.0486813	5.23063	1.68427	0.0926361	0.999885	RALBP1	NONE
ENSG00000076242	-0.0464336	3.46624	-1.67735	0.0939819	0.999885	MLH1	NONE
ENSG00000073584	0.0367529	2.79714	1.61191	0.107494	0.999885	SMARCE1	NONE
ENSG00000168461	0.0881347	5.23252	1.68071	0.0933264	0.999885	RAB31	NONE
ENSG00000105810	-0.0635415	2.21437	-1.55476	0.120518	0.999885	CDK6	NONE
ENSG00000249715	-0.0617348	0.912546	-1.45498	0.146184	0.999885	FER1L5	NONE
ENSG00000171174	-0.0755772	1.80198	-1.51021	0.131504	0.999885	RBKS	NONE
ENSG00000142168	-0.0546856	6.79105	-1.61834	0.106102	0.999885	SOD1	NONE
ENSG00000240692	-0.100911	2.65389	-1.59054	0.112228	0.999885	RN7SL538P	NONE
ENSG00000154359	-0.0514766	3.49574	-1.67561	0.0943226	0.999885	LONRF1	NONE
ENSG00000115524	-0.0411131	4.90657	-1.69104	0.0913366	0.999885	SF3B1	NONE
ENSG00000117594	-0.201974	2.78509	-1.58583	0.113291	0.999885	HSD11B1	NONE
ENSG00000147912	0.0545731	2.84806	1.61609	0.106587	0.999885	FBXO10	NONE
ENSG00000184640	0.0534079	4.18581	1.69413	0.0907467	0.999885	SEPT9	NONE
ENSG00000163235	-0.0819534	2.2994	-1.55499	0.120463	0.999885	TGFA	NONE
ENSG00000162419	0.0439399	2.75447	1.61119	0.107652	0.999885	GMEB1	NONE
ENSG00000050405	-0.0624559	2.81411	-1.60957	0.108006	0.999885	LIMA1	NONE
ENSG00000069509	-0.0585482	4.33648	-1.69224	0.0911074	0.999885	FUNDC1	NONE
ENSG00000180425	-0.0548752	2.90839	-1.61581	0.106647	0.999885	C11orf71	NONE
ENSG00000175984	-0.0753258	1.05153	-1.46977	0.142135	0.999885	DENND2C	NONE
ENSG00000008952	0.0462468	5.87082	1.65184	0.0990783	0.999885	SEC62	NONE
ENSG00000262943	0.0547495	2.28279	1.55878	0.119563	0.999885	ALOX12P2	NONE
ENSG00000156973	-0.04261	3.6638	-1.68204	0.0930696	0.999885	PDE6D	NONE
ENSG00000181007	0.0447809	2.55863	1.57787	0.11511	0.999885	ZFP82	NONE
ENSG00000275409	0.0891651	2.916	1.60907	0.108115	0.999885		NONE
ENSG00000166716	0.0471469	3.50894	1.67159	0.0951147	0.999885	ZNF592	NONE
ENSG00000278784	0.0533077	3.76578	1.68499	0.0924987	0.999885		NONE
ENSG00000104765	-0.0404633	4.88124	-1.68446	0.0926001	0.999885	BNIP3L	NONE
ENSG00000198324	0.048422	2.47525	1.56793	0.117411	0.999885	FAM109A	NONE
ENSG00000187699	0.0585158	2.30431	1.54525	0.122799	0.999885	C2orf88	NONE
ENSG00000163950	-0.0508533	4.5417	-1.68549	0.0924015	0.999885	SLBP	NONE
ENSG00000152242	-0.0321753	3.01458	-1.6173	0.106327	0.999885	C18orf25	NONE
ENSG00000185269	-0.085148	1.54351	-1.482	0.138853	0.999885	NOTUM	NONE
ENSG00000230373	-0.10664	1.77662	-1.50291	0.133375	0.999885	GOLGA6L5P	NONE
ENSG00000179632	0.0461255	4.6269	1.68248	0.0929839	0.999885	MAF1	NONE
ENSG00000224727	0.0771799	2.69124	1.60562	0.108871	0.999885	FCF1P7	NONE
ENSG00000228314	0.339976	1.71717	1.48301	0.138585	0.999885	CYP4F29P	NONE
ENSG00000115687	-0.0593833	2.29951	-1.5317	0.12611	0.999885	PASK	NONE
ENSG00000143436	-0.0471304	3.21171	-1.63103	0.103395	0.999885	MRPL9	NONE
ENSG00000159712	0.107056	2.25669	1.54573	0.122683	0.999885	ANKRD18CP	NONE
ENSG00000042429	0.0330292	2.54786	1.56471	0.118165	0.999885	MED17	NONE
ENSG00000198839	-0.0448721	2.78537	-1.58994	0.112363	0.999885	ZNF277	NONE
ENSG00000267053	-0.079676	1.45262	-1.4661	0.143131	0.999885		NONE
ENSG00000116213	-0.0319197	2.66102	-1.57246	0.116358	0.999885	WRAP73	NONE
ENSG00000107815	0.0656745	2.12809	1.51762	0.129625	0.999885	TWNK	NONE
ENSG00000104980	-0.0497336	3.50964	-1.66532	0.0963583	0.999885	TIMM44	NONE
ENSG00000108064	0.0355252	3.14578	1.629	0.103825	0.999885	TFAM	NONE
ENSG00000112964	0.0710334	1.06109	1.44775	0.148197	0.999885	GHR	NONE
ENSG00000162882	0.0838691	2.12117	1.53154	0.12615	0.999885	HAAO	NONE
ENSG00000160190	-0.0495424	2.37312	-1.53498	0.125303	0.999885	SLC37A1	NONE
ENSG00000119969	-0.0629341	1.09673	-1.44226	0.149739	0.999885	HELLS	NONE
ENSG00000164764	-0.0647099	1.37141	-1.45758	0.145466	0.999885	SBSPON	NONE
ENSG00000154380	0.0616245	4.10475	1.67377	0.0946835	0.999885	ENAH	NONE
ENSG00000254838	-0.0977458	0.55543	-1.40734	0.159831	0.999885	GVINP1	NONE
ENSG00000137501	-0.0708224	3.77741	-1.6635	0.0967213	0.999885	SYTL2	NONE
ENSG00000017260	-0.0410741	4.21168	-1.67249	0.0949365	0.999885	ATP2C1	NONE
ENSG00000066827	0.0557208	1.57216	1.46419	0.143654	0.999885	ZFAT	NONE
ENSG00000157554	-0.0914164	1.9662	-1.4975	0.134776	0.999885	ERG	NONE
ENSG00000080224	0.0753914	1.36038	1.45022	0.147507	0.999885	EPHA6	NONE
ENSG00000140905	-0.0655287	3.22734	-1.62592	0.104479	0.999885	GCSH	NONE
ENSG00000072952	0.147923	4.48294	1.66868	0.09569	0.999885	MRVI1	NONE
ENSG00000135063	0.145827	3.57222	1.65982	0.0974596	0.999885	FAM189A2	NONE
ENSG00000213563	0.0473238	3.05216	1.61268	0.107327	0.999885	C8orf82	NONE
ENSG00000132436	-0.0632701	2.19574	-1.50187	0.133644	0.999885	FIGNL1	NONE
ENSG00000234432	-0.0908355	0.842952	-1.41135	0.158648	0.999885		NONE
ENSG00000119946	0.0720098	4.25452	1.66872	0.0956817	0.999885	CNNM1	NONE
ENSG00000115963	-0.109726	2.55393	-1.54911	0.12187	0.999885	RND3	NONE
ENSG00000196305	-0.0735909	3.71728	-1.65083	0.0992837	0.999885	IARS	NONE
ENSG00000264895	0.118229	2.82847	1.60709	0.108548	0.999885		NONE
ENSG00000151778	0.0492034	4.94155	1.66417	0.0965883	0.999885	SERP2	NONE
ENSG00000166426	0.119776	2.25989	1.50756	0.13218	0.999885	CRABP1	NONE
ENSG00000099817	0.0447323	4.57028	1.66528	0.0963658	0.999885	POLR2E	NONE
ENSG00000111752	-0.0665029	3.05524	-1.59075	0.11218	0.999885	PHC1	NONE
ENSG00000047648	-0.07063	1.1837	-1.43243	0.15253	0.999885	ARHGAP6	NONE
ENSG00000133740	-0.0550988	1.62681	-1.45989	0.144831	0.999885	E2F5	NONE
ENSG00000164434	0.119593	4.8017	1.66167	0.0970891	0.999885	FABP7	NONE
ENSG00000181652	-0.0674188	1.16038	-1.42494	0.154681	0.999885	ATG9B	NONE
ENSG00000214279	-0.138655	1.62364	-1.45789	0.145382	0.999885		NONE
ENSG00000143382	-0.0905278	1.00296	-1.41525	0.1575	0.999885	ADAMTSL4	NONE
ENSG00000129244	0.130404	6.52827	1.59527	0.111165	0.999885	ATP1B2	NONE
ENSG00000120029	0.0342346	3.71113	1.66021	0.0973821	0.999885	C10orf76	NONE
ENSG00000198162	0.0791892	4.89027	1.65421	0.0985947	0.999885	MAN1A2	NONE
ENSG00000275830	0.199278	2.08656	1.49532	0.135344	0.999885		NONE
ENSG00000131370	-0.106324	2.32852	-1.50608	0.132561	0.999885	SH3BP5	NONE
ENSG00000155962	-0.0898091	2.40799	-1.524	0.128022	0.999885	CLIC2	NONE
ENSG00000188878	0.0545686	1.97668	1.49429	0.135612	0.999885	FBF1	NONE
ENSG00000164488	0.149747	1.03866	1.42465	0.154766	0.999885	DACT2	NONE
ENSG00000234661	0.0898277	2.22103	1.53684	0.124847	0.999885	CHL1-AS1	NONE
ENSG00000213903	-0.0741008	1.55709	-1.45256	0.146857	0.999885	LTB4R	NONE
ENSG00000099834	-0.139731	0.908109	-1.40391	0.160849	0.999885	CDHR5	NONE
ENSG00000123815	0.0570311	3.28473	1.62785	0.104069	0.999885	COQ8B	NONE
ENSG00000198053	0.0330874	5.84197	1.62792	0.104055	0.999885	SIRPA	NONE
ENSG00000100156	-0.101566	1.8639	-1.46182	0.1443	0.999885	SLC16A8	NONE
ENSG00000092098	-0.0613087	2.01854	-1.47828	0.139846	0.999885	RNF31	NONE
ENSG00000198960	-0.073191	2.2245	-1.49596	0.135178	0.999885	ARMCX6	NONE
ENSG00000133997	0.0445303	3.22441	1.62386	0.104917	0.999885	MED6	NONE
ENSG00000056972	0.0802164	3.15503	1.617	0.10639	0.999885	TRAF3IP2	NONE
ENSG00000007376	0.0521668	3.41646	1.63457	0.10265	0.999885	RPUSD1	NONE
ENSG00000137274	-0.0541238	2.24071	-1.49902	0.134381	0.999885	BPHL	NONE
ENSG00000184730	0.109439	0.928195	1.4125	0.158309	0.999885	APOBR	NONE
ENSG00000117877	0.0568458	2.20069	1.49858	0.134495	0.999885	CD3EAP	NONE
ENSG00000133193	-0.0403999	2.5241	-1.52346	0.128158	0.999885	FAM104A	NONE
ENSG00000124615	0.0431743	3.05224	1.59285	0.111707	0.999885	MOCS1	NONE
ENSG00000165186	0.0679333	2.51829	1.53618	0.125007	0.999885	PTCHD1	NONE
ENSG00000121281	-0.129456	0.35475	-1.36732	0.172024	0.999885	ADCY7	NONE
ENSG00000162849	-0.064303	1.80755	-1.45865	0.145171	0.999885	KIF26B	NONE
ENSG00000133048	0.313478	4.49368	1.65372	0.098695	0.999885	CHI3L1	NONE
ENSG00000131473	-0.0622679	3.87834	-1.64391	0.100706	0.999885	ACLY	NONE
ENSG00000188290	-0.107597	3.59608	-1.63806	0.101921	0.999885	HES4	NONE
ENSG00000161217	0.0357178	3.4707	1.63583	0.102388	0.999885	PCYT1A	NONE
ENSG00000112902	-0.066518	2.56295	-1.53287	0.125822	0.999885	SEMA5A	NONE
ENSG00000279337	-0.0909271	2.46518	-1.5258	0.127574	0.999885		NONE
ENSG00000184441	-0.0614981	0.745596	-1.38276	0.167241	0.999885		NONE
ENSG00000119408	0.104706	3.53853	1.63372	0.102829	0.999885	NEK6	NONE
ENSG00000174197	0.033051	2.80483	1.56235	0.118721	0.999885	MGA	NONE
ENSG00000144357	-0.0342597	3.82183	-1.64789	0.0998865	0.999885	UBR3	NONE
ENSG00000215912	-0.132542	0.138258	-1.35864	0.174759	0.999885	TTC34	NONE
ENSG00000107929	-0.031601	3.40215	-1.62446	0.104789	0.999885	LARP4B	NONE
ENSG00000161011	-0.0770218	4.03444	-1.65068	0.099314	0.999885	SQSTM1	NONE
ENSG00000127980	-0.0526773	2.92127	-1.56445	0.118226	0.999885	PEX1	NONE
ENSG00000165804	0.0598811	3.21956	1.61559	0.106695	0.999885	ZNF219	NONE
ENSG00000173846	-0.0766617	2.06523	-1.47892	0.139674	0.999885	PLK3	NONE
ENSG00000091127	-0.0459813	2.64749	-1.53347	0.125673	0.999885	PUS7	NONE
ENSG00000105737	0.0451515	4.20049	1.64927	0.099604	0.999885	GRIK5	NONE
ENSG00000122735	0.061548	1.58233	1.43784	0.150988	0.999885	DNAI1	NONE
ENSG00000122643	-0.0410627	3.3998	-1.62133	0.105459	0.999885	NT5C3A	NONE
ENSG00000198270	-0.0505902	1.97955	-1.47427	0.14092	0.999885	TMEM116	NONE
ENSG00000107968	-0.106386	2.36878	-1.50893	0.13183	0.999885	MAP3K8	NONE
ENSG00000173638	-0.0724493	2.5236	-1.52775	0.12709	0.999885	SLC19A1	NONE
ENSG00000262484	-0.0625818	2.87275	-1.56733	0.117551	0.999885	CCER2	NONE
ENSG00000184584	-0.0909473	2.1962	-1.4871	0.137502	0.999885	TMEM173	NONE
ENSG00000169641	0.058286	4.20342	1.64787	0.09989	0.999885	LUZP1	NONE
ENSG00000143257	0.0652684	1.68715	1.43867	0.150753	0.999885	NR1I3	NONE
ENSG00000149633	0.0888391	3.18134	1.60593	0.108803	0.999885	KIAA1755	NONE
ENSG00000006747	0.244104	1.2319	1.42257	0.155367	0.999885	SCIN	NONE
ENSG00000198844	-0.0843194	1.50747	-1.43047	0.15309	0.999885	ARHGEF15	NONE
ENSG00000106484	-0.0687458	3.11288	-1.57666	0.115387	0.999885	MEST	NONE
ENSG00000114735	-0.0432374	1.84062	-1.45353	0.146585	0.999885	HEMK1	NONE
ENSG00000055813	-0.126263	1.80051	-1.43711	0.151196	0.999885	CCDC85A	NONE
ENSG00000196227	0.0535512	4.59449	1.64405	0.100676	0.999885	FAM217B	NONE
ENSG00000130940	-0.129214	0.00916272	-1.34632	0.178695	0.999885	CASZ1	NONE
ENSG00000129474	-0.142165	0.39384	-1.36323	0.17331	0.999885	AJUBA	NONE
ENSG00000047634	-0.0765146	2.23483	-1.48148	0.138991	0.999885	SCML1	NONE
ENSG00000137496	-0.0991689	2.0288	-1.46321	0.143922	0.999885	IL18BP	NONE
ENSG00000142409	0.0491366	3.55421	1.63073	0.103459	0.999885	ZNF787	NONE
ENSG00000118971	-0.065048	4.46702	-1.64315	0.100863	0.999885	CCND2	NONE
ENSG00000172167	-0.073976	1.42005	-1.41541	0.157455	0.999885	MTBP	NONE
ENSG00000277200	0.0519705	3.49147	1.62401	0.104887	0.999885		NONE
ENSG00000234500	0.0705132	3.169	1.59434	0.111375	0.999885		NONE
ENSG00000260708	-0.0986684	3.14696	-1.57929	0.114784	0.999885		NONE
ENSG00000116560	-0.0467592	5.22399	-1.63421	0.102727	0.999885	SFPQ	NONE
ENSG00000168830	0.0977104	2.73917	1.54403	0.123094	0.999885	HTR1E	NONE
ENSG00000235919	-0.0818799	1.4986	-1.41118	0.158696	0.999885	ASH1L-AS1	NONE
ENSG00000049283	0.104364	1.74845	1.43022	0.153163	0.999885	EPN3	NONE
ENSG00000134697	-0.043571	3.07772	-1.58206	0.114151	0.999885	GNL2	NONE
ENSG00000203326	-0.0638243	0.899425	-1.376	0.169324	0.999885	ZNF525	NONE
ENSG00000127241	0.122284	1.35129	1.41176	0.158525	0.999885	MASP1	NONE
ENSG00000127084	-0.086157	0.92061	-1.38173	0.167555	0.999885	FGD3	NONE
ENSG00000117280	0.0847463	3.63473	1.63063	0.10348	0.999885	RAB29	NONE
ENSG00000268713	0.0592095	3.15614	1.58748	0.112918	0.999885		NONE
ENSG00000214160	0.0374756	2.9401	1.56285	0.118603	0.999885	ALG3	NONE
ENSG00000169592	-0.0544714	2.93092	-1.5648	0.118144	0.999885	INO80E	NONE
ENSG00000163684	0.0447608	3.28728	1.60737	0.108486	0.999885	RPP14	NONE
ENSG00000102554	0.0830713	1.80609	1.44269	0.149618	0.999885	KLF5	NONE
ENSG00000188312	-0.0739172	0.84455	-1.36857	0.171633	0.999885	CENPP	NONE
ENSG00000167912	-0.0646077	2.49634	-1.48907	0.136982	0.999885		NONE
ENSG00000198954	-0.0739228	3.77706	-1.6188	0.106003	0.999885	KIF1BP	NONE
ENSG00000132470	0.199938	4.00456	1.63657	0.102233	0.999885	ITGB4	NONE
ENSG00000251034	0.0666306	1.64518	1.43399	0.152084	0.999885		NONE
ENSG00000171490	0.0283579	4.25381	1.63636	0.102276	0.999885	RSL1D1	NONE
ENSG00000147687	-0.0448279	2.40494	-1.48911	0.13697	0.999885	TATDN1	NONE
ENSG00000137965	-0.141947	3.33376	-1.61093	0.107708	0.999885	IFI44	NONE
ENSG00000175104	-0.0610606	2.57268	-1.5086	0.131915	0.999885	TRAF6	NONE
ENSG00000087266	0.0921623	2.79835	1.54838	0.122046	0.999885	SH3BP2	NONE
ENSG00000024048	-0.037082	3.67987	-1.62808	0.10402	0.999885	UBR2	NONE
ENSG00000224905	0.133068	1.83256	1.44812	0.148092	0.999885		NONE
ENSG00000155034	0.0618201	3.18996	1.5921	0.111876	0.999885	FBXL18	NONE
ENSG00000083097	-0.0659385	3.13543	-1.56771	0.117463	0.999885	DOPEY1	NONE
ENSG00000227855	0.0579462	1.78472	1.43482	0.151846	0.999885	DPY19L2P3	NONE
ENSG00000276115	0.0716634	3.15442	1.59399	0.111452	0.999885		NONE
ENSG00000089048	0.0637544	4.92963	1.62043	0.105653	0.999885	ESF1	NONE
ENSG00000090924	-0.0938281	1.62432	-1.42363	0.15506	0.999885	PLEKHG2	NONE
ENSG00000089775	-0.0336558	2.77872	-1.53523	0.125242	0.999885	ZBTB25	NONE
ENSG00000103226	-0.16283	0.592239	-1.33897	0.181076	0.999885	NOMO3	NONE
ENSG00000232445	0.0669989	2.31026	1.47894	0.139669	0.999885		NONE
ENSG00000273151	-0.0790968	1.22413	-1.37754	0.168848	0.999885		NONE
ENSG00000182218	0.0576313	3.08722	1.57551	0.115653	0.999885	HHIPL1	NONE
ENSG00000263667	0.334947	1.26221	1.38636	0.166139	0.999885		NONE
ENSG00000225972	0.202247	3.56441	1.6139	0.107062	0.999885	MTND1P23	NONE
ENSG00000165359	-0.0626918	2.54557	-1.49753	0.134767	0.999885	INTS6L	NONE
ENSG00000112561	0.0688198	3.0021	1.5728	0.11628	0.999885	TFEB	NONE
ENSG00000274642	-0.13689	2.85505	-1.53549	0.125177	0.999885		NONE
ENSG00000197119	-0.0757779	3.56099	-1.61189	0.1075	0.999885	SLC25A29	NONE
ENSG00000186364	-0.0666306	1.82539	-1.42255	0.155373	0.999885	NUDT17	NONE
ENSG00000118263	0.0445651	3.59436	1.61332	0.107188	0.999885	KLF7	NONE
ENSG00000149656	0.123576	2.75358	1.54841	0.122038	0.999885	LINC00266-1	NONE
ENSG00000160305	-0.0397093	3.48605	-1.60832	0.108278	0.999885	DIP2A	NONE
ENSG00000105750	-0.0837902	1.21239	-1.37891	0.168423	0.999885	ZNF85	NONE
ENSG00000159714	0.0487783	2.7651	1.52646	0.127409	0.999885	ZDHHC1	NONE
ENSG00000130829	0.0938659	1.97408	1.44384	0.149293	0.999885	DUSP9	NONE
ENSG00000130023	-0.0629438	3.10275	-1.57514	0.115738	0.999885	ERMARD	NONE
ENSG00000185379	0.0395981	2.3871	1.48598	0.137797	0.999885	RAD51D	NONE
ENSG00000185436	0.0715836	0.981859	1.36569	0.172536	0.999885	IFNLR1	NONE
ENSG00000172732	-0.0311749	2.95921	-1.54583	0.122661	0.999885	MUS81	NONE
ENSG00000173559	-0.0774666	0.919171	-1.3584	0.174835	0.999885	NABP1	NONE
ENSG00000168916	0.0541274	3.06655	1.56517	0.118058	0.999885	ZNF608	NONE
ENSG00000196821	0.0548219	5.28267	1.61286	0.107288	0.999885	C6orf106	NONE
ENSG00000122565	-0.0270815	4.57403	-1.62305	0.105092	0.999885	CBX3	NONE
ENSG00000115423	-0.0663707	1.5444	-1.39575	0.163293	0.999885	DNAH6	NONE
ENSG00000224975	-0.0933853	1.94662	-1.42615	0.154332	0.999885	INE1	NONE
ENSG00000184524	0.0570512	6.23765	1.56972	0.116994	0.999885	CEND1	NONE
ENSG00000181523	-0.0701397	2.31454	-1.46907	0.142325	0.999885	SGSH	NONE
ENSG00000134030	0.0372651	4.88446	1.62027	0.105687	0.999885	CTIF	NONE
ENSG00000148297	0.0409068	3.02935	1.5629	0.118591	0.999885	MED22	NONE
ENSG00000113522	0.0560645	4.20487	1.61845	0.106078	0.999885	RAD50	NONE
ENSG00000162599	0.085988	4.6347	1.61844	0.10608	0.999885	NFIA	NONE
ENSG00000229956	0.0878351	1.16202	1.38913	0.165296	0.999885	ZRANB2-AS2	NONE
ENSG00000130772	0.0592079	3.50147	1.60639	0.108701	0.999885	MED18	NONE
ENSG00000176476	0.0505361	3.22237	1.58347	0.113828	0.999885	SGF29	NONE
ENSG00000113657	0.0696732	4.60324	1.61949	0.105855	0.999885	DPYSL3	NONE
ENSG00000111087	0.127851	1.3871	1.39095	0.164742	0.999885	GLI1	NONE
ENSG00000085224	0.0501419	4.88915	1.61429	0.106978	0.999885	ATRX	NONE
ENSG00000121774	-0.0509035	4.58881	-1.61968	0.105814	0.999885	KHDRBS1	NONE
ENSG00000188818	-0.152134	2.6469	-1.51666	0.129867	0.999885	ZDHHC11	NONE
ENSG00000167985	0.0604536	3.0639	1.57001	0.116927	0.999885	SDHAF2	NONE
ENSG00000181873	0.0398593	2.14615	1.44993	0.147589	0.999885	IBA57	NONE
ENSG00000227388	-0.0543302	2.93057	-1.53703	0.124799	0.999885		NONE
ENSG00000006625	0.05489	3.8711	1.61798	0.106181	0.999885	GGCT	NONE
ENSG00000138650	0.0389374	4.19654	1.62	0.105745	0.999885	PCDH10	NONE
ENSG00000197182	0.0835147	2.63702	1.53101	0.126282	0.999885	MIRLET7BHG	NONE
ENSG00000171903	0.176259	2.31634	1.46131	0.144441	0.999885	CYP4F11	NONE
ENSG00000179151	0.0482878	3.3991	1.59702	0.110774	0.999885	EDC3	NONE
ENSG00000198945	0.0502489	2.31473	1.46132	0.14444	0.999885	L3MBTL3	NONE
ENSG00000187595	-0.090264	0.716655	-1.33277	0.183101	0.999885	ZNF385C	NONE
ENSG00000261373	-0.0755403	3.01118	-1.553	0.120937	0.999885	VPS9D1-AS1	NONE
ENSG00000076706	-0.101373	3.07106	-1.55483	0.120502	0.999885	MCAM	NONE
ENSG00000061656	-0.0648534	2.36362	-1.46045	0.144678	0.999885	SPAG4	NONE
ENSG00000280650	0.117324	1.76952	1.44125	0.150022	0.999885	KCNIP4-IT1	NONE
ENSG00000225439	-0.0771675	3.28715	-1.5662	0.117816	0.999885	BOLA3-AS1	NONE
ENSG00000179523	-0.0381995	3.43748	-1.59357	0.111546	0.999885	EIF3J-AS1	NONE
ENSG00000066056	-0.101681	2.91757	-1.54337	0.123254	0.999885	TIE1	NONE
ENSG00000228376	0.123209	1.40772	1.38171	0.167562	0.999885	GAS2L1P2	NONE
ENSG00000125971	0.0357796	5.8298	1.58379	0.113756	0.999885	DYNLRB1	NONE
ENSG00000166847	0.034481	4.20056	1.61605	0.106597	0.999885	DCTN5	NONE
ENSG00000054282	0.0497009	3.77242	1.60895	0.108141	0.999885	SDCCAG8	NONE
ENSG00000198826	-0.0860129	1.16728	-1.3685	0.171655	0.999885	ARHGAP11A	NONE
ENSG00000130818	0.0330755	2.79945	1.52576	0.127583	0.999885	ZNF426	NONE
ENSG00000128833	-0.0748579	2.02534	-1.42421	0.154893	0.999885	MYO5C	NONE
ENSG00000148411	0.0964542	4.85727	1.60848	0.108243	0.999885	NACC2	NONE
ENSG00000091844	0.0648673	2.71432	1.51047	0.131438	0.999885	RGS17	NONE
ENSG00000180098	0.0468012	3.52633	1.59802	0.110552	0.999885	TRNAU1AP	NONE
ENSG00000099219	-0.0468102	3.35269	-1.57872	0.114916	0.999885	ERMP1	NONE
ENSG00000188868	0.0544349	1.99209	1.42864	0.153615	0.999885	ZNF563	NONE
ENSG00000225032	-0.0670107	2.07786	-1.43429	0.151999	0.999885		NONE
ENSG00000082781	0.0938337	3.54405	1.59604	0.110995	0.999885	ITGB5	NONE
ENSG00000130508	-0.0660702	2.07511	-1.42744	0.153962	0.999885	PXDN	NONE
ENSG00000233622	-0.0656962	1.76753	-1.39752	0.162761	0.999885	CYP2T1P	NONE
ENSG00000179094	-0.0740043	4.02441	-1.61059	0.107783	0.999885	PER1	NONE
ENSG00000232871	-0.0949188	1.31064	-1.36804	0.1718	0.999885	SEC1P	NONE
ENSG00000127472	0.12441	2.52872	1.49081	0.136524	0.999885	PLA2G5	NONE
ENSG00000002919	0.0342054	3.52403	1.5957	0.111069	0.999885	SNX11	NONE
ENSG00000279103	0.0774681	2.61398	1.51514	0.13025	0.999885		NONE
ENSG00000265218	0.130707	2.09392	1.43727	0.151151	0.999885		NONE
ENSG00000170293	-0.102527	2.56579	-1.47745	0.140067	0.999885	CMTM8	NONE
ENSG00000123096	0.0995885	3.09077	1.5584	0.119653	0.999885	SSPN	NONE
ENSG00000279696	0.0612014	1.72503	1.39297	0.164131	0.999885		NONE
ENSG00000148468	0.0428522	5.37598	1.59407	0.111435	0.999885	FAM171A1	NONE
ENSG00000237298	0.0764023	0.533051	1.31456	0.189148	0.999885	TTN-AS1	NONE
ENSG00000168405	-0.0984471	2.62547	-1.48787	0.137297	0.999885	CMAHP	NONE
ENSG00000132031	-0.158629	1.87401	-1.40823	0.159568	0.999885	MATN3	NONE
ENSG00000186951	0.0756293	2.80924	1.52028	0.128953	0.999885	PPARA	NONE
ENSG00000140368	0.0707281	1.3888	1.3771	0.168981	0.999885	PSTPIP1	NONE
ENSG00000159176	0.0990174	5.73029	1.5701	0.116906	0.999885	CSRP1	NONE
ENSG00000145198	-0.0810578	4.03762	-1.60577	0.108839	0.999885	VWA5B2	NONE
ENSG00000136111	-0.0621123	3.44258	-1.58177	0.114217	0.999885	TBC1D4	NONE
ENSG00000162614	0.0798556	2.08135	1.44371	0.149331	0.999885	NEXN	NONE
ENSG00000215251	0.0613615	3.17387	1.53878	0.124372	0.999885	FASTKD5	NONE
ENSG00000136874	0.0430249	2.83407	1.51757	0.129637	0.999885	STX17	NONE
ENSG00000272368	0.0709202	2.8321	1.52964	0.12662	0.999885		NONE
ENSG00000049167	0.0424025	2.17605	1.44204	0.149801	0.999885	ERCC8	NONE
ENSG00000088298	-0.052433	3.16639	-1.54918	0.121853	0.999885	EDEM2	NONE
ENSG00000100890	-0.0508077	1.51306	-1.3712	0.170812	0.999885	KIAA0391	NONE
ENSG00000166896	-0.0740422	2.72051	-1.48418	0.138274	0.999885	ATP23	NONE
ENSG00000198722	-0.0424415	3.34283	-1.56907	0.117145	0.999885	UNC13B	NONE
ENSG00000203900	-0.106412	0.671852	-1.30523	0.192302	0.999885		NONE
ENSG00000151632	-0.145322	1.77943	-1.39729	0.16283	0.999885	AKR1C2	NONE
ENSG00000234409	-0.141934	1.68382	-1.38044	0.167954	0.999885	CCDC188	NONE
ENSG00000124571	-0.0253214	3.07328	-1.53958	0.124177	0.999885	XPO5	NONE
ENSG00000155275	-0.0425604	1.82524	-1.38791	0.165668	0.999885	TRMT44	NONE
ENSG00000113070	-0.0659477	2.62741	-1.48411	0.138291	0.999885	HBEGF	NONE
ENSG00000233559	0.112716	2.48977	1.49118	0.136426	0.999885		NONE
ENSG00000225361	-0.101396	2.13044	-1.42744	0.153961	0.999885	PPP1R26-AS1	NONE
ENSG00000013503	0.0470635	2.31968	1.43675	0.151297	0.999885	POLR3B	NONE
ENSG00000167588	-0.108403	2.01054	-1.40922	0.159277	0.999885	GPD1	NONE
ENSG00000020181	-0.0739096	2.26751	-1.43151	0.152793	0.999885	ADGRA2	NONE
ENSG00000115556	-0.0622598	2.15419	-1.42586	0.154416	0.999885	PLCD4	NONE
ENSG00000179344	0.288362	1.56051	1.36715	0.172079	0.999885	HLA-DQB1	NONE
ENSG00000181704	0.0351934	3.61135	1.58843	0.112703	0.999885	YIPF6	NONE
ENSG00000145708	-0.120997	2.14004	-1.40792	0.15966	0.999885	CRHBP	NONE
ENSG00000183090	-0.192227	0.473237	-1.2873	0.198474	0.999885	FREM3	NONE
ENSG00000175595	-0.0334264	2.18688	-1.42723	0.154021	0.999885	ERCC4	NONE
ENSG00000254505	0.076522	2.33283	1.4725	0.141397	0.999885	CHMP4A	NONE
ENSG00000010318	-0.0766545	2.51166	-1.45661	0.145734	0.999885	PHF7	NONE
ENSG00000144909	0.0826465	3.4498	1.57629	0.115474	0.999885	OSBPL11	NONE
ENSG00000162881	0.0754516	1.40864	1.35645	0.175453	0.999885	OXER1	NONE
ENSG00000267270	-0.0929347	1.09604	-1.3317	0.183453	0.999885	PARD6G-AS1	NONE
ENSG00000148498	0.0997265	3.42968	1.57216	0.116427	0.999885	PARD3	NONE
ENSG00000142910	-0.111773	3.07506	-1.54343	0.12324	0.999885	TINAGL1	NONE
ENSG00000119844	0.0451232	3.66051	1.586	0.113253	0.999885	AFTPH	NONE
ENSG00000198948	0.0789344	3.51317	1.57135	0.116617	0.999885	MFAP3L	NONE
ENSG00000144043	0.0520566	3.65286	1.58386	0.11374	0.999885	TEX261	NONE
ENSG00000005243	0.0747007	2.54096	1.47144	0.141682	0.999885	COPZ2	NONE
ENSG00000156384	-0.0743763	2.58174	-1.47549	0.140593	0.999885	SFR1	NONE
ENSG00000007168	-0.0466721	4.91397	-1.59073	0.112185	0.999885	PAFAH1B1	NONE
ENSG00000164118	-0.0381322	2.32273	-1.43784	0.150988	0.999885	CEP44	NONE
ENSG00000169994	-0.206774	0.428375	-1.28513	0.19923	0.999885	MYO7B	NONE
ENSG00000130589	-0.118305	1.18687	-1.33913	0.181023	0.999885	HELZ2	NONE
ENSG00000003989	0.150116	3.0133	1.53245	0.125926	0.999885	SLC7A2	NONE
ENSG00000066294	0.120699	1.19938	1.34741	0.178345	0.999885	CD84	NONE
ENSG00000169372	-0.0411568	2.28911	-1.43513	0.151757	0.999885	CRADD	NONE
ENSG00000141665	-0.0585463	1.1307	-1.33199	0.183356	0.999885	FBXO15	NONE
ENSG00000120254	-0.0574527	2.73562	-1.48324	0.138523	0.999885	MTHFD1L	NONE
ENSG00000203666	0.0634549	2.52268	1.4688	0.142398	0.999885	EFCAB2	NONE
ENSG00000164309	-0.0502666	2.24629	-1.42516	0.154619	0.999885	CMYA5	NONE
ENSG00000219626	0.0688131	3.40556	1.56314	0.118533	0.999885	FAM228B	NONE
ENSG00000198865	0.0717888	2.02315	1.4153	0.157486	0.999885	CCDC152	NONE
ENSG00000053900	-0.0452872	3.44166	-1.57219	0.11642	0.999885	ANAPC4	NONE
ENSG00000170248	-0.0357136	4.12201	-1.59095	0.112135	0.999885	PDCD6IP	NONE
ENSG00000111642	0.0378258	4.80367	1.58661	0.113114	0.999885	CHD4	NONE
ENSG00000143387	-0.0602889	2.64204	-1.46605	0.143146	0.999885	CTSK	NONE
ENSG00000112763	-0.0523395	3.45237	-1.55816	0.11971	0.999885	BTN2A1	NONE
ENSG00000185049	0.0460243	3.81795	1.58753	0.112906	0.999885	NELFA	NONE
ENSG00000279722	0.0559511	2.79766	1.4914	0.13637	0.999885		NONE
ENSG00000279656	0.250973	3.00218	1.53617	0.125012	0.999885		NONE
ENSG00000117010	-0.0612234	1.94035	-1.38846	0.165501	0.999885	ZNF684	NONE
ENSG00000126804	-0.0531325	3.25057	-1.54181	0.123634	0.999885	ZBTB1	NONE
ENSG00000106399	-0.0609134	2.79881	-1.48205	0.13884	0.999885	RPA3	NONE
ENSG00000132466	0.0368343	4.75702	1.58477	0.113533	0.999885	ANKRD17	NONE
ENSG00000168778	-0.0557762	2.40398	-1.43025	0.153152	0.999885	TCTN2	NONE
ENSG00000224415	0.0959792	3.05928	1.53711	0.12478	0.999885		NONE
ENSG00000132330	-0.044964	1.16491	-1.33136	0.183563	0.999885	SCLY	NONE
ENSG00000179846	-0.0826267	0.466107	-1.27183	0.203914	0.999885	NKPD1	NONE
ENSG00000101084	-0.0955889	1.86363	-1.37195	0.170578	0.999885	C20orf24	NONE
ENSG00000167325	-0.0601121	3.05641	-1.515	0.130286	0.999885	RRM1	NONE
ENSG00000106648	-0.0989477	1.56539	-1.35016	0.177461	0.999885	GALNTL5	NONE
ENSG00000081307	-0.03931	3.46934	-1.55842	0.119649	0.999885	UBA5	NONE
ENSG00000130529	-0.0487924	2.72897	-1.48901	0.136998	0.999885	TRPM4	NONE
ENSG00000100342	-0.125609	2.90416	-1.51347	0.130674	0.999885	APOL1	NONE
ENSG00000163697	-0.0439187	3.13603	-1.52843	0.12692	0.999885	APBB2	NONE
ENSG00000196507	0.0341305	5.65164	1.55722	0.119933	0.999885	TCEAL3	NONE
ENSG00000280660	0.0910038	2.13861	1.43536	0.151692	0.999885		NONE
ENSG00000183723	0.0445513	4.41747	1.5856	0.113345	0.999885	CMTM4	NONE
ENSG00000272918	0.056669	3.165	1.5404	0.123978	0.999885		NONE
ENSG00000183049	0.0572566	5.39959	1.57028	0.116865	0.999885	CAMK1D	NONE
ENSG00000115514	-0.0479179	2.82972	-1.47734	0.140097	0.999885	TXNDC9	NONE
ENSG00000170852	-0.0314163	3.95088	-1.58553	0.113359	0.999885	KBTBD2	NONE
ENSG00000249042	0.0616599	3.68578	1.57415	0.115967	0.999885		NONE
ENSG00000003987	-0.0748693	2.42042	-1.42025	0.156043	0.999885	MTMR7	NONE
ENSG00000164828	-0.042873	3.71779	-1.57195	0.116476	0.999885	SUN1	NONE
ENSG00000177426	0.1066	1.79809	1.38548	0.166409	0.999885	TGIF1	NONE
ENSG00000170915	0.0937134	5.07906	1.57547	0.115662	0.999885	PAQR8	NONE
ENSG00000178226	0.0780777	0.818091	1.29236	0.196718	0.999885	PRSS36	NONE
ENSG00000163006	0.0501179	2.24186	1.41943	0.15628	0.999885	CCDC138	NONE
ENSG00000141034	0.0379063	2.99608	1.50272	0.133425	0.999885	GID4	NONE
ENSG00000186918	0.0702431	3.66488	1.57479	0.115819	0.999885	ZNF395	NONE
ENSG00000155229	0.0274465	4.24414	1.58298	0.11394	0.999885	MMS19	NONE
ENSG00000167005	-0.0404256	4.3316	-1.58225	0.114107	0.999885	NUDT21	NONE
ENSG00000102572	-0.0650166	2.27446	-1.40074	0.161796	0.999885	STK24	NONE
ENSG00000137857	-0.0462689	1.54599	-1.34048	0.180586	0.999885	DUOX1	NONE
ENSG00000104756	0.0482738	3.06584	1.51283	0.130837	0.999885	KCTD9	NONE
ENSG00000109062	0.102854	4.58711	1.57956	0.114721	0.999885	SLC9A3R1	NONE
ENSG00000224699	-0.0853806	0.346039	-1.26555	0.206152	0.999885	LAMTOR5-AS1	NONE
ENSG00000213144	0.107248	2.53554	1.4479	0.148156	0.999885		NONE
ENSG00000119906	-0.0410842	3.44286	-1.55941	0.119415	0.999885	SLF2	NONE
ENSG00000256806	0.0694933	1.7346	1.3498	0.177576	0.999885		NONE
ENSG00000104812	0.0528838	3.92119	1.58044	0.11452	0.999885	GYS1	NONE
ENSG00000277443	-0.0465626	5.19902	-1.57292	0.116251	0.999885	MARCKS	NONE
ENSG00000235750	0.148171	1.83604	1.37451	0.169783	0.999885	KIAA0040	NONE
ENSG00000178338	-0.0383004	2.50926	-1.43785	0.150985	0.999885	ZNF354B	NONE
ENSG00000142528	-0.0543307	1.88529	-1.37041	0.17106	0.999885	ZNF473	NONE
ENSG00000160352	0.0873414	3.01822	1.527	0.127275	0.999885	ZNF714	NONE
ENSG00000144230	-0.137289	2.76769	-1.46873	0.142417	0.999885	GPR17	NONE
ENSG00000162650	-0.0522524	2.84156	-1.4806	0.139226	0.999885	ATXN7L2	NONE
ENSG00000011304	-0.0563103	3.39645	-1.55016	0.121617	0.999885	PTBP1	NONE
ENSG00000179348	-0.10339	1.79097	-1.36816	0.171761	0.999885	GATA2	NONE
ENSG00000137959	-0.198685	2.24163	-1.44226	0.149738	0.999885	IFI44L	NONE
ENSG00000184731	0.0859341	1.69601	1.34571	0.178892	0.999885	FAM110C	NONE
ENSG00000198780	-0.0755553	2.31147	-1.40192	0.161444	0.999885	FAM169A	NONE
ENSG00000279561	-0.0976994	1.5343	-1.33369	0.182798	0.999885		NONE
ENSG00000105429	0.0325233	4.51273	1.57737	0.115225	0.999885	MEGF8	NONE
ENSG00000242419	-0.117841	1.06935	-1.28313	0.199931	0.999885	PCDHGC4	NONE
ENSG00000197816	-0.0460842	1.1939	-1.30209	0.193374	0.999885	CCDC180	NONE
ENSG00000188229	-0.0718146	5.44414	-1.56133	0.118961	0.999885	TUBB4B	NONE
ENSG00000123600	0.0402116	2.54531	1.45942	0.144959	0.999885	METTL8	NONE
ENSG00000013810	0.051099	1.89967	1.37111	0.170842	0.999885	TACC3	NONE
ENSG00000180423	0.0568922	2.18032	1.40197	0.161429	0.999885	HARBI1	NONE
ENSG00000186866	-0.0415249	2.85845	-1.48163	0.138951	0.999885	POFUT2	NONE
ENSG00000153071	-0.0646387	2.02055	-1.38466	0.166658	0.999885	DAB2	NONE
ENSG00000196757	-0.0677387	2.06683	-1.37185	0.170611	0.999885	ZNF700	NONE
ENSG00000153879	-0.0653643	3.89937	-1.57265	0.116313	0.999885	CEBPG	NONE
ENSG00000174721	-0.0672396	2.29402	-1.4095	0.159193	0.999885	FGFBP3	NONE
ENSG00000186469	-0.0871498	3.6637	-1.54148	0.123714	0.999885	GNG2	NONE
ENSG00000169908	-0.175221	3.76931	-1.56792	0.117414	0.999885	TM4SF1	NONE
ENSG00000168404	-0.149513	2.01476	-1.38821	0.165576	0.999885	MLKL	NONE
ENSG00000185818	0.0429052	5.67087	1.54465	0.122945	0.999885	NAT8L	NONE
ENSG00000164776	0.117088	3.04392	1.50905	0.131799	0.999885	PHKG1	NONE
ENSG00000184304	0.0510184	2.76428	1.46969	0.142156	0.999885	PRKD1	NONE
ENSG00000178222	-0.102604	1.12751	-1.29348	0.19633	0.999885	RNF212	NONE
ENSG00000116729	0.11284	4.65255	1.56935	0.11708	0.999885	WLS	NONE
ENSG00000043462	0.0722519	2.10458	1.3781	0.168672	0.999885	LCP2	NONE
ENSG00000049883	-0.0464069	1.95218	-1.36174	0.173778	0.999885	PTCD2	NONE
ENSG00000081014	0.037997	2.27555	1.40984	0.159092	0.999885	AP4E1	NONE
ENSG00000158604	-0.0438286	4.49857	-1.56988	0.116958	0.999885	TMED4	NONE
ENSG00000162383	0.285461	0.769039	1.28542	0.199131	0.999885	SLC1A7	NONE
ENSG00000181626	0.128783	1.28846	1.33527	0.182282	0.999885	ANKRD62	NONE
ENSG00000143545	0.0963268	4.24416	1.56751	0.117509	0.999885	RAB13	NONE
ENSG00000155313	-0.0409872	3.29146	-1.52076	0.128834	0.999885	USP25	NONE
ENSG00000105707	0.094099	2.1991	1.39846	0.162478	0.999885	HPN	NONE
ENSG00000162722	0.11316	1.37672	1.31431	0.189231	0.999885	TRIM58	NONE
ENSG00000279432	0.0744433	1.94447	1.39637	0.163108	0.999885		NONE
ENSG00000139926	-0.0648679	1.77494	-1.34663	0.178594	0.999885	FRMD6	NONE
ENSG00000200253	0.100091	3.07486	1.49799	0.134648	0.999885	RNU6-529P	NONE
ENSG00000133069	0.0627128	4.93758	1.5644	0.118239	0.999885	TMCC2	NONE
ENSG00000075407	0.0516785	3.40454	1.54186	0.123622	0.999885	ZNF37A	NONE
ENSG00000250934	-0.0914554	2.50794	-1.42427	0.154876	0.999885		NONE
ENSG00000229833	0.0568793	1.64173	1.3419	0.180124	0.999885	PET100	NONE
ENSG00000161036	-0.044216	2.58947	-1.43393	0.152101	0.999885	LRWD1	NONE
ENSG00000241472	0.0652651	1.35155	1.32298	0.186335	0.999885	PTPRG-AS1	NONE
ENSG00000167635	-0.0445878	4.16892	-1.56862	0.117251	0.999885	ZNF146	NONE
ENSG00000143493	0.0445858	2.66819	1.45056	0.147413	0.999885	INTS7	NONE
ENSG00000246089	0.0505254	1.57725	1.32648	0.185172	0.999885		NONE
ENSG00000160539	0.0496471	3.55828	1.54737	0.122288	0.999885	PLPP7	NONE
ENSG00000077943	0.0786465	1.8763	1.36	0.174327	0.999885	ITGA8	NONE
ENSG00000255153	-0.0921617	1.92194	-1.35342	0.176419	0.999885	TOLLIP-AS1	NONE
ENSG00000160606	0.119826	2.13603	1.38029	0.167999	0.999885	TLCD1	NONE
ENSG00000164077	0.0461179	3.4394	1.53747	0.124692	0.999885	MON1A	NONE
ENSG00000169047	0.0630122	2.29676	1.38412	0.166824	0.999885	IRS1	NONE
ENSG00000149547	0.042966	4.90839	1.55995	0.119287	0.999885	EI24	NONE
ENSG00000099958	-0.125612	1.04429	-1.28547	0.199113	0.999885	DERL3	NONE
ENSG00000233527	0.0513016	2.79614	1.47166	0.141625	0.999885	ZNF529-AS1	NONE
ENSG00000090447	0.0429156	2.20243	1.38316	0.167117	0.999885	TFAP4	NONE
ENSG00000090530	0.0515406	2.08252	1.38525	0.166477	0.999885	P3H2	NONE
ENSG00000204267	-0.061676	2.33276	-1.40218	0.161365	0.999885	TAP2	NONE
ENSG00000271824	-0.177039	1.64526	-1.32052	0.187152	0.999885		NONE
ENSG00000143862	-0.0375375	4.96196	-1.55967	0.119352	0.999885	ARL8A	NONE
ENSG00000005100	0.038436	3.46571	1.54353	0.123217	0.999885	DHX33	NONE
ENSG00000163346	0.108327	5.67181	1.52672	0.127345	0.999885	PBXIP1	NONE
ENSG00000126500	-0.0902044	1.82935	-1.33074	0.183768	0.999885	FLRT1	NONE
ENSG00000135297	-0.0352982	2.16758	-1.37806	0.168685	0.999885	MTO1	NONE
ENSG00000256229	-0.0617738	1.49843	-1.32479	0.185734	0.999885	ZNF486	NONE
ENSG00000174145	-0.0855857	1.94147	-1.34335	0.179654	0.999885	NWD2	NONE
ENSG00000131389	-0.0960128	2.61339	-1.42752	0.153938	0.999885	SLC6A6	NONE
ENSG00000055070	0.0584028	3.9316	1.55971	0.119343	0.999885	SZRD1	NONE
ENSG00000183117	-0.0565494	2.87211	-1.46104	0.144516	0.999885	CSMD1	NONE
ENSG00000237938	0.0565335	1.66818	1.32419	0.185933	0.999885		NONE
ENSG00000180357	0.0408699	3.58901	1.54903	0.12189	0.999885	ZNF609	NONE
ENSG00000233184	-0.0719134	2.0433	-1.36752	0.171963	0.999885		NONE
ENSG00000180113	-0.058885	1.99292	-1.36124	0.173937	0.999885	TDRD6	NONE
ENSG00000260855	-0.0719391	1.81664	-1.3357	0.182141	0.999885		NONE
ENSG00000075426	-0.121012	3.73214	-1.55065	0.1215	0.999885	FOSL2	NONE
ENSG00000178796	-0.0897146	1.63962	-1.31667	0.188441	0.999885	RIIAD1	NONE
ENSG00000122378	0.043676	5.57905	1.53285	0.125826	0.999885	FAM213A	NONE
ENSG00000272501	-0.0695447	2.47077	-1.41138	0.158638	0.999885		NONE
ENSG00000119900	0.060802	4.2708	1.55898	0.119517	0.999885	OGFRL1	NONE
ENSG00000196247	-0.0596475	1.27994	-1.28953	0.197699	0.999885	ZNF107	NONE
ENSG00000073417	-0.0783164	3.29321	-1.52188	0.128552	0.999885	PDE8A	NONE
ENSG00000166710	-0.11969	5.42062	-1.53925	0.124257	0.999885	B2M	NONE
ENSG00000274211	0.0386506	3.83675	1.5569	0.120008	0.999885	SOCS7	NONE
ENSG00000254858	-0.0526607	2.65136	-1.43189	0.152683	0.999885	MPV17L2	NONE
ENSG00000173258	0.0566188	2.7546	1.46276	0.144044	0.999885	ZNF483	NONE
ENSG00000271614	-0.0904317	2.93719	-1.46068	0.144614	0.999885	LINC00936	NONE
ENSG00000179965	0.0596334	3.38884	1.52537	0.127681	0.999885	ZNF771	NONE
ENSG00000233820	-0.0778767	2.10408	-1.35812	0.174924	0.999885		NONE
ENSG00000111142	0.0403618	4.86303	1.54875	0.121955	0.999885	METAP2	NONE
ENSG00000184384	0.0738477	2.17976	1.37672	0.1691	0.999885	MAML2	NONE
ENSG00000165899	-0.107051	1.21689	-1.2721	0.203819	0.999885	OTOGL	NONE
ENSG00000128052	-0.0862406	1.90837	-1.34898	0.177841	0.999885	KDR	NONE
ENSG00000112130	0.0418214	3.48423	1.53478	0.125351	0.999885	RNF8	NONE
ENSG00000183486	-0.144283	0.488452	-1.23698	0.216565	0.999885	MX2	NONE
ENSG00000002330	0.0527731	3.29216	1.51965	0.129113	0.999885	BAD	NONE
ENSG00000279110	0.0922392	0.923547	1.28348	0.199807	0.999885		NONE
ENSG00000132481	0.129806	3.41753	1.52922	0.126723	0.999885	TRIM47	NONE
ENSG00000176723	-0.0596999	1.4266	-1.30095	0.193763	0.999885	ZNF843	NONE
ENSG00000272420	-0.075873	3.37389	-1.51962	0.12912	0.999885		NONE
ENSG00000126945	-0.0284609	5.49746	-1.53434	0.125461	0.999885	HNRNPH2	NONE
ENSG00000206573	-0.0570199	3.29666	-1.52223	0.128466	0.999885	THUMPD3-AS1	NONE
ENSG00000036054	-0.0274493	3.35337	-1.51614	0.129997	0.999885	TBC1D23	NONE
ENSG00000122741	0.0347119	3.50526	1.53511	0.125271	0.999885	DCAF10	NONE
ENSG00000280485	0.0906216	2.90439	1.4781	0.139892	0.999885		NONE
ENSG00000120262	0.108745	1.17977	1.28401	0.199621	0.999885	CCDC170	NONE
ENSG00000100281	0.0579642	3.36437	1.52204	0.128513	0.999885	HMGXB4	NONE
ENSG00000175643	-0.132581	1.20489	-1.26768	0.205391	0.999885	RMI2	NONE
ENSG00000082153	-0.0349145	3.68315	-1.542	0.123588	0.999885	BZW1	NONE
ENSG00000140678	0.131982	2.03213	1.36007	0.174305	0.999885	ITGAX	NONE
ENSG00000187372	-0.0541421	1.1972	-1.27216	0.203797	0.999885	PCDHB13	NONE
ENSG00000071994	-0.0323389	3.10844	-1.48176	0.138916	0.999885	PDCD2	NONE
ENSG00000102921	0.0362015	3.54209	1.53538	0.125205	0.999885	N4BP1	NONE
ENSG00000118298	-0.0853247	1.9308	-1.33903	0.181056	0.999885	CA14	NONE
ENSG00000116237	0.0451493	3.96153	1.5483	0.122065	0.999885	ICMT	NONE
ENSG00000187416	-0.147629	2.38159	-1.3668	0.172188	0.999885	LHFPL3	NONE
ENSG00000174796	-0.0381068	1.8875	-1.33255	0.183172	0.999885	THAP6	NONE
ENSG00000168890	0.0439968	2.79417	1.44848	0.147993	0.999885	TMEM150A	NONE
ENSG00000260426	0.131801	1.62261	1.29442	0.196006	0.999885		NONE
ENSG00000161647	-0.049573	1.97313	-1.33256	0.183168	0.999885	MPP3	NONE
ENSG00000229585	0.0839478	2.73053	1.44652	0.14854	0.999885	RPL21P44	NONE
ENSG00000250130	0.0640338	2.34307	1.38298	0.167172	0.999885		NONE
ENSG00000253305	0.0998036	0.861986	1.23753	0.216363	0.999885	PCDHGB6	NONE
ENSG00000145414	-0.0573737	2.17487	-1.35399	0.176238	0.999885	NAF1	NONE
ENSG00000048162	0.0442756	2.65683	1.41769	0.156789	0.999885	NOP16	NONE
ENSG00000173933	-0.0482105	1.90426	-1.32645	0.185183	0.999885	RBM4	NONE
ENSG00000134716	0.100473	3.57412	1.52985	0.126567	0.999885	CYP2J2	NONE
ENSG00000120526	-0.0477512	2.26027	-1.35692	0.175305	0.999885	NUDCD1	NONE
ENSG00000112357	-0.0813984	2.74802	-1.42442	0.154831	0.999885	PEX7	NONE
ENSG00000198929	0.0667988	4.16223	1.54298	0.123349	0.999885	NOS1AP	NONE
ENSG00000119522	0.0333022	3.57826	1.53127	0.126216	0.999885	DENND1A	NONE
ENSG00000204352	-0.110941	1.95478	-1.31339	0.189541	0.999885	C9orf129	NONE
ENSG00000144848	-0.0438669	3.60086	-1.5299	0.126555	0.999885	ATG3	NONE
ENSG00000240401	0.062945	2.29985	1.41023	0.158978	0.999885		NONE
ENSG00000111011	-0.02777	4.13474	-1.54299	0.123348	0.999885	RSRC2	NONE
ENSG00000163807	-0.0405861	3.56172	-1.52818	0.126983	0.999885	KIAA1143	NONE
ENSG00000091536	-0.0622991	1.73689	-1.29822	0.194699	0.999885	MYO15A	NONE
ENSG00000248738	-0.159209	0.776683	-1.21516	0.22477	0.999885		NONE
ENSG00000170340	-0.056468	2.80851	-1.42245	0.155404	0.999885	B3GNT2	NONE
ENSG00000153066	0.0286035	3.30437	1.50839	0.131968	0.999885	TXNDC11	NONE
ENSG00000171004	-0.0993719	2.0377	-1.32076	0.187074	0.999885	HS6ST2	NONE
ENSG00000141433	-0.158125	2.36412	-1.37087	0.170916	0.999885	ADCYAP1	NONE
ENSG00000113615	0.0340236	2.27237	1.35577	0.175671	0.999885	SEC24A	NONE
ENSG00000081870	-0.0364295	3.20352	-1.49016	0.136695	0.999885	HSPB11	NONE
ENSG00000147044	-0.0333841	2.92742	-1.44743	0.148285	0.999885	CASK	NONE
ENSG00000273319	0.136505	3.87623	1.51337	0.130699	0.999885		NONE
ENSG00000169427	0.0777153	2.54046	1.38807	0.165618	0.999885	KCNK9	NONE
ENSG00000167548	-0.0358095	3.41078	-1.50397	0.133103	0.999885	KMT2D	NONE
ENSG00000105559	0.109123	2.20705	1.38284	0.167217	0.999885	PLEKHA4	NONE
ENSG00000066044	-0.0338139	3.29441	-1.49624	0.135104	0.999885	ELAVL1	NONE
ENSG00000165055	0.0586099	3.72037	1.5314	0.126184	0.999885	METTL2B	NONE
ENSG00000147588	0.114934	6.20229	1.47451	0.140857	0.999885	PMP2	NONE
ENSG00000174628	0.0518217	1.99586	1.33499	0.182374	0.999885	IQCK	NONE
ENSG00000254936	0.102285	1.74539	1.33488	0.182409	0.999885		NONE
ENSG00000270189	0.0673126	4.3618	1.53679	0.124859	0.999885		NONE
ENSG00000087263	0.0399751	3.65419	1.52906	0.126765	0.999885	OGFOD1	NONE
ENSG00000090520	-0.0610869	3.42661	-1.51104	0.131292	0.999885	DNAJB11	NONE
ENSG00000266074	-0.0307733	2.6854	-1.40967	0.159142	0.999885	BAHCC1	NONE
ENSG00000141510	0.0915438	2.6458	1.42744	0.153962	0.999885	TP53	NONE
ENSG00000242779	-0.0970998	1.25121	-1.25119	0.211341	0.999885	ZNF702P	NONE
ENSG00000213463	0.0386495	3.59769	1.52493	0.127791	0.999885	SYNJ2BP	NONE
ENSG00000141696	0.043814	3.02998	1.47221	0.141475	0.999885	P3H4	NONE
ENSG00000279522	0.0810169	2.1551	1.37699	0.169017	0.999885		NONE
ENSG00000118495	-0.0680546	1.7119	-1.28203	0.200316	0.999885	PLAGL1	NONE
ENSG00000278989	0.0623418	3.37565	1.48707	0.13751	0.999885		NONE
ENSG00000188338	0.0971825	3.54304	1.51696	0.12979	0.999885	SLC38A3	NONE
ENSG00000156697	0.0373167	2.95087	1.44715	0.148366	0.999885	UTP14A	NONE
ENSG00000204176	0.0807518	1.65792	1.28119	0.200611	0.999885	SYT15	NONE
ENSG00000169738	0.0494674	5.0623	1.52544	0.127664	0.999885	DCXR	NONE
ENSG00000186812	0.0454434	3.71507	1.52788	0.127057	0.999885	ZNF397	NONE
ENSG00000148158	-0.043207	3.13784	-1.46687	0.142924	0.999885	SNX30	NONE
ENSG00000244687	-0.0743071	1.53232	-1.27442	0.202997	0.999885	UBE2V1	NONE
ENSG00000171817	-0.0544879	3.42597	-1.50174	0.133676	0.999885	ZNF540	NONE
ENSG00000100603	0.0239041	4.25237	1.53435	0.125459	0.999885	SNW1	NONE
ENSG00000103994	0.045839	4.6919	1.53082	0.126329	0.999885	ZNF106	NONE
ENSG00000110723	-0.0685882	0.724681	-1.21706	0.224048	0.999885	EXPH5	NONE
ENSG00000075702	-0.0695956	0.585628	-1.20578	0.228367	0.999885	WDR62	NONE
ENSG00000118096	0.0323207	3.8203	1.53006	0.126516	0.999885	IFT46	NONE
ENSG00000070526	-0.113077	1.66847	-1.29133	0.197073	0.999885	ST6GALNAC1	NONE
ENSG00000108591	-0.0314624	2.66815	-1.40183	0.16147	0.999885	DRG2	NONE
ENSG00000253477	-0.0712006	2.73279	-1.40895	0.159354	0.999885		NONE
ENSG00000120129	-0.136238	4.76393	-1.5291	0.126755	0.999885	DUSP1	NONE
ENSG00000007866	0.0941788	1.91589	1.32098	0.186998	0.999885	TEAD3	NONE
ENSG00000224597	-0.0345289	2.43988	-1.37614	0.169279	0.999885	SVIL-AS1	NONE
ENSG00000009830	0.0373487	3.07316	1.47352	0.141123	0.999885	POMT2	NONE
ENSG00000182134	-0.0532436	2.79287	-1.40907	0.15932	0.999885	TDRKH	NONE
ENSG00000167232	0.0502276	4.09481	1.52532	0.127694	0.999885	ZNF91	NONE
ENSG00000085733	-0.029175	4.76189	-1.52937	0.126686	0.999885	CTTN	NONE
ENSG00000197121	-0.0553069	2.7667	-1.42454	0.154797	0.999885	PGAP1	NONE
ENSG00000000419	-0.0488677	4.32164	-1.53045	0.126419	0.999885	DPM1	NONE
ENSG00000160294	-0.054094	3.04734	-1.45208	0.146989	0.999885	MCM3AP	NONE
ENSG00000021300	0.0749766	6.21011	1.46561	0.143265	0.999885	PLEKHB1	NONE
ENSG00000115568	0.0319873	3.17334	1.46736	0.142788	0.999885	ZNF142	NONE
ENSG00000044459	0.0582974	1.85378	1.31937	0.187538	0.999885	CNTLN	NONE
ENSG00000258057	-0.0610025	1.58518	-1.27121	0.204134	0.999885	BCDIN3D-AS1	NONE
ENSG00000162618	-0.115238	2.89957	-1.45009	0.147542	0.999885	ADGRL4	NONE
ENSG00000214353	0.101453	2.1105	1.34516	0.179069	0.999885	VAC14-AS1	NONE
ENSG00000013573	-0.136648	2.07865	-1.3303	0.183912	0.999885	DDX11	NONE
ENSG00000142233	-0.0879227	1.83374	-1.31255	0.189825	0.999885	NTN5	NONE
ENSG00000181631	0.0988516	1.92951	1.32149	0.186828	0.999885	P2RY13	NONE
ENSG00000175764	-0.0620411	2.73834	-1.41402	0.157862	0.999885	TTLL11	NONE
ENSG00000172183	-0.0911329	1.25721	-1.24951	0.211954	0.999885	ISG20	NONE
ENSG00000123737	-0.0445438	2.89869	-1.43509	0.151769	0.999885	EXOSC9	NONE
ENSG00000181045	-0.0448318	3.41501	-1.49779	0.1347	0.999885	SLC26A11	NONE
ENSG00000196267	0.0513717	2.34323	1.38332	0.16707	0.999885	ZNF836	NONE
ENSG00000107249	0.0835138	2.06247	1.32678	0.185075	0.999885	GLIS3	NONE
ENSG00000011201	0.0876722	2.40409	1.36133	0.173909	0.999885	ANOS1	NONE
ENSG00000137809	-0.064042	1.30373	-1.25403	0.210307	0.999885	ITGA11	NONE
ENSG00000269896	0.0826255	1.93687	1.30022	0.194014	0.999885		NONE
ENSG00000165949	-0.114982	3.86445	-1.52444	0.127912	0.999885	IFI27	NONE
ENSG00000146242	0.1094	2.53315	1.36694	0.172145	0.999885	TPBG	NONE
ENSG00000130762	-0.0749359	0.909966	-1.22154	0.222349	0.999885	ARHGEF16	NONE
ENSG00000137818	0.0614026	6.58573	1.4338	0.152136	0.999885	RPLP1	NONE
ENSG00000275620	0.135865	2.03539	1.34638	0.178676	0.999885		NONE
ENSG00000153936	0.0420154	3.48287	1.50831	0.131989	0.999885	HS2ST1	NONE
ENSG00000182544	0.0375022	3.09017	1.45695	0.145639	0.999885	MFSD5	NONE
ENSG00000123200	0.057057	5.35759	1.49792	0.134667	0.999885	ZC3H13	NONE
ENSG00000162521	-0.0284374	4.15982	-1.52647	0.127408	0.999885	RBBP4	NONE
ENSG00000224189	-0.143059	0.776609	-1.20483	0.228732	0.999885	HAGLR	NONE
ENSG00000121964	0.045567	3.8212	1.52338	0.128178	0.999885	GTDC1	NONE
ENSG00000197989	-0.0441015	2.49863	-1.3839	0.166891	0.999885	SNHG12	NONE
ENSG00000158122	0.0513582	2.49712	1.38888	0.165373	0.999885	AAED1	NONE
ENSG00000108587	0.0285495	3.45961	1.50439	0.132994	0.999885	GOSR1	NONE
ENSG00000100605	0.0278742	5.49036	1.50141	0.133763	0.999885	ITPK1	NONE
ENSG00000140025	-0.0676131	1.88257	-1.3211	0.18696	0.999885	EFCAB11	NONE
ENSG00000160188	-0.0601368	2.97338	-1.44353	0.14938	0.999885	RSPH1	NONE
ENSG00000197563	-0.0381508	2.40779	-1.37081	0.170933	0.999885	PIGN	NONE
ENSG00000135334	-0.037486	4.76637	-1.52079	0.128826	0.999885	AKIRIN2	NONE
ENSG00000213762	0.0309726	3.01269	1.43993	0.150396	0.999885	ZNF134	NONE
ENSG00000154447	-0.0422301	3.3572	-1.48468	0.138141	0.999885	SH3RF1	NONE
ENSG00000136758	-0.0279815	3.94629	-1.52234	0.128437	0.999885	YME1L1	NONE
ENSG00000141736	0.109678	2.30463	1.36236	0.173582	0.999885	ERBB2	NONE
ENSG00000169900	-0.0951135	2.14153	-1.31806	0.187973	0.999885	PYDC1	NONE
ENSG00000275464	-0.216258	1.03718	-1.20935	0.226994	0.999885		NONE
ENSG00000235387	-0.112737	1.80699	-1.29665	0.195238	0.999885	LINC00961	NONE
ENSG00000103199	0.0527863	2.86706	1.44161	0.14992	0.999885	ZNF500	NONE
ENSG00000196935	0.0563285	2.05267	1.32527	0.185575	0.999885	SRGAP1	NONE
ENSG00000180881	-0.0432984	2.70864	-1.39911	0.162284	0.999885	CAPS2	NONE
ENSG00000227671	-0.0988164	2.59972	-1.37021	0.17112	0.999885		NONE
ENSG00000152977	0.124643	3.22892	1.48083	0.139165	0.999885	ZIC1	NONE
ENSG00000173692	0.0365739	5.37929	1.49715	0.134866	0.999885	PSMD1	NONE
ENSG00000198862	-0.0392595	2.6586	-1.37847	0.16856	0.999885	LTN1	NONE
ENSG00000120899	0.064065	5.52532	1.49752	0.134772	0.999885	PTK2B	NONE
ENSG00000144935	-0.0495186	3.33533	-1.47637	0.140357	0.999885	TRPC1	NONE
ENSG00000157613	-0.0761965	1.93633	-1.29819	0.194709	0.999885	CREB3L1	NONE
ENSG00000129187	0.0288319	4.2022	1.52007	0.129008	0.999885	DCTD	NONE
ENSG00000196440	-0.0485302	3.10242	-1.45042	0.147452	0.999885	ARMCX4	NONE
ENSG00000258168	-0.0753694	0.795478	-1.20107	0.230186	0.999885		NONE
ENSG00000035681	-0.0299228	3.35084	-1.48378	0.13838	0.999885	NSMAF	NONE
ENSG00000144642	0.0477962	1.87025	1.29806	0.194754	0.999885	RBMS3	NONE
ENSG00000128274	0.121889	2.67963	1.41546	0.157439	0.999885	A4GALT	NONE
ENSG00000277476	-0.0490073	2.30885	-1.33934	0.180955	0.999885		NONE
ENSG00000148688	0.0302342	3.34102	1.48215	0.138813	0.999885	RPP30	NONE
ENSG00000269399	0.0589256	2.47159	1.38718	0.16589	0.999885		NONE
ENSG00000069956	-0.0441263	3.67046	-1.49838	0.134547	0.999885	MAPK6	NONE
ENSG00000168028	0.0474736	6.24777	1.44028	0.150296	0.999885	RPSA	NONE
ENSG00000168497	-0.120772	3.33796	-1.4783	0.13984	0.999885	SDPR	NONE
ENSG00000245958	-0.0474078	2.83132	-1.41027	0.158967	0.999885		NONE
ENSG00000088833	0.0293417	4.53335	1.51365	0.130628	0.999885	NSFL1C	NONE
ENSG00000102349	-0.0591795	1.16288	-1.21156	0.226145	0.999885	KLF8	NONE
ENSG00000183960	-0.143943	2.87525	-1.42836	0.153697	0.999885	KCNH8	NONE
ENSG00000253336	0.066871	1.6748	1.28856	0.198036	0.999885		NONE
ENSG00000187446	-0.0480144	4.70533	-1.51198	0.131053	0.999885	CHP1	NONE
ENSG00000106723	-0.0336841	5.01439	-1.50815	0.13203	0.999885	SPIN1	NONE
ENSG00000174032	0.0428622	2.32009	1.33787	0.181433	0.999885	SLC25A30	NONE
ENSG00000197879	-0.0548115	2.73956	-1.40086	0.16176	0.999885	MYO1C	NONE
ENSG00000138468	-0.0413119	2.71253	-1.38676	0.166018	0.999885	SENP7	NONE
ENSG00000105486	-0.0370639	2.39942	-1.34668	0.178579	0.999885	LIG1	NONE
ENSG00000188807	0.0314711	2.77184	1.40123	0.16165	0.999885	TMEM201	NONE
ENSG00000186575	0.0526171	4.73571	1.50717	0.13228	0.999885	NF2	NONE
ENSG00000185658	-0.0434135	3.85047	-1.5048	0.132888	0.999885	BRWD1	NONE
ENSG00000173218	-0.0934941	0.434299	-1.15342	0.249187	0.999885	VANGL1	NONE
[truncated: 13,977 more rows]

## Sheet: S4 - bulk DEGs ADvsPRE
Ensembl gene ID	logFC	Average Expression	t	P.Value	adj.P.Val	hgnc_symbol	Direction
[truncated: 15,623 more rows]

[truncated: 18 more sheets: S5 - bulk cog genes, S6 - bulk path ADvsRES, S7 - Pathway cluster membership, S8 - bulk path ADvsCTRL, S9 - bulk path RESvsPRE, S10 - bulk path ADvsPRE, S11 - sn numbers, S12 - sn number of DEGs, S13 - sn DEGs cell types, S14 - sn subtype annotations, S15 - GO MCODE ADvsRES, S16 - GO MCODE RESvsCTRL, S17 - cell proportions, S18 - BIDMC cohort, S19 - CellChat SST, S20 - sn DEGs subtypes, S21 - RBFOX1 partners, S22 - RBFOX1 functional enrich ]
